# Supplementary material for: Phosphoproteomic Analyses Reveal Signaling Pathways That Facilitate Lytic Gammaherpesvirus Replication
Source: PLoS Pathog. 2013 Sep 19;9(9):e1003583. doi: 10.1371/journal.ppat.1003583 (PMC3777873; doi:10.1371/journal.ppat.1003583)
Supplement: Table S1 — MaxQuant analyzed phosphoproteomic data. (XLS) [file ppat.1003583.s007.xls]

## Sheet: ALL_DATA_Combined
Supplemental Table 1. MaxQuant analysis of identified proteins - blue = reduced intensity during infection, red = increased intensity during infection
id	Peptide IDs	Oxidation (M) Site IDs	Phospho (ST) Site IDs	Phospho (Y) Site IDs	Oxidation (M) Site Positions	Phospho (ST) Site Positions	Phospho (Y) Site Positions	Protein IDs	Peptide Counts	Protein Names	Gene Names	Protein Descriptions	Uniprot	ENSEMBL	VEGA	MGI	REFSEQ	Pfam	Pfam Names	Pfam Descriptions	GOCC	GOCC Names	GOMF	GOMF Names	GOBP	GOBP Names	KEGG	KEGG Pathways	KEGG Pathway Names	KEGG Ortholog	Phospho Motifs	Proteins	Peptides (seq)	Peptides (seq/mod)	Razor Peptides (seq)	Razor Peptides (seq/mod)	Unique Peptides (seq)	Unique Peptides (seq/mod)	Peptides (seq) Expt1	Peptides (seq) Expt2	Razor Peptides (seq) Expt1	Razor Peptides (seq) Expt2	Unique Peptides (seq) Expt1	Unique Peptides (seq) Expt2	Sequence Coverage [%]	Unique + Razor Sequence Coverage [%]	Unique Sequence Coverage [%]	Mol. Weight [kDa]	Sequence Length
127	2127							IPI00118775;IPI00990575;IPI00463886;IPI00850777;IPI00987113;IPI01007880	1;1;1;1;1;1	60S ribosomal protein L30	Rpl30	Uncharacterized protein;60S ribosomal protein L30;60S ribosomal protein L30-like;60S ribosomal protein L30-like;60S ribosomal protein L30-like;60S ribosomal protein L30-like	D3YU37;P62889;Q497D7;Q58DZ3;Q5PR15	ENSMUSG00000058600;ENSMUSG00000062582	OTTMUSP00000027166;OTTMUSP00000027167	MGI:98037	XP_896899;NP_001156957;NP_033109;XP_978816;XP_001475369;XP_003085317;XP_003086882;XP_889797;XP_918572	PF01248	Ribosomal_L7Ae	Ribosomal protein L7Ae/L30e/S12e/Gadd45 family	GO:0005622;GO:0005840;GO:0030529;GO:0032991;GO:0043226;GO:0043228;GO:0043229;GO:0043232;GO:0044424;GO:0044444;GO:0044464	intracellular;ribosome;ribonucleoprotein complex;macromolecular complex;organelle;non-membrane-bounded organelle;intracellular organelle;intracellular non-membrane-bounded organelle;intracellular part;cytoplasmic part;cell part	GO:0003735;GO:0005198	structural constituent of ribosome;structural molecule activity	GO:0006412;GO:0008152;GO:0009058;GO:0009059;GO:0009987;GO:0019538;GO:0034645;GO:0034960;GO:0034961;GO:0043170;GO:0043283;GO:0043284;GO:0044237;GO:0044238;GO:0044249;GO:0044260;GO:0044267	translation;metabolic process;biosynthetic process;macromolecule biosynthetic process;cellular process;protein metabolic process;cellular macromolecule biosynthetic process;cellular biopolymer metabolic process;cellular biopolymer biosynthetic process;macromolecule metabolic process;biopolymer metabolic process;biopolymer biosynthetic process;cellular metabolic process;primary metabolic process;c…	mmu:19946;mmu:666899;mmu:667779	ko03010	Ribosome	K02908		6	1	1	1	1	1	1	1	0	1	0	1	0	13.9	13.9	13.9	12.822	115
808	166							IPI00457898	1	Phosphoglycerate mutase 1;Phosphoglycerate mutase isozyme B;BPG-dependent PGAM 1	Pgam1	Phosphoglycerate mutase 1	Q9DBJ1;Q3U7Z6;Q6NWV5	ENSMUSG00000011752		MGI:97552	NP_075907	PF00300	PGAM	Phosphoglycerate mutase family			GO:0003824;GO:0004082;GO:0004083;GO:0004619;GO:0016787;GO:0016788;GO:0016791;GO:0016853;GO:0016866;GO:0016868;GO:0034416;GO:0042578	catalytic activity;bisphosphoglycerate mutase activity;bisphosphoglycerate 2-phosphatase activity;phosphoglycerate mutase activity;hydrolase activity;hydrolase activity, acting on ester bonds;phosphatase activity;isomerase activity;intramolecular transferase activity;intramolecular transferase activity, phosphotransferases;bisphosphoglycerate phosphatase activity;phosphoric ester hydrolase activi…	GO:0005975;GO:0005996;GO:0006006;GO:0006007;GO:0006066;GO:0006091;GO:0006096;GO:0008152;GO:0009056;GO:0009057;GO:0009987;GO:0016052;GO:0019318;GO:0019320;GO:0043170;GO:0044237;GO:0044238;GO:0044248;GO:0044260;GO:0044262;GO:0044265;GO:0044275;GO:0046164;GO:0046365	carbohydrate metabolic process;monosaccharide metabolic process;glucose metabolic process;glucose catabolic process;cellular alcohol metabolic process;generation of precursor metabolites and energy;glycolysis;metabolic process;catabolic process;macromolecule catabolic process;cellular process;carbohydrate catabolic process;hexose metabolic process;hexose catabolic process;macromolecule metabolic …	mmu:18648	ko00010	Glycolysis / Gluconeogenesis	K01088;K01834;K01837		1	1	1	1	1	1	1	1	0	1	0	1	0	5.5	5.5	5.5	28.832	254
328	934							IPI00132096	1	S-methyl-5'-thioadenosine phosphorylase;5'-methylthioadenosine phosphorylase	Mtap	S-methyl-5'-thioadenosine phosphorylase	Q9CQ65;A2ANM4	ENSMUSG00000062937	OTTMUSP00000008137	MGI:1914152	NP_077753	PF00896;PF01048	;PNP_UDP_1	;Phosphorylase superfamily	GO:0005737;GO:0044424;GO:0044464	cytoplasm;intracellular part;cell part	GO:0003824;GO:0016740;GO:0016757;GO:0016763;GO:0017061	catalytic activity;transferase activity;transferase activity, transferring glycosyl groups;transferase activity, transferring pentosyl groups;S-methyl-5-thioadenosine phosphorylase activity			mmu:66902	ko00271	Methionine metabolism	K00772		1	1	1	1	1	1	1	1	0	1	0	1	0	6.4	6.4	6.4	31.062	283
124	1418							IPI00409918;IPI00400432;IPI00118676;IPI00929797;IPI00857127;IPI00890863	1;1;1;1;1;1	Eukaryotic initiation factor 4A-II;ATP-dependent RNA helicase eIF4A-2;Eukaryotic initiation factor 4A-I;ATP-dependent RNA helicase eIF4A-1;Mammary gland RCB-0527 Jyg-MC(B) cDNA, RIKEN full-length enriched library, clone:G930019J01 product:eukaryotic translation initiation factor 4A1, full insert sequence;Putative uncharacterized protein	Eif4a2;Ddx2b;Eif4a1;Ddx2a;Eif4a	Isoform 2 of Eukaryotic initiation factor 4A-II;Isoform 1 of Eukaryotic initiation factor 4A-II;Eukaryotic initiation factor 4A-I;eukaryotic initiation factor 4A-I isoform 2;eukaryotic initiation factor 4A-II isoform c;eukaryotic initiation factor 4A-II isoform b	P10630-2;P10630;P10630-1;Q52KC1;P60843;Q3TFG3;Q3TGK7;Q3U8I0;Q3UXC2;Q4FZL1;Q5F2A7;Q99LR0;Q3TLL6;Q3TSJ4;Q78WR5;Q8BTU6;E9Q561	ENSMUSG00000022884;ENSMUSG00000059796	OTTMUSP00000031670;OTTMUSP00000031665;OTTMUSP00000006211;OTTMUSP00000031666;OTTMUSP00000031667	MGI:106906;MGI:106906;MGI:95303;MGI:95303;MGI:106906	NP_038534;NP_659207;NP_001152847;NP_001116510;NP_001116509	PF00270;PF00271	DEAD;Helicase_C	DEAD/DEAH box helicase;Helicase conserved C-terminal domain			GO:0000166;GO:0003676;GO:0003723;GO:0003743;GO:0003824;GO:0004386;GO:0005488;GO:0005524;GO:0008026;GO:0008135;GO:0016462;GO:0016787;GO:0016817;GO:0016818;GO:0016887;GO:0017076;GO:0017111;GO:0030554;GO:0032553;GO:0032555;GO:0032559;GO:0042623;GO:0045182;GO:0070035	nucleotide binding;nucleic acid binding;RNA binding;translation initiation factor activity;catalytic activity;helicase activity;binding;ATP binding;ATP-dependent helicase activity;translation factor activity, nucleic acid binding;pyrophosphatase activity;hydrolase activity;hydrolase activity, acting on acid anhydrides;hydrolase activity, acting on acid anhydrides, in phosphorus-containing anhydri…	GO:0006412;GO:0008152;GO:0009058;GO:0009059;GO:0009987;GO:0019538;GO:0034645;GO:0034960;GO:0034961;GO:0043170;GO:0043283;GO:0043284;GO:0044237;GO:0044238;GO:0044249;GO:0044260;GO:0044267	translation;metabolic process;biosynthetic process;macromolecule biosynthetic process;cellular process;protein metabolic process;cellular macromolecule biosynthetic process;cellular biopolymer metabolic process;cellular biopolymer biosynthetic process;macromolecule metabolic process;biopolymer metabolic process;biopolymer biosynthetic process;cellular metabolic process;primary metabolic process;c…	mmu:13681			K03257		6	1	1	1	1	1	1	1	0	1	0	1	0	3.2	3.2	3.2	46.489	408
42	148		42;1873			1285;1287		IPI00856438;IPI00111497;IPI00330129;IPI00816860	1;1;1;1	Neighbor of punc e11;Protein DDM36;Nope protein	Nope;Ddm36;Kiaa1628	Isoform 3 of Immunoglobulin superfamily DCC subclass member 4;Isoform 2 of Immunoglobulin superfamily DCC subclass member 4;Isoform 1 of Immunoglobulin superfamily DCC subclass member 4;Igdcc4 protein	Q9EQS9-3;Q9EQS9;Q9EQS9-2;Q9EQS9-1;E9QAQ0;A0JNS2	ENSMUSG00000032816		MGI:1858497;MGI:1858497;MGI:1858497;MGI:1858497	NP_064427	PF00041;PF07679;PF00047	fn3;I-set;ig	Fibronectin type III domain;Immunoglobulin I-set domain;Immunoglobulin domain	GO:0005886;GO:0016020;GO:0016021;GO:0031224;GO:0044425;GO:0044464	plasma membrane;membrane;integral to membrane;intrinsic to membrane;membrane part;cell part					mmu:56741				NEK6	4	1	1	1	1	1	1	1	0	1	0	1	0	1	1	1	139.52	1301
369	1570		571			177		IPI00918348;IPI00136169;IPI00410858;IPI00918200;IPI00918132	1;1;1;1;1	Polyadenylate-binding protein 2;Poly(A)-binding protein II;Polyadenylate-binding nuclear protein 1;Nuclear poly(A)-binding protein 1	Pabpn1;Pab2;Pabp2	Uncharacterized protein;Isoform 1 of Polyadenylate-binding protein 2;Isoform 2 of Polyadenylate-binding protein 2;Uncharacterized protein;Uncharacterized protein	D3Z5F7;Q8CCS6-1;Q8CCS6;Q8CCS6-2;D3Z055;D3YUB9	ENSMUSG00000022198	OTTMUSP00000043758;OTTMUSP00000043753;OTTMUSP00000043754;OTTMUSP00000043756;OTTMUSP00000043757;OTTMUSP00000043755	MGI:1859158;MGI:1859158	NP_062275	PF00076	RRM_1	RNA recognition motif. (a.k.a. RRM, RBD, or RNP domain)	GO:0005634;GO:0005737;GO:0043226;GO:0043227;GO:0043229;GO:0043231;GO:0044424;GO:0044464	nucleus;cytoplasm;organelle;membrane-bounded organelle;intracellular organelle;intracellular membrane-bounded organelle;intracellular part;cell part	GO:0000166;GO:0003676;GO:0003723;GO:0003727;GO:0003729;GO:0005488;GO:0005515;GO:0008143	nucleotide binding;nucleic acid binding;RNA binding;single-stranded RNA binding;mRNA binding;binding;protein binding;poly(A) binding	GO:0006139;GO:0006378;GO:0006396;GO:0006397;GO:0008152;GO:0009987;GO:0016070;GO:0016071;GO:0031123;GO:0031124;GO:0034960;GO:0043170;GO:0043283;GO:0043631;GO:0044237;GO:0044238;GO:0044260	nucleobase, nucleoside, nucleotide and nucleic acid metabolic process;mRNA polyadenylation;RNA processing;mRNA processing;metabolic process;cellular process;RNA metabolic process;mRNA metabolic process;RNA 3'-end processing;mRNA 3'-end processing;cellular biopolymer metabolic process;macromolecule metabolic process;biopolymer metabolic process;RNA polyadenylation;cellular metabolic process;primar…	mmu:54196					5	1	1	1	1	1	1	1	0	1	0	1	0	6.3	6.3	6.3	37.244	333
393	1824							IPI00153778	1	THO complex subunit 1;Nuclear matrix protein p84	Thoc1	THO complex subunit 1	Q8R3N6;Q3UTN0	ENSMUSG00000024287		MGI:1919668	NP_705780	PF00531	Death	Death domain	GO:0005634;GO:0016363;GO:0016604;GO:0016607;GO:0043226;GO:0043227;GO:0043229;GO:0043231;GO:0044422;GO:0044424;GO:0044428;GO:0044446;GO:0044451;GO:0044464	nucleus;nuclear matrix;nuclear body;nuclear speck;organelle;membrane-bounded organelle;intracellular organelle;intracellular membrane-bounded organelle;organelle part;intracellular part;nuclear part;intracellular organelle part;nucleoplasm part;cell part	GO:0003676;GO:0003677;GO:0003723;GO:0005488;GO:0005515	nucleic acid binding;DNA binding;RNA binding;binding;protein binding	GO:0006139;GO:0006396;GO:0006397;GO:0006810;GO:0006915;GO:0007154;GO:0007165;GO:0008152;GO:0008219;GO:0008380;GO:0009987;GO:0012501;GO:0015931;GO:0016070;GO:0016071;GO:0016265;GO:0032502;GO:0034960;GO:0042981;GO:0043067;GO:0043170;GO:0043283;GO:0044237;GO:0044238;GO:0044260;GO:0050657;GO:0050658;GO:0050789;GO:0050793;GO:0050794;GO:0051028;GO:0051234;GO:0051236;GO:0065007	nucleobase, nucleoside, nucleotide and nucleic acid metabolic process;RNA processing;mRNA processing;transport;apoptosis;cell communication;signal transduction;metabolic process;cell death;RNA splicing;cellular process;programmed cell death;nucleobase, nucleoside, nucleotide and nucleic acid transport;RNA metabolic process;mRNA metabolic process;death;developmental process;cellular biopolymer met…	mmu:225160					1	1	1	1	1	1	1	1	0	1	0	1	0	2.7	2.7	2.7	75.435	657
684	785		1117			493		IPI00338961	1	GAS2-like protein 1;Growth arrest-specific protein 2-like 1	Gas2l1	Isoform 1 of GAS2-like protein 1	Q8JZP9-1;Q8JZP9	ENSMUSG00000034201	OTTMUSP00000005273;OTTMUSP00000005274	MGI:1926176	NP_001177337;NP_653146	PF00307;PF02187	CH;GAS2	Calponin homology (CH) domain;Growth-Arrest-Specific Protein 2 Domain	GO:0005737;GO:0005856;GO:0043226;GO:0043228;GO:0043229;GO:0043232;GO:0044424;GO:0044464	cytoplasm;cytoskeleton;organelle;non-membrane-bounded organelle;intracellular organelle;intracellular non-membrane-bounded organelle;intracellular part;cell part			GO:0007050;GO:0009987;GO:0022402	cell cycle arrest;cellular process;cell cycle process	mmu:78926				CK1;CAMK2	1	1	1	1	1	1	1	1	0	1	0	1	0	2.5	2.5	2.5	72.41	678
510	1463							IPI00606944;IPI00991128;IPI00462006;IPI00265107;IPI00354363;IPI00462453;IPI00622160;IPI00330363;IPI00988887;IPI00986607;IPI00986982	1;1;1;1;1;1;1;1;1;1;1	60S ribosomal protein L7a;Surfeit locus protein 3;Ribosomal protein L7a	Rpl7a;Surf-3;Surf3	31 kDa protein;31 kDa protein;30 kDa protein;Uncharacterized protein;Uncharacterized protein;Uncharacterized protein;Uncharacterized protein;60S ribosomal protein L7a;Ribosomal protein L7A;60S ribosomal protein L7a-like;30 kDa protein	D3YU93;D3YVE6;D3YXT4;D3Z3R0;P12970;Q58ET1;Q80UT7;Q5EBG5;Q6P1A9	ENSMUSG00000062647;ENSMUSG00000066452	OTTMUSP00000012507	MGI:1353472;MGI:1353472	NP_038749;XP_914375	PF01248	Ribosomal_L7Ae	Ribosomal protein L7Ae/L30e/S12e/Gadd45 family	GO:0000267;GO:0005622;GO:0005624;GO:0005626;GO:0005840;GO:0030529;GO:0032991;GO:0042788;GO:0043226;GO:0043228;GO:0043229;GO:0043232;GO:0044424;GO:0044444;GO:0044464	cell fraction;intracellular;membrane fraction;insoluble fraction;ribosome;ribonucleoprotein complex;macromolecular complex;polysomal ribosome;organelle;non-membrane-bounded organelle;intracellular organelle;intracellular non-membrane-bounded organelle;intracellular part;cytoplasmic part;cell part	GO:0003735;GO:0005198	structural constituent of ribosome;structural molecule activity	GO:0006412;GO:0006996;GO:0008152;GO:0009058;GO:0009059;GO:0009987;GO:0016043;GO:0019538;GO:0022613;GO:0032502;GO:0034645;GO:0034960;GO:0034961;GO:0042254;GO:0043170;GO:0043283;GO:0043284;GO:0044237;GO:0044238;GO:0044249;GO:0044260;GO:0044267;GO:0048532	translation;organelle organization;metabolic process;biosynthetic process;macromolecule biosynthetic process;cellular process;cellular component organization;protein metabolic process;ribonucleoprotein complex biogenesis and assembly;developmental process;cellular macromolecule biosynthetic process;cellular biopolymer metabolic process;cellular biopolymer biosynthetic process;ribosome biogenesis;…	mmu:27176;mmu:666669	ko03010	Ribosome	K02936		11	1	1	1	1	1	1	1	0	1	0	1	0	4.1	4.1	4.1	30.61	270
408	1341		653;654			483;486		IPI00309844;IPI00170364	1;1	Alsin;Amyotrophic lateral sclerosis protein 2 homolog	Als2	Isoform 1 of Alsin;Isoform 2 of Alsin	Q920R0-1;Q920R0;Q3TAJ7;Q920R0-2	ENSMUSG00000026024	OTTMUSP00000024337;OTTMUSP00000024338	MGI:1921268;MGI:1921268	NP_001153420;NP_082993;NP_666221	PF02493;PF02204	MORN;VPS9	MORN repeat;Vacuolar sorting protein 9 (VPS9) domain	GO:0000267;GO:0001726;GO:0005622;GO:0005624;GO:0005626;GO:0005737;GO:0005768;GO:0005769;GO:0005813;GO:0005815;GO:0005829;GO:0014069;GO:0030027;GO:0030425;GO:0030426;GO:0030427;GO:0032991;GO:0042598;GO:0042995;GO:0043005;GO:0043197;GO:0043226;GO:0043227;GO:0043228;GO:0043229;GO:0043231;GO:0043232;GO:0043234;GO:0044422;GO:0044424;GO:0044430;GO:0044444;GO:0044446;GO:0044456;GO:0044463;GO:0044464	cell fraction;ruffle;intracellular;membrane fraction;insoluble fraction;cytoplasm;endosome;early endosome;centrosome;microtubule organizing center;cytosol;postsynaptic density;lamellipodium;dendrite;growth cone;site of polarized growth;macromolecular complex;vesicular fraction;cell projection;neuron projection;dendritic spine;organelle;membrane-bounded organelle;non-membrane-bounded organelle;int…	GO:0005083;GO:0005085;GO:0005088;GO:0005089;GO:0005488;GO:0005515;GO:0008047;GO:0017016;GO:0017112;GO:0017137;GO:0019207;GO:0019209;GO:0019887;GO:0019899;GO:0030234;GO:0030295;GO:0030676;GO:0030695;GO:0031267;GO:0042802;GO:0042803;GO:0043539;GO:0046983;GO:0051020	small GTPase regulator activity;guanyl-nucleotide exchange factor activity;Ras guanyl-nucleotide exchange factor activity;Rho guanyl-nucleotide exchange factor activity;binding;protein binding;enzyme activator activity;Ras GTPase binding;Rab guanyl-nucleotide exchange factor activity;Rab GTPase binding;kinase regulator activity;kinase activator activity;protein kinase regulator activity;enzyme bi…	GO:0001662;GO:0001881;GO:0002209;GO:0006810;GO:0006950;GO:0006952;GO:0006979;GO:0006996;GO:0007154;GO:0007267;GO:0007268;GO:0007270;GO:0007528;GO:0007610;GO:0007626;GO:0008104;GO:0008152;GO:0009653;GO:0009966;GO:0009987;GO:0016043;GO:0016050;GO:0016192;GO:0016197;GO:0032313;GO:0032318;GO:0032319;GO:0032320;GO:0032321;GO:0032501;GO:0032502;GO:0032535;GO:0032855;GO:0032989;GO:0032990;GO:0033036;GO:…	behavioral fear response;receptor recycling;behavioral defense response;transport;response to stress;defense response;response to oxidative stress;organelle organization;cell communication;cell-cell signaling;synaptic transmission;nerve-nerve synaptic transmission;neuromuscular junction development;behavior;locomotory behavior;protein localization;metabolic process;anatomical structure morphogene…	mmu:74018	ko05030	Amyotrophic lateral sclerosis (ALS)	K04575	CK1;CDK1	2	1	1	1	1	1	1	1	0	1	0	1	0	0.8	0.8	0.8	182.55	1651
244	2030							IPI00125521;IPI00944141;IPI00857345	1;1;1	40S ribosomal protein S5;Putative uncharacterized protein	Rps5	40S ribosomal protein S5;40S ribosomal protein S5;Uncharacterized protein	P97461;Q91V55;D3YYM6	ENSMUSG00000012848	OTTMUSP00000026965;OTTMUSP00000026966;OTTMUSP00000026967;OTTMUSP00000026968	MGI:1097682;MGI:1097682	NP_033121	PF00177	Ribosomal_S7	Ribosomal protein S7p/S5e	GO:0005622;GO:0005840;GO:0015935;GO:0022627;GO:0030529;GO:0032991;GO:0033279;GO:0043226;GO:0043228;GO:0043229;GO:0043232;GO:0044422;GO:0044424;GO:0044444;GO:0044445;GO:0044446;GO:0044464	intracellular;ribosome;small ribosomal subunit;cytosolic small ribosomal subunit;ribonucleoprotein complex;macromolecular complex;ribosomal subunit;organelle;non-membrane-bounded organelle;intracellular organelle;intracellular non-membrane-bounded organelle;organelle part;intracellular part;cytoplasmic part;cytosolic part;intracellular organelle part;cell part	GO:0003735;GO:0005198	structural constituent of ribosome;structural molecule activity	GO:0006412;GO:0008152;GO:0009058;GO:0009059;GO:0009987;GO:0019538;GO:0034645;GO:0034960;GO:0034961;GO:0043170;GO:0043283;GO:0043284;GO:0044237;GO:0044238;GO:0044249;GO:0044260;GO:0044267	translation;metabolic process;biosynthetic process;macromolecule biosynthetic process;cellular process;protein metabolic process;cellular macromolecule biosynthetic process;cellular biopolymer metabolic process;cellular biopolymer biosynthetic process;macromolecule metabolic process;biopolymer metabolic process;biopolymer biosynthetic process;cellular metabolic process;primary metabolic process;c…	mmu:20103	ko03010	Ribosome	K02989		3	1	1	1	1	1	1	1	0	1	0	1	0	8.3	8.3	8.3	22.889	204
27	686							IPI00109813	1	12 days embryo head cDNA, RIKEN full-length enriched library, clone:3010025E17 product:Heterogeneous nuclear ribonucleoprotein A0 (hnRNP A0) homolog	Hnrnpa0;Hnrpa0;Klhl3	heterogeneous nuclear ribonucleoprotein A0	Q9CX86	ENSMUSG00000007836		MGI:1924384	NP_084148	PF00076	RRM_1	RNA recognition motif. (a.k.a. RRM, RBD, or RNP domain)	GO:0030529;GO:0032991;GO:0044424;GO:0044464	ribonucleoprotein complex;macromolecular complex;intracellular part;cell part	GO:0000166;GO:0003676;GO:0005488	nucleotide binding;nucleic acid binding;binding			mmu:77134					1	1	1	1	1	1	1	1	0	1	0	1	0	6.6	6.6	6.6	30.53	305
631	131		1007			62		IPI00323161;IPI00648455	1;1	Folliculin	Flcn	Folliculin;9 kDa protein	Q8QZS3	ENSMUSG00000032633	OTTMUSP00000008459;OTTMUSP00000030565;OTTMUSP00000008457	MGI:2442184	NP_666130				GO:0005737;GO:0044424;GO:0044464	cytoplasm;intracellular part;cell part			GO:0007049;GO:0009987;GO:0045786;GO:0048519;GO:0048523;GO:0050789;GO:0050794;GO:0051726;GO:0065007	cell cycle;cellular process;negative regulation of cell cycle;negative regulation of biological process;negative regulation of cellular process;regulation of biological process;regulation of cellular process;regulation of cell cycle;biological regulation	mmu:216805	ko05211	Renal cell carcinoma	K09594	CK2;CAMK2;PKA/AKT	2	1	1	1	1	1	1	1	0	1	0	1	0	3.1	3.1	3.1	64.327	579
25	135		25;26			445;446		IPI00109656;IPI00120571	1;1	ADP-ribosylation factor GTPase-activating protein 2;GTPase-activating protein ZNF289;Zinc finger protein 289	Arfgap2;Zfp289;Znf289	Isoform 2 of ADP-ribosylation factor GTPase-activating protein 2;Isoform 1 of ADP-ribosylation factor GTPase-activating protein 2	Q99K28-2;Q99K28;Q99K28-1;Q3UR67	ENSMUSG00000027255	OTTMUSP00000015325;OTTMUSP00000015324	MGI:1924288;MGI:1924288	NP_001159496;NP_076343	PF01412	ArfGap	Putative GTPase activating protein for Arf	GO:0000139;GO:0005737;GO:0005794;GO:0016020;GO:0031090;GO:0043226;GO:0043227;GO:0043229;GO:0043231;GO:0044422;GO:0044424;GO:0044431;GO:0044444;GO:0044446;GO:0044464	Golgi membrane;cytoplasm;Golgi apparatus;membrane;organelle membrane;organelle;membrane-bounded organelle;intracellular organelle;intracellular membrane-bounded organelle;organelle part;intracellular part;Golgi apparatus part;cytoplasmic part;intracellular organelle part;cell part	GO:0005083;GO:0005096;GO:0005488;GO:0008047;GO:0008060;GO:0008270;GO:0030234;GO:0030695;GO:0043167;GO:0043169;GO:0046872;GO:0046914	small GTPase regulator activity;GTPase activator activity;binding;enzyme activator activity;ARF GTPase activator activity;zinc ion binding;enzyme regulator activity;GTPase regulator activity;ion binding;cation binding;metal ion binding;transition metal ion binding	GO:0006810;GO:0009987;GO:0015031;GO:0016192;GO:0032312;GO:0032318;GO:0043087;GO:0045184;GO:0050790;GO:0051234;GO:0051336;GO:0065007;GO:0065009	transport;cellular process;protein transport;vesicle-mediated transport;regulation of ARF GTPase activity;regulation of Ras GTPase activity;regulation of GTPase activity;establishment of protein localization;regulation of catalytic activity;establishment of localization;regulation of hydrolase activity;biological regulation;regulation of molecular function	mmu:77038					2	1	1	1	1	1	1	1	0	1	0	1	0	1.9	1.9	1.9	58.109	534
47	1832		48			571		IPI00111959	1	CTP synthase 1;UTP--ammonia ligase 1;CTP synthetase 1	Ctps	CTP synthase 1	P70698;B1AS53;Q3TPP2	ENSMUSG00000028633	OTTMUSP00000009199	MGI:1858304	NP_058028	PF06418;PF00117	CTP_synth_N;GATase	CTP synthase N-terminus;Glutamine amidotransferase class-I			GO:0003824;GO:0003883;GO:0005488;GO:0005515;GO:0016874;GO:0016879	catalytic activity;CTP synthase activity;binding;protein binding;ligase activity;ligase activity, forming carbon-nitrogen bonds	GO:0006082;GO:0006139;GO:0006220;GO:0006221;GO:0006241;GO:0006519;GO:0006520;GO:0006541;GO:0006753;GO:0006807;GO:0008152;GO:0009064;GO:0009117;GO:0009141;GO:0009142;GO:0009147;GO:0009165;GO:0009199;GO:0009201;GO:0009208;GO:0009209;GO:0009218;GO:0009220;GO:0009259;GO:0009260;GO:0009308;GO:0009987;GO:0019752;GO:0034641;GO:0044237;GO:0044238;GO:0046036;GO:0055086	organic acid metabolic process;nucleobase, nucleoside, nucleotide and nucleic acid metabolic process;pyrimidine nucleotide metabolic process;pyrimidine nucleotide biosynthetic process;CTP biosynthetic process;cellular amino acid and derivative metabolic process;amino acid metabolic process;glutamine metabolic process;nucleoside phosphate metabolic process;nitrogen compound metabolic process;metab…	mmu:51797	ko00240	Pyrimidine metabolism	K01937	CK1;GSK3	1	1	1	1	1	1	1	1	0	1	0	1	0	3.6	3.6	3.6	66.682	591
423	378							IPI00221798;IPI00894746;IPI00895423	1;1;1	Reticulocalbin-3	Rcn3;D7Ertd671e	Reticulocalbin-3;Uncharacterized protein;Uncharacterized protein	Q8BH97;D3Z7T1;D3Z3A9	ENSMUSG00000019539	OTTMUSP00000041775;OTTMUSP00000041776;OTTMUSP00000041777;OTTMUSP00000041778	MGI:1277122	NP_080831	PF00036	efhand	EF hand	GO:0005783;GO:0005788;GO:0031974;GO:0043226;GO:0043227;GO:0043229;GO:0043231;GO:0043233;GO:0044422;GO:0044424;GO:0044432;GO:0044444;GO:0044446;GO:0044464;GO:0070013	endoplasmic reticulum;endoplasmic reticulum lumen;membrane-enclosed lumen;organelle;membrane-bounded organelle;intracellular organelle;intracellular membrane-bounded organelle;organelle lumen;organelle part;intracellular part;endoplasmic reticulum part;cytoplasmic part;intracellular organelle part;cell part;intracellular organelle lumen	GO:0005488;GO:0005509;GO:0005515;GO:0043167;GO:0043169;GO:0046872	binding;calcium ion binding;protein binding;ion binding;cation binding;metal ion binding			mmu:52377					3	1	1	1	1	1	1	1	1	1	1	1	1	4	4	4	38.001	328
770	673							IPI00555150;IPI00420136;IPI00857621;IPI00857793	1;1;1;1	Sorting nexin-3;SDP3 protein;Putative uncharacterized protein	Snx3	Sorting nexin-3;sorting nexin-3;Uncharacterized protein;Uncharacterized protein	O70492;Q78ZM0;Q9CSC2;Q9CU14;D3Z6Z0;D3Z789	ENSMUSG00000019804	OTTMUSP00000020985;OTTMUSP00000026959;OTTMUSP00000026960	MGI:1860188;MGI:1860188	NP_059500	PF00787	PX	PX domain			GO:0005488;GO:0005515;GO:0005543;GO:0008289;GO:0035091	binding;protein binding;phospholipid binding;lipid binding;phosphoinositide binding	GO:0006810;GO:0007154;GO:0009987;GO:0015031;GO:0045184;GO:0051234	transport;cell communication;cellular process;protein transport;establishment of protein localization;establishment of localization	mmu:54198					4	1	1	1	1	1	1	1	0	1	0	1	0	8.6	8.6	8.6	18.757	162
16	1462							IPI00108774;IPI00890867	1;1	UV excision repair protein RAD23 homolog B;XP-C repair-complementing complex 58 kDa protein;Putative uncharacterized protein	Rad23b;Mhr23b;RP23-120N11.1-001	UV excision repair protein RAD23 homolog B;UV excision repair protein RAD23 homolog B	P54728;Q3TUA4;Q3U041;Q3UQN3;Q6NVC3	ENSMUSG00000028426	OTTMUSP00000007676	MGI:105128;MGI:105128	NP_033037	PF00627;PF00240;PF09280	UBA;ubiquitin;XPC-binding	UBA/TS-N domain;Ubiquitin family;XPC-binding domain	GO:0005634;GO:0005737;GO:0005829;GO:0032991;GO:0043226;GO:0043227;GO:0043229;GO:0043231;GO:0043234;GO:0044424;GO:0044444;GO:0044464	nucleus;cytoplasm;cytosol;macromolecular complex;organelle;membrane-bounded organelle;intracellular organelle;intracellular membrane-bounded organelle;protein complex;intracellular part;cytoplasmic part;cell part	GO:0003676;GO:0003677;GO:0003684;GO:0005488;GO:0005515	nucleic acid binding;DNA binding;damaged DNA binding;binding;protein binding	GO:0000003;GO:0006139;GO:0006259;GO:0006281;GO:0006289;GO:0006464;GO:0006508;GO:0006511;GO:0006950;GO:0006974;GO:0007276;GO:0007283;GO:0008152;GO:0009056;GO:0009057;GO:0009987;GO:0010498;GO:0019538;GO:0019941;GO:0019953;GO:0030163;GO:0033554;GO:0034960;GO:0034984;GO:0043161;GO:0043170;GO:0043283;GO:0043285;GO:0043412;GO:0043632;GO:0044237;GO:0044238;GO:0044248;GO:0044257;GO:0044260;GO:0044265;GO:…	reproduction;nucleobase, nucleoside, nucleotide and nucleic acid metabolic process;DNA metabolic process;DNA repair;nucleotide-excision repair;protein modification process;proteolysis;ubiquitin-dependent protein catabolic process;response to stress;response to DNA damage stimulus;gamete generation;spermatogenesis;metabolic process;catabolic process;macromolecule catabolic process;cellular process…						2	1	1	1	1	1	1	1	0	1	0	1	0	4.1	4.1	4.1	43.516	416
234	1174		332;333			377;380		IPI00404576;IPI00124501	1;1	15 days embryo brain cDNA, RIKEN full-length enriched library, clone:G630007M13 product:protein that interacts with C kinase 1, full insert sequence;Galectin-related protein A	Pick1;Prkcabp;Grpa	Uncharacterized protein;Galectin-related protein A	E9QAC6;Q8C1W2;Q8VED9	ENSMUSG00000068206;ENSMUSG00000042363	OTTMUSP00000005418	MGI:894645;MGI:1916114	NP_776113	PF06456;PF00337;PF00595	Arfaptin;Gal-bind_lectin;PDZ	Arfaptin-like domain;Galactoside-binding lectin;PDZ domain (Also known as DHR or GLGF)	GO:0005737;GO:0005739;GO:0005794;GO:0005886;GO:0016020;GO:0042734;GO:0043226;GO:0043227;GO:0043229;GO:0043231;GO:0044424;GO:0044444;GO:0044456;GO:0044464	cytoplasm;mitochondrion;Golgi apparatus;plasma membrane;membrane;presynaptic membrane;organelle;membrane-bounded organelle;intracellular organelle;intracellular membrane-bounded organelle;intracellular part;cytoplasmic part;synapse part;cell part	GO:0003824;GO:0005488;GO:0005515;GO:0005529;GO:0008022;GO:0016301;GO:0016462;GO:0016740;GO:0016772;GO:0016787;GO:0016817;GO:0016818;GO:0016887;GO:0017111;GO:0030246	catalytic activity;binding;protein binding;sugar binding;protein C-terminus binding;kinase activity;pyrophosphatase activity;transferase activity;transferase activity, transferring phosphorus-containing groups;hydrolase activity;hydrolase activity, acting on acid anhydrides;hydrolase activity, acting on acid anhydrides, in phosphorus-containing anhydrides;ATPase activity;nucleoside-triphosphatase…	GO:0006464;GO:0006468;GO:0006605;GO:0006793;GO:0006796;GO:0006810;GO:0006836;GO:0006886;GO:0007205;GO:0008152;GO:0009987;GO:0015031;GO:0015837;GO:0015844;GO:0016310;GO:0019538;GO:0032147;GO:0033674;GO:0043085;GO:0043170;GO:0043283;GO:0043412;GO:0043549;GO:0043687;GO:0044237;GO:0044238;GO:0044260;GO:0044267;GO:0045184;GO:0045859;GO:0045860;GO:0046907;GO:0050790;GO:0051234;GO:0051338;GO:0051347;GO:…	protein modification process;protein amino acid phosphorylation;protein targeting;phosphorus metabolic process;phosphate metabolic process;transport;neurotransmitter transport;intracellular protein transport;activation of protein kinase C activity;metabolic process;cellular process;protein transport;amine transport;monoamine transport;phosphorylation;protein metabolic process;activation of protei…	mmu:216551				NEK6;CK1	2	1	1	1	1	1	1	1	0	1	0	1	0	4.2	4.2	4.2	58.971	530
45	1406							IPI00760011;IPI00111827	1;1	10, 11 days embryo whole body cDNA, RIKEN full-length enriched library, clone:2810425K19 product:SORTING NEXIN 6 (TRAF4-ASSOCIATED FACTOR 2) homolog;Sorting nexin-6	Snx6	Putative uncharacterized protein;Sorting nexin-6	Q9CZ03;Q6P8X1	ENSMUSG00000005656		MGI:1919433;MGI:1919433	NP_081274	PF00787;PF09325	PX;Vps5	PX domain;Vps5 C terminal like	GO:0005737;GO:0044424;GO:0044464	cytoplasm;intracellular part;cell part	GO:0005488;GO:0005515;GO:0005543;GO:0008289;GO:0035091;GO:0042802;GO:0042803;GO:0046983	binding;protein binding;phospholipid binding;lipid binding;phosphoinositide binding;identical protein binding;protein homodimerization activity;protein dimerization activity	GO:0007154;GO:0009889;GO:0009890;GO:0009892;GO:0009966;GO:0009968;GO:0009987;GO:0010468;GO:0010556;GO:0010558;GO:0010605;GO:0010629;GO:0016481;GO:0017015;GO:0019219;GO:0019222;GO:0030512;GO:0031323;GO:0031324;GO:0045449;GO:0045934;GO:0048519;GO:0048523;GO:0050789;GO:0050794;GO:0060255;GO:0065007;GO:0006810;GO:0015031;GO:0045184;GO:0051234	cell communication;regulation of biosynthetic process;negative regulation of biosynthetic process;negative regulation of metabolic process;regulation of signal transduction;negative regulation of signal transduction;cellular process;regulation of gene expression;regulation of macromolecule biosynthetic process;negative regulation of macromolecule biosynthetic process;negative regulation of macrom…	mmu:72183					2	1	1	1	1	1	1	1	0	1	0	1	0	3.9	3.9	3.9	46.648	406
780	171		1305			605		IPI00987455;IPI00421031;IPI00867882	1;1;1	Zinc finger protein 521;Ecotropic viral integration site 3 protein	Znf521;Evi3;Zfp521	Uncharacterized protein;Isoform 1 of Zinc finger protein 521;Isoform 2 of Zinc finger protein 521	E9PWM6;Q6KAS7-1;Q6KAS7;Q6KAS7-2	ENSMUSG00000024420		MGI:95459;MGI:95459	NP_663467	PF00096	zf-C2H2	Zinc finger, C2H2 type	GO:0005622;GO:0005634;GO:0043226;GO:0043227;GO:0043229;GO:0043231;GO:0044424;GO:0044464	intracellular;nucleus;organelle;membrane-bounded organelle;intracellular organelle;intracellular membrane-bounded organelle;intracellular part;cell part	GO:0003676;GO:0003677;GO:0005488;GO:0008270;GO:0043167;GO:0043169;GO:0046872;GO:0046914	nucleic acid binding;DNA binding;binding;zinc ion binding;ion binding;cation binding;metal ion binding;transition metal ion binding	GO:0006139;GO:0006350;GO:0006355;GO:0007275;GO:0008152;GO:0009058;GO:0009059;GO:0009889;GO:0009987;GO:0010468;GO:0010556;GO:0019219;GO:0019222;GO:0030154;GO:0031323;GO:0032501;GO:0032502;GO:0034645;GO:0034960;GO:0034961;GO:0043170;GO:0043283;GO:0043284;GO:0044237;GO:0044238;GO:0044249;GO:0044260;GO:0045449;GO:0048869;GO:0050789;GO:0050794;GO:0051252;GO:0060255;GO:0065007	nucleobase, nucleoside, nucleotide and nucleic acid metabolic process;transcription;regulation of transcription, DNA-dependent;multicellular organismal development;metabolic process;biosynthetic process;macromolecule biosynthetic process;regulation of biosynthetic process;cellular process;regulation of gene expression;regulation of macromolecule biosynthetic process;regulation of nucleobase, nucl…	mmu:225207				CK1;CAMK2	3	1	1	1	1	1	1	1	0	1	0	1	0	1.2	1.2	1.2	147.8	1312
795	1097		1339			167		IPI00453837;IPI00986139	1;1	Lysine-specific histone demethylase 1;Flavin-containing amine oxidase domain-containing protein 2;BRAF35-HDAC complex protein BHC110	Aof2;Kiaa0601;Lsd1	Lysine-specific histone demethylase 1A;Protein	Q6ZQ88;A3KG88	ENSMUSG00000036940	OTTMUSP00000010217	MGI:1196256	NP_598633	PF01593;PF04433	Amino_oxidase;SWIRM	Flavin containing amine oxidoreductase;SWIRM domain	GO:0005634;GO:0005667;GO:0032991;GO:0043226;GO:0043227;GO:0043229;GO:0043231;GO:0043234;GO:0044422;GO:0044424;GO:0044428;GO:0044446;GO:0044451;GO:0044464	nucleus;transcription factor complex;macromolecular complex;organelle;membrane-bounded organelle;intracellular organelle;intracellular membrane-bounded organelle;protein complex;organelle part;intracellular part;nuclear part;intracellular organelle part;nucleoplasm part;cell part	GO:0003676;GO:0003677;GO:0003700;GO:0003824;GO:0005488;GO:0005515;GO:0008134;GO:0009055;GO:0016491;GO:0030528	nucleic acid binding;DNA binding;transcription factor activity;catalytic activity;binding;protein binding;transcription factor binding;electron carrier activity;oxidoreductase activity;transcription regulator activity	GO:0000122;GO:0001701;GO:0006139;GO:0006325;GO:0006350;GO:0006355;GO:0006357;GO:0006996;GO:0008152;GO:0008283;GO:0009058;GO:0009059;GO:0009790;GO:0009792;GO:0009889;GO:0009890;GO:0009891;GO:0009892;GO:0009893;GO:0009987;GO:0010468;GO:0010556;GO:0010557;GO:0010558;GO:0010604;GO:0010605;GO:0010628;GO:0010629;GO:0016043;GO:0016481;GO:0016568;GO:0019219;GO:0019222;GO:0021983;GO:0031323;GO:0031324;GO:…	negative regulation of transcription from RNA polymerase II promoter;in utero embryonic development;nucleobase, nucleoside, nucleotide and nucleic acid metabolic process;establishment or maintenance of chromatin architecture;transcription;regulation of transcription, DNA-dependent;regulation of transcription from RNA polymerase II promoter;organelle organization;metabolic process;cell proliferati…	mmu:99982			K00540	CK2	2	1	1	1	1	1	1	1	0	1	0	1	0	3.9	3.9	3.9	92.849	853
650	2271		1037			193		IPI00330763;IPI00894974	1;1	Protein FAM76B	Fam76b	Isoform 1 of Protein FAM76B;Uncharacterized protein	Q80XP8-1;Q80XP8;A6X915;D6RG49	ENSMUSG00000037808	OTTMUSP00000027132;OTTMUSP00000041314	MGI:1920076	NP_789806										mmu:72826				CK1	2	1	1	1	1	1	1	1	0	1	0	1	0	4.1	4.1	4.1	38.555	339
522	972		817			268		IPI00968395;IPI00272087	1;1	Trim15 protein (Tripartite motif protein 15, isoform CRA_b)	Trim15;mCG_23227	tripartite motif-containing 15 isoform 1;tripartite motif-containing 15 isoform 2	Q8R096	ENSMUSG00000050747		MGI:1916347	NP_001171343;NP_001019305	PF00643;PF00097	zf-B_box;zf-C3HC4	B-box zinc finger;Zinc finger, C3HC4 type (RING finger)	GO:0005622;GO:0044464	intracellular;cell part	GO:0005488;GO:0005515;GO:0008270;GO:0043167;GO:0043169;GO:0046872;GO:0046914	binding;protein binding;zinc ion binding;ion binding;cation binding;metal ion binding;transition metal ion binding			mmu:69097					2	1	1	1	1	1	1	1	1	1	1	1	1	2.1	2.1	2.1	33.628	292
805	894		1360			634		IPI00457533	1	Ubiquitin-associated protein 2;Protein lingerer homolog 1;MLig-1	Ubap2;Lig1	Ubiquitin-associated protein 2	Q91VX2;A2AMY5	ENSMUSG00000028433	OTTMUSP00000007004	MGI:1916176	NP_081148	PF00627	UBA	UBA/TS-N domain							mmu:68926				CK1;GSK3	1	1	1	1	1	1	1	1	0	1	0	1	0	2.2	2.2	2.2	117.96	1132
517	156;1965		813;814			634;778		IPI00268901;IPI00750491;IPI01008592;IPI01008275;IPI00308854;IPI00991038	2;2;2;2;2;2	Ribosomal protein S6 kinase delta-1;52 kDa ribosomal protein S6 kinase	Rps6kc1	ribosomal protein S6 kinase delta-1;Isoform 1 of Ribosomal protein S6 kinase delta-1;Uncharacterized protein;Uncharacterized protein;Isoform 2 of Ribosomal protein S6 kinase delta-1;Uncharacterized protein	Q8BLK9-3;Q8BLK9;E9QMX4;Q8BLK9-1;E9QL88;E9QMC9;Q8BLK9-2;E9Q1Q6	ENSMUSG00000037581		MGI:2443419;MGI:2443419;MGI:2443419	NP_848890	PF04212;PF00069;PF00787	MIT;Pkinase;PX	MIT (microtubule interacting and transport) domain;Protein kinase domain;PX domain	GO:0005737;GO:0016020;GO:0044424;GO:0044464	cytoplasm;membrane;intracellular part;cell part	GO:0000166;GO:0003824;GO:0004672;GO:0004674;GO:0005488;GO:0005515;GO:0005524;GO:0005543;GO:0008289;GO:0016301;GO:0016740;GO:0016772;GO:0016773;GO:0017076;GO:0030554;GO:0032553;GO:0032555;GO:0032559;GO:0035091	nucleotide binding;catalytic activity;protein kinase activity;protein serine/threonine kinase activity;binding;protein binding;ATP binding;phospholipid binding;lipid binding;kinase activity;transferase activity;transferase activity, transferring phosphorus-containing groups;phosphotransferase activity, alcohol group as acceptor;purine nucleotide binding;adenyl nucleotide binding;ribonucleotide bi…	GO:0006464;GO:0006468;GO:0006793;GO:0006796;GO:0007154;GO:0008152;GO:0009987;GO:0016310;GO:0019538;GO:0043170;GO:0043283;GO:0043412;GO:0043687;GO:0044237;GO:0044238;GO:0044260;GO:0044267	protein modification process;protein amino acid phosphorylation;phosphorus metabolic process;phosphate metabolic process;cell communication;metabolic process;cellular process;phosphorylation;protein metabolic process;macromolecule metabolic process;biopolymer metabolic process;biopolymer modification;post-translational protein modification;cellular metabolic process;primary metabolic process;cell…	mmu:320119				GSK3	6	2	2	2	2	2	2	2	0	2	0	2	0	3.2	3.2	3.2	115.77	1056
332	593							IPI00132208	1	DnaJ homolog subfamily A member 1;Heat shock 40 kDa protein 4;DnaJ protein homolog 2;HSJ-2	Dnaja1;Dnaj2;Hsj2;Hspf4	DnaJ homolog subfamily A member 1	P63037;Q3TK61;Q5NTY0	ENSMUSG00000028410	OTTMUSP00000006930	MGI:1270129	NP_001158143;NP_001158144;NP_032324	PF00226;PF01556;PF00684	DnaJ;DnaJ_C;DnaJ_CXXCXGXG	DnaJ domain;DnaJ C terminal region;DnaJ central domain (4 repeats)	GO:0016020;GO:0044464	membrane;cell part	GO:0005102;GO:0005488;GO:0005515;GO:0008270;GO:0031072;GO:0043167;GO:0043169;GO:0046872;GO:0046914;GO:0050750;GO:0051082	receptor binding;binding;protein binding;zinc ion binding;heat shock protein binding;ion binding;cation binding;metal ion binding;transition metal ion binding;low-density lipoprotein receptor binding;unfolded protein binding	GO:0000003;GO:0006457;GO:0006928;GO:0007154;GO:0007165;GO:0007242;GO:0007276;GO:0007283;GO:0008152;GO:0009987;GO:0019538;GO:0019953;GO:0030317;GO:0030518;GO:0030521;GO:0030522;GO:0043170;GO:0044237;GO:0044238;GO:0044260;GO:0044267;GO:0048232;GO:0050789;GO:0050794;GO:0065007	reproduction;protein folding;cell motion;cell communication;signal transduction;intracellular signaling cascade;gamete generation;spermatogenesis;metabolic process;cellular process;protein metabolic process;sexual reproduction;sperm motility;steroid hormone receptor signaling pathway;androgen receptor signaling pathway;intracellular receptor-mediated signaling pathway;macromolecule metabolic proc…	mmu:15502			K09502		1	1	1	1	1	1	1	1	0	1	0	1	0	5.5	5.5	5.5	44.868	397
253	1751							IPI00126396;IPI00857053	1;1	DNA replication licensing factor MCM7;CDC47 homolog	Mcm7;Cdc47;Mcmd7	Putative uncharacterized protein;Uncharacterized protein	Q61881;Q3U4T8;Q3UDI8;Q3V122;D3Z6N3	ENSMUSG00000029730	OTTMUSP00000025921;OTTMUSP00000025922	MGI:1298398	NP_032594	PF00493	MCM	MCM2/3/5 family	GO:0005634;GO:0043226;GO:0043227;GO:0043229;GO:0043231;GO:0044424;GO:0044464	nucleus;organelle;membrane-bounded organelle;intracellular organelle;intracellular membrane-bounded organelle;intracellular part;cell part	GO:0000166;GO:0003676;GO:0003677;GO:0003678;GO:0003697;GO:0003824;GO:0004386;GO:0005488;GO:0005515;GO:0005524;GO:0016462;GO:0016787;GO:0016817;GO:0016818;GO:0017076;GO:0017111;GO:0030554;GO:0032553;GO:0032555;GO:0032559;GO:0043566	nucleotide binding;nucleic acid binding;DNA binding;DNA helicase activity;single-stranded DNA binding;catalytic activity;helicase activity;binding;protein binding;ATP binding;pyrophosphatase activity;hydrolase activity;hydrolase activity, acting on acid anhydrides;hydrolase activity, acting on acid anhydrides, in phosphorus-containing anhydrides;purine nucleotide binding;nucleoside-triphosphatase…	GO:0006139;GO:0006259;GO:0006260;GO:0006268;GO:0006270;GO:0006350;GO:0006355;GO:0007049;GO:0008152;GO:0008283;GO:0009058;GO:0009059;GO:0009889;GO:0009987;GO:0010468;GO:0010556;GO:0019219;GO:0019222;GO:0031323;GO:0032392;GO:0032508;GO:0034645;GO:0034960;GO:0034961;GO:0043170;GO:0043283;GO:0043284;GO:0044237;GO:0044238;GO:0044249;GO:0044260;GO:0045449;GO:0050789;GO:0050794;GO:0051252;GO:0060255;GO:…	nucleobase, nucleoside, nucleotide and nucleic acid metabolic process;DNA metabolic process;DNA replication;DNA unwinding during replication;DNA replication initiation;transcription;regulation of transcription, DNA-dependent;cell cycle;metabolic process;cell proliferation;biosynthetic process;macromolecule biosynthetic process;regulation of biosynthetic process;cellular process;regulation of gene…	mmu:17220	ko03030;ko04110;ko04111	DNA replication;Cell cycle;Cell cycle - yeast	K02210		2	1	1	1	1	1	1	1	0	1	0	1	0	2.4	2.4	2.4	81.323	720
2	413							fIPI00221581;fIPI00985742	1;1	Eukaryotic translation initiation factor 4B;Eif4b protein	Eif4b	>IPI:fIPI00221581.1|SWISS-PROT:Q8BGD9|TREMBL:Q3THB0;Q3TLQ9;Q3TSY9;Q3UGC0;Q922K6|ENSEMBL:ENSMUSP00000127774|REFSEQ:NP_663600 Tax_Id=10090 Gene_Symbol=Eif4b Eukaryotic translation initiation factor 4B;>IPI:fIPI00985742.1|TREMBL:B2RWE8;Q3TDD8|ENSEMBL:ENSMUSP00000077705 Tax_Id=10090 Gene_Symbol=Eif4b Putative uncharacterized protein	Q8BGD9;Q3THB0;Q3TLQ9;Q3TSY9;Q3UGC0;Q922K6;B2RWE8;Q3TDD8	ENSMUSG00000058655		MGI:95304;MGI:95304	NP_663600	PF00076	RRM_1	RNA recognition motif. (a.k.a. RRM, RBD, or RNP domain)			GO:0000166;GO:0003676;GO:0003723;GO:0003743;GO:0005488;GO:0008135;GO:0045182	nucleotide binding;nucleic acid binding;RNA binding;translation initiation factor activity;binding;translation factor activity, nucleic acid binding;translation regulator activity	GO:0006412;GO:0008152;GO:0009058;GO:0009059;GO:0009987;GO:0019538;GO:0034645;GO:0034960;GO:0034961;GO:0043170;GO:0043283;GO:0043284;GO:0044237;GO:0044238;GO:0044249;GO:0044260;GO:0044267	translation;metabolic process;biosynthetic process;macromolecule biosynthetic process;cellular process;protein metabolic process;cellular macromolecule biosynthetic process;cellular biopolymer metabolic process;cellular biopolymer biosynthetic process;macromolecule metabolic process;biopolymer metabolic process;biopolymer biosynthetic process;cellular metabolic process;primary metabolic process;c…	mmu:75705	ko04150	mTOR signaling pathway	K03258		2	1	1	1	1	1	1	1	0	1	0	1	0	1.6	1.6	1.6	68.839	611
52	914							IPI00112407;IPI00322562	1;1	40S ribosomal protein S14	Rps14	Uncharacterized protein;40S ribosomal protein S14	D3Z1P6;P62264;O70569;Q3UJS5	ENSMUSG00000024608	OTTMUSP00000041189;OTTMUSP00000041190;OTTMUSP00000041193	MGI:98107	NP_065625	PF00411	Ribosomal_S11	Ribosomal protein S11	GO:0005622;GO:0005840;GO:0030529;GO:0032991;GO:0043226;GO:0043228;GO:0043229;GO:0043232;GO:0044424;GO:0044444;GO:0044464	intracellular;ribosome;ribonucleoprotein complex;macromolecular complex;organelle;non-membrane-bounded organelle;intracellular organelle;intracellular non-membrane-bounded organelle;intracellular part;cytoplasmic part;cell part	GO:0003676;GO:0003723;GO:0003735;GO:0005198;GO:0005488	nucleic acid binding;RNA binding;structural constituent of ribosome;structural molecule activity;binding	GO:0000028;GO:0006139;GO:0006364;GO:0006396;GO:0006412;GO:0008152;GO:0009058;GO:0009059;GO:0009987;GO:0016043;GO:0016070;GO:0016072;GO:0019538;GO:0022607;GO:0022618;GO:0030490;GO:0032502;GO:0034470;GO:0034621;GO:0034622;GO:0034645;GO:0034660;GO:0034960;GO:0034961;GO:0042255;GO:0042257;GO:0043170;GO:0043283;GO:0043284;GO:0043933;GO:0044237;GO:0044238;GO:0044249;GO:0044260;GO:0044267;GO:0048532;GO:…	ribosomal small subunit assembly and maintenance;nucleobase, nucleoside, nucleotide and nucleic acid metabolic process;rRNA processing;RNA processing;translation;metabolic process;biosynthetic process;macromolecule biosynthetic process;cellular process;cellular component organization;RNA metabolic process;rRNA metabolic process;protein metabolic process;cellular component assembly;ribonucleoprote…	mmu:20044	ko03010	Ribosome	K02955		2	1	1	1	1	1	1	1	0	1	0	1	0	8.6	8.6	8.6	16.32	151
69	81							IPI00473170;IPI00113870;IPI00987669	1;1;1	10, 11 days embryo whole body cDNA, RIKEN full-length enriched library, clone:2810012J24 product:proliferating cell nuclear antigen, full insert sequence;Proliferating cell nuclear antigen;Cyclin	Pcna	Proliferating cell nuclear antigen;Proliferating cell nuclear antigen;Uncharacterized protein	Q9CZD6;P17918;Q542J9;Q91ZH2;E9Q7Z3	ENSMUSG00000027342	OTTMUSP00000016567	MGI:97503;MGI:97503	NP_035175	PF02747;PF00705	PCNA_C;PCNA_N	Proliferating cell nuclear antigen, C-terminal domain;Proliferating cell nuclear antigen, N-terminal domain	GO:0000307;GO:0005634;GO:0005652;GO:0005657;GO:0032991;GO:0043226;GO:0043227;GO:0043229;GO:0043231;GO:0043234;GO:0043626;GO:0044422;GO:0044424;GO:0044427;GO:0044428;GO:0044446;GO:0044464	cyclin-dependent protein kinase holoenzyme complex;nucleus;nuclear lamina;replication fork;macromolecular complex;organelle;membrane-bounded organelle;intracellular organelle;intracellular membrane-bounded organelle;protein complex;PCNA complex;organelle part;intracellular part;chromosomal part;nuclear part;intracellular organelle part;cell part	GO:0003676;GO:0003677;GO:0005488;GO:0005515;GO:0030234;GO:0030337;GO:0032403;GO:0032404;GO:0032405	nucleic acid binding;DNA binding;binding;protein binding;enzyme regulator activity;DNA polymerase processivity factor activity;protein complex binding;mismatch repair complex binding;MutLalpha complex binding	GO:0006139;GO:0006259;GO:0006260;GO:0006275;GO:0006287;GO:0006810;GO:0006886;GO:0008152;GO:0009058;GO:0009059;GO:0009987;GO:0015031;GO:0019219;GO:0019222;GO:0031323;GO:0034645;GO:0034960;GO:0034961;GO:0043170;GO:0043283;GO:0043284;GO:0044237;GO:0044238;GO:0044249;GO:0044260;GO:0045184;GO:0046907;GO:0050789;GO:0050794;GO:0051052;GO:0051234;GO:0051649;GO:0065007	nucleobase, nucleoside, nucleotide and nucleic acid metabolic process;DNA metabolic process;DNA replication;regulation of DNA replication;base-excision repair, gap-filling;transport;intracellular protein transport;metabolic process;biosynthetic process;macromolecule biosynthetic process;cellular process;protein transport;regulation of nucleobase, nucleoside, nucleotide and nucleic acid metabolic …	mmu:18538	ko03030;ko03410;ko03420;ko03430;ko04110	DNA replication;Base excision repair;Nucleotide excision repair;Mismatch repair;Cell cycle	K04802		3	1	1	1	1	1	1	1	0	1	0	1	0	7.3	7.3	7.3	29.024	262
321	285		483;1954			108;109		IPI00857376;IPI01007957;IPI00857724;IPI00403329;IPI00407270;IPI00131289	1;1;1;1;1;1	Testis-specific gene 118 protein	Tsg118	protein C16orf88 homolog isoform 1;Isoform 1 of Protein C16orf88 homolog;protein C16orf88 homolog isoform 2;protein C16orf88 homolog isoform 3;Isoform 2 of Protein C16orf88 homolog;Uncharacterized protein	E9QKQ3;Q9Z2Q2-1;Q9Z2Q2;D3Z435;Q9Z2Q2-3;E9QM51;Q9Z2Q2-2;D3Z5V3	ENSMUSG00000030980	OTTMUSP00000031279;OTTMUSP00000031280;OTTMUSP00000031283;OTTMUSP00000031282;OTTMUSP00000031281	MGI:1913606;MGI:1913606;MGI:1913606	NP_075686;NP_001161690;NP_001161691;NP_001161692				GO:0005634;GO:0043226;GO:0043227;GO:0043229;GO:0043231;GO:0044424;GO:0044464	nucleus;organelle;membrane-bounded organelle;intracellular organelle;intracellular membrane-bounded organelle;intracellular part;cell part					mmu:66356				CAMK2;PKA;FHA KAPP	6	1	1	1	1	1	1	1	0	1	0	1	0	3.8	3.8	3.8	59.679	532
347	53		523			23		IPI00133532	1	Exosome complex exonuclease RRP46;Ribosomal RNA-processing protein 46;Exosome component 5	Exosc5;D7Wsu180e;Rrp46	Exosome complex exonuclease RRP46	Q9CRA8;Q3U2K4	ENSMUSG00000061286		MGI:107889	NP_613052	PF01138;PF03725	RNase_PH;RNase_PH_C	3' exoribonuclease family, domain 1;3' exoribonuclease family, domain 2	GO:0000178;GO:0005634;GO:0032991;GO:0043226;GO:0043227;GO:0043229;GO:0043231;GO:0043234;GO:0044424;GO:0044464	exosome (RNase complex);nucleus;macromolecular complex;organelle;membrane-bounded organelle;intracellular organelle;intracellular membrane-bounded organelle;protein complex;intracellular part;cell part	GO:0000175;GO:0003676;GO:0003723;GO:0003824;GO:0004518;GO:0004527;GO:0004532;GO:0004540;GO:0005488;GO:0005515;GO:0008408;GO:0016787;GO:0016788;GO:0016796;GO:0016896	3'-5'-exoribonuclease activity;nucleic acid binding;RNA binding;catalytic activity;nuclease activity;exonuclease activity;exoribonuclease activity;ribonuclease activity;binding;protein binding;3'-5' exonuclease activity;hydrolase activity;hydrolase activity, acting on ester bonds;exonuclease activity, active with either ribo- or deoxyribonucleic acids and producing 5'-phosphomonoesters;exoribonuc…	GO:0006139;GO:0006364;GO:0006396;GO:0008152;GO:0009987;GO:0016070;GO:0016072;GO:0034470;GO:0034660;GO:0034960;GO:0043170;GO:0043283;GO:0044237;GO:0044238;GO:0044260	nucleobase, nucleoside, nucleotide and nucleic acid metabolic process;rRNA processing;RNA processing;metabolic process;cellular process;RNA metabolic process;rRNA metabolic process;ncRNA processing;ncRNA metabolic process;cellular biopolymer metabolic process;macromolecule metabolic process;biopolymer metabolic process;cellular metabolic process;primary metabolic process;cellular macromolecule me…	mmu:27998			K01149	CK1;GSK3;ERK/MAPK;WW GroupIV	1	1	1	1	1	1	1	1	0	1	0	1	0	9.8	9.8	9.8	25.194	235
379	1155		594;595;596;597			175;177;179;181		IPI00137560;IPI00944099;IPI00944011	1;1;1	Receptor-interacting serine/threonine-protein kinase 3;RIP-like protein kinase 3;Receptor-interacting protein 3;NOD-derived CD11c +ve dendritic cells cDNA, RIKEN full-length enriched library, clone:F630040N18 product:receptor-interacting serine-threonine kinase 3, full insert sequence	Ripk3;Rip3	Receptor-interacting serine/threonine-protein kinase 3;receptor-interacting serine/threonine-protein kinase 3 isoform 1;receptor-interacting serine/threonine-protein kinase 3 isoform 2	Q9QZL0;Q3U3Z9;Q8K2Y2;E9PZP3	ENSMUSG00000022221		MGI:2154952;MGI:2154952	NP_064339;NP_001157579;NP_001157580	PF00069;PF07714	Pkinase;Pkinase_Tyr	Protein kinase domain;Protein tyrosine kinase	GO:0005622;GO:0005737;GO:0044424;GO:0044464	intracellular;cytoplasm;intracellular part;cell part	GO:0000166;GO:0003824;GO:0004672;GO:0004674;GO:0004702;GO:0004704;GO:0004713;GO:0004871;GO:0005057;GO:0005488;GO:0005524;GO:0016301;GO:0016740;GO:0016772;GO:0016773;GO:0017076;GO:0030554;GO:0032553;GO:0032555;GO:0032559;GO:0060089;GO:0004872	nucleotide binding;catalytic activity;protein kinase activity;protein serine/threonine kinase activity;receptor signaling protein serine/threonine kinase activity;NF-kappaB-inducing kinase activity;protein tyrosine kinase activity;signal transducer activity;receptor signaling protein activity;binding;ATP binding;kinase activity;transferase activity;transferase activity, transferring phosphorus-co…	GO:0006464;GO:0006468;GO:0006793;GO:0006796;GO:0006915;GO:0006917;GO:0007154;GO:0007165;GO:0007242;GO:0007243;GO:0007249;GO:0008152;GO:0008219;GO:0009987;GO:0012501;GO:0012502;GO:0016265;GO:0016310;GO:0019538;GO:0032502;GO:0042981;GO:0043065;GO:0043067;GO:0043068;GO:0043170;GO:0043283;GO:0043412;GO:0043687;GO:0044237;GO:0044238;GO:0044260;GO:0044267;GO:0048518;GO:0048522;GO:0050789;GO:0050793;GO:…	protein modification process;protein amino acid phosphorylation;phosphorus metabolic process;phosphate metabolic process;apoptosis;induction of apoptosis;cell communication;signal transduction;intracellular signaling cascade;protein kinase cascade;I-kappaB kinase/NF-kappaB cascade;metabolic process;cell death;cellular process;programmed cell death;induction of programmed cell death;death;phosphor…	mmu:56532			K08847	CK1;GSK3	3	1	1	1	1	1	1	1	0	1	0	1	0	4.9	4.9	4.9	53.336	486
520	613							IPI00271951	1	Protein disulfide-isomerase A4;Protein ERp-72	Pdia4;Cai;Erp72	protein disulfide-isomerase A4	P08003	ENSMUSG00000025823		MGI:104864	NP_033917	PF00085	Thioredoxin	Thioredoxin	GO:0005783;GO:0005788;GO:0016023;GO:0031410;GO:0031974;GO:0031982;GO:0031988;GO:0042470;GO:0043226;GO:0043227;GO:0043229;GO:0043231;GO:0043233;GO:0044422;GO:0044424;GO:0044432;GO:0044444;GO:0044446;GO:0044464;GO:0048770;GO:0070013	endoplasmic reticulum;endoplasmic reticulum lumen;cytoplasmic membrane-bounded vesicle;cytoplasmic vesicle;membrane-enclosed lumen;vesicle;membrane-bounded vesicle;melanosome;organelle;membrane-bounded organelle;intracellular organelle;intracellular membrane-bounded organelle;organelle lumen;organelle part;intracellular part;endoplasmic reticulum part;cytoplasmic part;intracellular organelle part…	GO:0003756;GO:0003824;GO:0005488;GO:0005515;GO:0016853;GO:0016860;GO:0016862;GO:0016864	protein disulfide isomerase activity;catalytic activity;binding;protein binding;isomerase activity;intramolecular oxidoreductase activity;intramolecular oxidoreductase activity, interconverting keto- and enol-groups;intramolecular oxidoreductase activity, transposing S-S bonds	GO:0009987;GO:0019725;GO:0042592;GO:0045454;GO:0050789;GO:0050794;GO:0065007;GO:0065008	cellular process;cellular homeostasis;homeostatic process;cell redox homeostasis;regulation of biological process;regulation of cellular process;biological regulation;regulation of biological quality						1	1	1	1	1	1	1	1	0	1	0	1	0	2.2	2.2	2.2	72.369	641
655	281		1055;1056			645;647		IPI00331076;IPI00749669	1;1	STE20-like serine/threonine-protein kinase;STE20-related serine/threonine-protein kinase;Serine/threonine-protein kinase 2;STE20-related kinase SMAK;Etk4	Slk;Kiaa0204;Stk2	Isoform 1 of STE20-like serine/threonine-protein kinase;Isoform 2 of STE20-like serine/threonine-protein kinase	O54988-1;O54988;O54988-2;A2RRK3	ENSMUSG00000025060	OTTMUSP00000038163;OTTMUSP00000038162	MGI:103241;MGI:103241	NP_033315;NP_001158111	PF00069	Pkinase	Protein kinase domain	GO:0005737;GO:0044424;GO:0044464	cytoplasm;intracellular part;cell part	GO:0000166;GO:0003676;GO:0003677;GO:0003824;GO:0004518;GO:0004672;GO:0004674;GO:0005488;GO:0005524;GO:0016301;GO:0016740;GO:0016772;GO:0016773;GO:0016787;GO:0016788;GO:0017076;GO:0030554;GO:0032553;GO:0032555;GO:0032559	nucleotide binding;nucleic acid binding;DNA binding;catalytic activity;nuclease activity;protein kinase activity;protein serine/threonine kinase activity;binding;ATP binding;kinase activity;transferase activity;transferase activity, transferring phosphorus-containing groups;phosphotransferase activity, alcohol group as acceptor;hydrolase activity;hydrolase activity, acting on ester bonds;purine n…	GO:0006139;GO:0006259;GO:0006281;GO:0006289;GO:0006464;GO:0006468;GO:0006793;GO:0006796;GO:0006915;GO:0006950;GO:0006974;GO:0008152;GO:0008219;GO:0009987;GO:0012501;GO:0016265;GO:0016310;GO:0019538;GO:0032502;GO:0033554;GO:0034960;GO:0034984;GO:0043170;GO:0043283;GO:0043412;GO:0043687;GO:0044237;GO:0044238;GO:0044260;GO:0044267;GO:0050896;GO:0051716	nucleobase, nucleoside, nucleotide and nucleic acid metabolic process;DNA metabolic process;DNA repair;nucleotide-excision repair;protein modification process;protein amino acid phosphorylation;phosphorus metabolic process;phosphate metabolic process;apoptosis;response to stress;response to DNA damage stimulus;metabolic process;cell death;cellular process;programmed cell death;death;phosphorylati…	mmu:20874			K08836	CK1;CK2	2	1	1	1	1	1	1	1	0	1	0	1	0	2	2	2	141.46	1233
4	874	1	1		225	224		fIPI00453530;fIPI00856269	1;1	Adult male corpora quadrigemina cDNA, RIKEN full-length enriched library, clone:B230311E17 product:similar to MONOCARBOXYLATE TRANSPORTER 5 (MCT 5) (MCT 4);0 day neonate kidney cDNA, RIKEN full-length enriched library, clone:D630050P10 product:similar to MONOCARBOXYLATE TRANSPORTER 5 (MCT 5) (MCT 4)	Slc16a4	>IPI:fIPI00453530.2|TREMBL:Q8BLA5;Q8R0M8|ENSEMBL:ENSMUSP00000029502|REFSEQ:NP_666248|VEGA:OTTMUSP00000028710 Tax_Id=10090 Gene_Symbol=Slc16a4 Putative uncharacterized protein;>IPI:fIPI00856269.1|TREMBL:Q8BWE3;Q8R157|ENSEMBL:ENSMUSP00000102334;ENSMUSP00000131908|VEGA:OTTMUSP00000028711 Tax_Id=10090 Gene_Symbol=Slc16a4 Slc16a4 protein	Q8BLA5;Q8R0M8;Q8BWE3;Q8R157	ENSMUSG00000027896	OTTMUSP00000028710;OTTMUSP00000028711	MGI:2385183;MGI:2385183	NP_666248	PF07690	MFS_1	Major Facilitator Superfamily	GO:0016021;GO:0031224;GO:0044425;GO:0044464	integral to membrane;intrinsic to membrane;membrane part;cell part	GO:0005215	transporter activity	GO:0006810;GO:0051234	transport;establishment of localization	mmu:229699			K08181	CK1	2	1	1	1	1	1	1	1	0	1	0	1	0	2.2	2.2	2.2	55.678	500
102	1293		135			699		IPI01007869;IPI00116968;IPI00408178	1;1;1	Glucocorticoid receptor interacting protein 1;Nuclear receptor coactivator 2;Transcriptional intermediary factor 2;Glucocorticoid receptor-interacting protein 1;0 day neonate eyeball cDNA, RIKEN full-length enriched library, clone:E130119M23 product:nuclear receptor coactivator 2, full insert sequence	Ncoa2;GRIP1;Grip1;Tif2	nuclear receptor coactivator 2 isoform a;Nuclear receptor coactivator 2;nuclear receptor coactivator 2 isoform b	A6P3E3;E9QMH9;Q7TPU7;Q61026;E9PV80;Q8BN74;Q8C961;Q8CBM5;Q8CE59	ENSMUSG00000005886	OTTMUSP00000024153;OTTMUSP00000024144	MGI:1276533;MGI:1276533;MGI:1276533	NP_032704;NP_001071163	PF07469;PF08815;PF00989;PF08832	DUF1518;Nuc_rec_co-act;PAS;SRC-1	Domain of unknown function (DUF1518);Nuclear receptor coactivator;PAS fold;Steroid receptor coactivator	GO:0005634;GO:0005737;GO:0043226;GO:0043227;GO:0043229;GO:0043231;GO:0044424;GO:0044464	nucleus;cytoplasm;organelle;membrane-bounded organelle;intracellular organelle;intracellular membrane-bounded organelle;intracellular part;cell part	GO:0003712;GO:0003713;GO:0004871;GO:0004872;GO:0005102;GO:0005488;GO:0005515;GO:0008134;GO:0016563;GO:0016564;GO:0030374;GO:0030375;GO:0030528;GO:0035257;GO:0051427;GO:0060089;GO:0003676;GO:0003677	transcription cofactor activity;transcription coactivator activity;signal transducer activity;receptor activity;receptor binding;binding;protein binding;transcription factor binding;transcription activator activity;transcription repressor activity;ligand-dependent nuclear receptor transcription coactivator activity;thyroid hormone receptor coactivator activity;transcription regulator activity;nuc…	GO:0000122;GO:0006139;GO:0006350;GO:0006355;GO:0006357;GO:0007154;GO:0007165;GO:0008152;GO:0009058;GO:0009059;GO:0009889;GO:0009890;GO:0009891;GO:0009892;GO:0009893;GO:0009987;GO:0010468;GO:0010556;GO:0010557;GO:0010558;GO:0010604;GO:0010605;GO:0010628;GO:0010629;GO:0016481;GO:0019219;GO:0019222;GO:0031323;GO:0031324;GO:0031325;GO:0034645;GO:0034960;GO:0034961;GO:0043170;GO:0043283;GO:0043284;GO:…	negative regulation of transcription from RNA polymerase II promoter;nucleobase, nucleoside, nucleotide and nucleic acid metabolic process;transcription;regulation of transcription, DNA-dependent;regulation of transcription from RNA polymerase II promoter;cell communication;signal transduction;metabolic process;biosynthetic process;macromolecule biosynthetic process;regulation of biosynthetic pro…					Polo box	3	1	1	1	1	1	1	1	0	1	0	1	0	0.9	0.9	0.9	158.46	1462
295	1386	59			541			IPI00985816;IPI00129792	1;1	Melanocyte cDNA, RIKEN full-length enriched library, clone:G270099G01 product:karyopherin (importin) alpha 4, full insert sequence;Importin subunit alpha-4;Karyopherin subunit alpha-4;Importin alpha Q1	Kpna4;Qip1	Putative uncharacterized protein (Fragment);Importin subunit alpha-4	Q3UGH8;O35343;Q4FJX1	ENSMUSG00000027782	OTTMUSP00000037101	MGI:1100848;MGI:1100848	NP_032493	PF00514;PF01749	Arm;IBB	Armadillo/beta-catenin-like repeat;Importin beta binding domain	GO:0005634;GO:0005643;GO:0005737;GO:0032991;GO:0043226;GO:0043227;GO:0043229;GO:0043231;GO:0043234;GO:0044424;GO:0044425;GO:0044464;GO:0046930	nucleus;nuclear pore;cytoplasm;macromolecular complex;organelle;membrane-bounded organelle;intracellular organelle;intracellular membrane-bounded organelle;protein complex;intracellular part;membrane part;cell part;pore complex	GO:0005215;GO:0005488;GO:0005515;GO:0008565;GO:0022892	transporter activity;binding;protein binding;protein transporter activity;substrate-specific transporter activity	GO:0006605;GO:0006606;GO:0006810;GO:0006886;GO:0006913;GO:0015031;GO:0017038;GO:0045184;GO:0046907;GO:0051169;GO:0051170;GO:0051234;GO:0051649	protein targeting;protein import into nucleus;transport;intracellular protein transport;nucleocytoplasmic transport;protein transport;protein import;establishment of protein localization;intracellular transport;nuclear transport;nuclear import;establishment of localization;establishment of localization in cell	mmu:16649					2	1	2	1	2	1	2	1	0	1	0	1	0	3.4	3.4	3.4	67.941	621
729	2339		1212			585		IPI00387439;IPI00845748	1;1	Protein SDA1 homolog;SDA1 domain-containing protein 1	Sdad1	Isoform 1 of Protein SDA1 homolog;Isoform 2 of Protein SDA1 homolog	Q80UZ2-1;Q80UZ2;Q80UZ2-2	ENSMUSG00000029415		MGI:2140779;MGI:2140779	NP_766301	PF08158;PF05285	NUC130_3NT;SDA1	NUC130/3NT domain;SDA1	GO:0005634;GO:0005730;GO:0043226;GO:0043227;GO:0043228;GO:0043229;GO:0043231;GO:0043232;GO:0044422;GO:0044424;GO:0044428;GO:0044446;GO:0044464	nucleus;nucleolus;organelle;membrane-bounded organelle;non-membrane-bounded organelle;intracellular organelle;intracellular membrane-bounded organelle;intracellular non-membrane-bounded organelle;organelle part;intracellular part;nuclear part;intracellular organelle part;cell part	GO:0005488;GO:0005515	binding;protein binding	GO:0006810;GO:0006996;GO:0009987;GO:0015031;GO:0016043;GO:0022613;GO:0032502;GO:0042254;GO:0045184;GO:0048532;GO:0051234	transport;organelle organization;cellular process;protein transport;cellular component organization;ribonucleoprotein complex biogenesis and assembly;developmental process;ribosome biogenesis;establishment of protein localization;anatomical structure organization;establishment of localization	mmu:231452				CK2;GSK3	2	1	1	1	1	1	1	1	0	1	0	1	0	2.6	2.6	2.6	79.558	687
208	1458							IPI00123313	1	Ubiquitin-like modifier-activating enzyme 1;Ubiquitin-activating enzyme E1;Ubiquitin-like modifier-activating enzyme 1 X;Ubiquitin-activating enzyme E1 X	Uba1;Sbx;Ube1;Ube1ax;Ube1x	Ubiquitin-like modifier-activating enzyme 1	Q02053;B9EHN0	ENSMUSG00000001924	OTTMUSP00000018598;OTTMUSP00000018662	MGI:98890	NP_001129557;NP_033483	PF00899;PF02134;PF09358;PF10585	ThiF;UBACT;UBA_e1_C;UBA_e1_thiolCys	ThiF family;Repeat in ubiquitin-activating (UBA) protein;Ubiquitin-activating enzyme e1 C-terminal domain;Ubiquitin-activating enzyme active site			GO:0000166;GO:0003824;GO:0005488;GO:0005524;GO:0008641;GO:0016874;GO:0017076;GO:0030554;GO:0032553;GO:0032555;GO:0032559	nucleotide binding;catalytic activity;binding;ATP binding;small protein activating enzyme activity;ligase activity;purine nucleotide binding;adenyl nucleotide binding;ribonucleotide binding;purine ribonucleotide binding;adenyl ribonucleotide binding	GO:0006464;GO:0006508;GO:0006511;GO:0008152;GO:0009056;GO:0009057;GO:0009987;GO:0019538;GO:0019941;GO:0030163;GO:0043170;GO:0043283;GO:0043285;GO:0043412;GO:0043632;GO:0044237;GO:0044238;GO:0044248;GO:0044257;GO:0044260;GO:0044265;GO:0044267;GO:0051603	protein modification process;proteolysis;ubiquitin-dependent protein catabolic process;metabolic process;catabolic process;macromolecule catabolic process;cellular process;protein metabolic process;modification-dependent protein catabolic process;protein catabolic process;macromolecule metabolic process;biopolymer metabolic process;biopolymer catabolic process;biopolymer modification;modification…	mmu:22201	ko04120;ko05020	Ubiquitin mediated proteolysis;Parkinson's disease	K03178		1	1	1	1	1	1	1	1	0	1	0	1	0	1.7	1.7	1.7	117.81	1058
144	591		205			320		IPI00119772;IPI00753872	1;1	Serine/threonine-protein kinase 4;STE20-like kinase MST1;Mammalian STE20-like protein kinase 1;Serine/threonine kinase 4	Stk4;Mst1;RP23-346D16.3-002	Serine/threonine-protein kinase 4;Serine/threonine kinase 4	Q9JI11;A2A5L8;A2A5L9	ENSMUSG00000018209	OTTMUSP00000001138;OTTMUSP00000017270	MGI:1929004;MGI:1929004	NP_067395	PF00069	Pkinase	Protein kinase domain	GO:0005634;GO:0005737;GO:0043226;GO:0043227;GO:0043229;GO:0043231;GO:0044424;GO:0044464	nucleus;cytoplasm;organelle;membrane-bounded organelle;intracellular organelle;intracellular membrane-bounded organelle;intracellular part;cell part	GO:0000166;GO:0000287;GO:0003824;GO:0004672;GO:0004674;GO:0005488;GO:0005515;GO:0005524;GO:0016301;GO:0016740;GO:0016772;GO:0016773;GO:0017076;GO:0030554;GO:0032553;GO:0032555;GO:0032559;GO:0043167;GO:0046872	nucleotide binding;magnesium ion binding;catalytic activity;protein kinase activity;protein serine/threonine kinase activity;binding;protein binding;ATP binding;kinase activity;transferase activity;transferase activity, transferring phosphorus-containing groups;phosphotransferase activity, alcohol group as acceptor;purine nucleotide binding;adenyl nucleotide binding;ribonucleotide binding;purine …	GO:0006464;GO:0006468;GO:0006793;GO:0006796;GO:0006915;GO:0007154;GO:0007165;GO:0008152;GO:0008219;GO:0009987;GO:0012501;GO:0016265;GO:0016310;GO:0019538;GO:0032502;GO:0043170;GO:0043283;GO:0043412;GO:0043687;GO:0044237;GO:0044238;GO:0044260;GO:0044267;GO:0050789;GO:0050794;GO:0065007	protein modification process;protein amino acid phosphorylation;phosphorus metabolic process;phosphate metabolic process;apoptosis;cell communication;signal transduction;metabolic process;cell death;cellular process;programmed cell death;death;phosphorylation;protein metabolic process;developmental process;macromolecule metabolic process;biopolymer metabolic process;biopolymer modification;post-t…	mmu:58231	ko04010;ko05223	MAPK signaling pathway;Non-small cell lung cancer	K04411		2	1	1	1	1	1	1	1	0	1	0	1	0	4.5	4.5	4.5	55.541	487
251	2202							IPI00126072	1	Synaptic vesicle membrane protein VAT-1 homolog	Vat1;Vat-1	Synaptic vesicle membrane protein VAT-1 homolog	Q62465;Q3TXD3;Q3U331;Q499X4;Q5RKP0	ENSMUSG00000034993	OTTMUSP00000002784	MGI:1349450	NP_036167	PF08240;PF00107	ADH_N;ADH_zinc_N	Alcohol dehydrogenase GroES-like domain;Zinc-binding dehydrogenase			GO:0003824;GO:0005488;GO:0008270;GO:0016491;GO:0043167;GO:0043169;GO:0046872;GO:0046914	catalytic activity;binding;zinc ion binding;oxidoreductase activity;ion binding;cation binding;metal ion binding;transition metal ion binding	GO:0008152;GO:0055114	metabolic process;oxidation reduction	mmu:26949			K00540		1	1	1	1	1	1	1	1	0	1	0	1	0	2.7	2.7	2.7	43.096	406
656	704							IPI00331174	1	T-complex protein 1 subunit eta;CCT-eta	Cct7;Ccth	T-complex protein 1 subunit eta	P80313;Q3TET0;Q3THH8;Q3TIJ7;Q3TJN2;Q3UDB1;Q3UIJ0;Q8C5Q5	ENSMUSG00000030007		MGI:107184	NP_031664	PF00118	Cpn60_TCP1	TCP-1/cpn60 chaperonin family	GO:0005737;GO:0005832;GO:0032991;GO:0043234;GO:0044424;GO:0044444;GO:0044445;GO:0044464	cytoplasm;chaperonin-containing T-complex;macromolecular complex;protein complex;intracellular part;cytoplasmic part;cytosolic part;cell part	GO:0000166;GO:0005488;GO:0005515;GO:0005524;GO:0017076;GO:0030554;GO:0032553;GO:0032555;GO:0032559;GO:0042802;GO:0051082	nucleotide binding;binding;protein binding;ATP binding;purine nucleotide binding;adenyl nucleotide binding;ribonucleotide binding;purine ribonucleotide binding;adenyl ribonucleotide binding;identical protein binding;unfolded protein binding	GO:0006457;GO:0008152;GO:0009987;GO:0019538;GO:0043170;GO:0044237;GO:0044238;GO:0044260;GO:0044267	protein folding;metabolic process;cellular process;protein metabolic process;macromolecule metabolic process;cellular metabolic process;primary metabolic process;cellular macromolecule metabolic process;cellular protein metabolic process	mmu:12468			K09499		1	1	1	1	1	1	1	1	0	1	0	1	0	2.2	2.2	2.2	59.652	544
116	789		149			284		IPI00118018;IPI01008510;IPI00845814;IPI00845841	1;1;1;1	EH domain-binding protein 1-like protein 1;Tangerin	Ehbp1l1	EH domain-binding protein 1-like protein 1 isoform a;Isoform 1 of EH domain-binding protein 1-like protein 1;Isoform 2 of EH domain-binding protein 1-like protein 1;Isoform 3 of EH domain-binding protein 1-like protein 1	E9QP49;Q99MS7-1;Q99MS7;Q99MS7-2;Q99MS7-3	ENSMUSG00000024937		MGI:3612340;MGI:3612340;MGI:3612340	NP_001108069;NP_444482	PF00307	CH	Calponin homology (CH) domain											CK2;ERK/MAPK;WW GroupIV	4	1	1	1	1	1	1	1	0	1	0	1	0	1.7	1.7	1.7	184.8	1718
471	127		742			180		IPI00228693;IPI01008576;IPI00622704;IPI00880223	1;1;1;1	LisH domain and HEAT repeat-containing protein KIAA1468;Adult male hypothalamus cDNA, RIKEN full-length enriched library, clone:A230005G09 product:hypothetical protein, full insert sequence	Kiaa1468;2310035C23Rik	Isoform 1 of LisH domain and HEAT repeat-containing protein KIAA1468;hypothetical protein LOC227446 isoform 2;Isoform 2 of LisH domain and HEAT repeat-containing protein KIAA1468;Isoform 3 of LisH domain and HEAT repeat-containing protein KIAA1468	Q148V7-1;Q148V7;E9QM90;Q8CAN3;Q148V7-2;Q148V7-3	ENSMUSG00000026319		MGI:1922832;MGI:1922832;MGI:1922832;MGI:1922832	NP_775279;NP_083625	PF02985	HEAT	HEAT repeat			GO:0005488	binding			mmu:227446				CAMK2;PKD;CHK1/2;CHK1	4	1	1	1	1	1	1	1	0	1	0	1	0	1.2	1.2	1.2	134.59	1216
686	381							IPI00339468;IPI00875791;IPI00607914	1;1;1	ATP-dependent RNA helicase A;Nuclear DNA helicase II;DEAH box protein 9	Dhx9;Ddx9	Uncharacterized protein;Isoform 1 of ATP-dependent RNA helicase A;Isoform 3 of ATP-dependent RNA helicase A	O70133-2;O70133;E9QNN1;Q05BR6;Q3TEB2;Q3TF92;Q3UR42;O70133-1;O70133-3	ENSMUSG00000042699		MGI:108177;MGI:108177;MGI:108177	NP_031868	PF00270;PF00035;PF07717;PF04408;PF00271	DEAD;dsrm;DUF1605;HA2;Helicase_C	DEAD/DEAH box helicase;Double-stranded RNA binding motif;Domain of unknown function (DUF1605);Helicase associated domain (HA2);Helicase conserved C-terminal domain	GO:0005622;GO:0005634;GO:0005730;GO:0043226;GO:0043227;GO:0043228;GO:0043229;GO:0043231;GO:0043232;GO:0044422;GO:0044424;GO:0044428;GO:0044446;GO:0044464	intracellular;nucleus;nucleolus;organelle;membrane-bounded organelle;non-membrane-bounded organelle;intracellular organelle;intracellular membrane-bounded organelle;intracellular non-membrane-bounded organelle;organelle part;intracellular part;nuclear part;intracellular organelle part;cell part	GO:0000166;GO:0003676;GO:0003677;GO:0003723;GO:0003725;GO:0003824;GO:0004386;GO:0005488;GO:0005515;GO:0005524;GO:0008026;GO:0016462;GO:0016787;GO:0016817;GO:0016818;GO:0016887;GO:0017076;GO:0017111;GO:0030554;GO:0032553;GO:0032555;GO:0032559;GO:0042623;GO:0070035	nucleotide binding;nucleic acid binding;DNA binding;RNA binding;double-stranded RNA binding;catalytic activity;helicase activity;binding;protein binding;ATP binding;ATP-dependent helicase activity;pyrophosphatase activity;hydrolase activity;hydrolase activity, acting on acid anhydrides;hydrolase activity, acting on acid anhydrides, in phosphorus-containing anhydrides;ATPase activity;purine nucleo…								3	1	1	1	1	1	1	1	0	1	0	1	0	2	2	2	149.69	1384
161	1442		226			389		IPI00123967;IPI00121080;IPI00649898;IPI00648040	1;1;1;1	Osteoclast-like cell cDNA, RIKEN full-length enriched library, clone:I420013M06 product:mitogen activated protein kinase kinase kinase 7, full insert sequence;Mitogen-activated protein kinase kinase kinase 7;Transforming growth factor-beta-activated kinase 1;Mitogen activated protein kinase kinase kinase 7	Map3k7;Tak1;RP23-447J12.1-004;RP23-447J12.1-003	mitogen-activated protein kinase kinase kinase 7 isoform B;Mitogen-activated protein kinase kinase kinase 7;Mitogen activated protein kinase kinase kinase 7;Mitogen activated protein kinase kinase kinase 7	Q3TXG1;Q923A8;Q62073;Q543B5;A2AP92;A2AP93	ENSMUSG00000028284	OTTMUSP00000005099;OTTMUSP00000005100;OTTMUSP00000005102;OTTMUSP00000005101	MGI:1346877;MGI:1346877;MGI:1346877;MGI:1346877	NP_033342;NP_766276	PF00069	Pkinase	Protein kinase domain			GO:0000166;GO:0003824;GO:0004672;GO:0004674;GO:0004708;GO:0004712;GO:0004713;GO:0005488;GO:0005524;GO:0016301;GO:0016740;GO:0016772;GO:0016773;GO:0017076;GO:0030554;GO:0032553;GO:0032555;GO:0032559;GO:0000287;GO:0004702;GO:0004709;GO:0004871;GO:0005057;GO:0005515;GO:0043167;GO:0046872;GO:0060089	nucleotide binding;catalytic activity;protein kinase activity;protein serine/threonine kinase activity;MAP kinase kinase activity;protein serine/threonine/tyrosine kinase activity;protein tyrosine kinase activity;binding;ATP binding;kinase activity;transferase activity;transferase activity, transferring phosphorus-containing groups;phosphotransferase activity, alcohol group as acceptor;purine nuc…	GO:0000165;GO:0001525;GO:0001838;GO:0001841;GO:0002009;GO:0006464;GO:0006468;GO:0006793;GO:0006796;GO:0007154;GO:0007165;GO:0007166;GO:0007167;GO:0007178;GO:0007179;GO:0007242;GO:0007243;GO:0007252;GO:0008152;GO:0009653;GO:0009966;GO:0009967;GO:0009987;GO:0010627;GO:0010740;GO:0016310;GO:0016331;GO:0019538;GO:0032502;GO:0035239;GO:0042981;GO:0043066;GO:0043067;GO:0043069;GO:0043122;GO:0043123;GO:…	MAPKKK cascade;angiogenesis;embryonic epithelial tube formation;neural tube formation;morphogenesis of an epithelium;protein modification process;protein amino acid phosphorylation;phosphorus metabolic process;phosphate metabolic process;cell communication;signal transduction;cell surface receptor linked signal transduction;enzyme linked receptor protein signaling pathway;transmembrane receptor p…	mmu:26409	ko04010;ko04310;ko04520;ko04620	MAPK signaling pathway;Wnt signaling pathway;Adherens junction;Toll-like receptor signaling pathway	K04427	PKA;GSK3	4	1	1	1	1	1	1	1	0	1	0	1	0	1.8	1.8	1.8	67.193	606
933	1472							IPI00788494;IPI00762091	1;1	Mannose receptor, C type 2;Macrophage mannose receptor 2;Lectin lambda	Mrc2;RP23-35E7.1-001;Kiaa0709	C-type mannose receptor 2 precursor;Isoform 1 of C-type mannose receptor 2	A2AAB0;Q14AX9;Q64449-1;Q64449	ENSMUSG00000020695	OTTMUSP00000002741	MGI:107818;MGI:107818	NP_032652	PF00040;PF00059	fn2;Lectin_C	Fibronectin type II domain;Lectin C-type domain	GO:0016020;GO:0016021;GO:0031224;GO:0044425;GO:0044464	membrane;integral to membrane;intrinsic to membrane;membrane part;cell part	GO:0004871;GO:0004872;GO:0005488;GO:0005529;GO:0030246;GO:0060089;GO:0005509;GO:0043167;GO:0043169;GO:0046872	signal transducer activity;receptor activity;binding;sugar binding;carbohydrate binding;molecular transducer activity;calcium ion binding;ion binding;cation binding;metal ion binding	GO:0006810;GO:0006897;GO:0009987;GO:0010324;GO:0016043;GO:0016044;GO:0016192;GO:0032502;GO:0048532;GO:0051234	transport;endocytosis;cellular process;membrane invagination;cellular component organization;membrane organization;vesicle-mediated transport;developmental process;anatomical structure organization;establishment of localization						2	1	1	1	1	1	1	1	1	1	1	1	1	0.9	0.9	0.9	167.07	1479
547	84							IPI00378015;IPI00308222;IPI00458127	1;1;1	Drebrin-like protein;SH3 domain-containing protein 7;Actin-binding protein 1	Dbnl;Abp1;Sh3p7	Isoform 1 of Drebrin-like protein;Isoform 2 of Drebrin-like protein;Isoform 3 of Drebrin-like protein	Q62418-1;Q62418;Q62418-2;Q62418-3	ENSMUSG00000020476	OTTMUSP00000005312;OTTMUSP00000005311;OTTMUSP00000005310	MGI:700006;MGI:700006;MGI:700006	NP_001139780;NP_038838;NP_001139781	PF00241;PF00018	Cofilin_ADF;SH3_1	Cofilin/tropomyosin-type actin-binding protein;SH3 domain	GO:0001726;GO:0005622;GO:0005737;GO:0005856;GO:0005938;GO:0030027;GO:0042995;GO:0043226;GO:0043228;GO:0043229;GO:0043232;GO:0044424;GO:0044444;GO:0044464	ruffle;intracellular;cytoplasm;cytoskeleton;cell cortex;lamellipodium;cell projection;organelle;non-membrane-bounded organelle;intracellular organelle;intracellular non-membrane-bounded organelle;intracellular part;cytoplasmic part;cell part	GO:0003779;GO:0005488;GO:0005515;GO:0008092;GO:0051015	actin binding;binding;protein binding;cytoskeletal protein binding;actin filament binding	GO:0002376;GO:0006810;GO:0006897;GO:0006955;GO:0007015;GO:0007154;GO:0007165;GO:0007242;GO:0007264;GO:0007265;GO:0008064;GO:0009892;GO:0009987;GO:0010324;GO:0010605;GO:0010639;GO:0016043;GO:0016044;GO:0016192;GO:0016601;GO:0019222;GO:0030029;GO:0030036;GO:0030832;GO:0030834;GO:0030835;GO:0031323;GO:0031324;GO:0032268;GO:0032269;GO:0032502;GO:0032535;GO:0032956;GO:0032970;GO:0033043;GO:0048519;GO:…	immune system process;transport;endocytosis;immune response;actin filament organization;cell communication;signal transduction;intracellular signaling cascade;small GTPase mediated signal transduction;Ras protein signal transduction;regulation of actin polymerization or depolymerization;negative regulation of metabolic process;cellular process;membrane invagination;negative regulation of macromol…						3	1	1	1	1	1	1	1	0	1	0	1	0	3	3	3	48.699	436
904	991		1612			125		IPI00652649;IPI00674147;IPI00755017	1;1;1	Amyotrophic lateral sclerosis 2 chromosomal region candidate gene 4 protein homolog;Amyotrophic lateral sclerosis 2 (Juvenile) chromosome region, candidate 4	Als2cr4	Amyotrophic lateral sclerosis 2 chromosomal region candidate gene 4 protein homolog;amyotrophic lateral sclerosis 2 chromosomal region candidate gene 4 protein homolog isoform 1;amyotrophic lateral sclerosis 2 chromosomal region candidate gene 4 protein homolog isoform 2	Q3V0J1;B2RVK7	ENSMUSG00000038079		MGI:2138365	NP_001028621;NP_001032901				GO:0016020;GO:0016021;GO:0031224;GO:0044425;GO:0044464	membrane;integral to membrane;intrinsic to membrane;membrane part;cell part									PKA;CK1	3	1	1	1	1	1	1	1	0	1	0	1	0	5.2	5.2	5.2	47.342	427
941	426		1709			578		IPI00828620;IPI00828610;IPI00974845	1;1;1	La-related protein 4;La ribonucleoprotein domain family member 4;2 cells egg cDNA, RIKEN full-length enriched library, clone:B020036B10 product:C-Mpl binding protein homolog	Larp4	La-related protein 4;la-related protein 4 isoform 2;80 kDa protein	Q8BWW4;Q3T9Z3;E9Q066;Q3UT02	ENSMUSG00000023025		MGI:2443114;MGI:2443114	NP_001019697;NP_001074417	PF05383	La	La domain			GO:0003676;GO:0003723;GO:0005488	nucleic acid binding;RNA binding;binding			mmu:207214					3	1	1	1	1	1	1	1	0	1	0	1	0	4.9	4.9	4.9	79.763	719
881	1	141	1563;1564		24	14;16		IPI00556700	1	Eif3j protein	Eif3j;ENSMUSG00000043424;Eif3s1	Putative uncharacterized protein	Q2YDW1;Q3UGC7;Q66JW9;Q99JK5	ENSMUSG00000027236;ENSMUSG00000043424	OTTMUSP00000016547	MGI:1925905	NP_653128	PF08597	eIF3_subunit	Translation initiation factor eIF3 subunit			GO:0003676;GO:0003743;GO:0005488;GO:0008135;GO:0045182	nucleic acid binding;translation initiation factor activity;binding;translation factor activity, nucleic acid binding;translation regulator activity			mmu:78655			K03245		1	1	1	1	1	1	1	1	0	1	0	1	0	11.1	11.1	11.1	29.343	261
28	387		29			270		IPI00110050;IPI00649424	1;1	PITSLRE serine/threonine-protein kinase CDC2L1;Cell division cycle 2-like protein kinase 1;Galactosyltransferase-associated protein kinase p58/GTA	Cdc2l1	Isoform 1 of Cyclin-dependent kinase 11;Cell division cycle 2-like 1	P24788-1;P24788;A2A9P5;Q3UXP3;Q9CVG6;P24788-2;A2A9P6;Q8R190	ENSMUSG00000029062	OTTMUSP00000011463;OTTMUSP00000011464;OTTMUSP00000011465	MGI:88353;MGI:88353	NP_031687	PF00069	Pkinase	Protein kinase domain	GO:0005634;GO:0043226;GO:0043227;GO:0043229;GO:0043231;GO:0044424;GO:0044464	nucleus;organelle;membrane-bounded organelle;intracellular organelle;intracellular membrane-bounded organelle;intracellular part;cell part	GO:0000166;GO:0003824;GO:0004672;GO:0004674;GO:0004693;GO:0005488;GO:0005524;GO:0016301;GO:0016740;GO:0016772;GO:0016773;GO:0017076;GO:0030554;GO:0032553;GO:0032555;GO:0032559	nucleotide binding;catalytic activity;protein kinase activity;protein serine/threonine kinase activity;cyclin-dependent protein kinase activity;binding;ATP binding;kinase activity;transferase activity;transferase activity, transferring phosphorus-containing groups;phosphotransferase activity, alcohol group as acceptor;purine nucleotide binding;adenyl nucleotide binding;ribonucleotide binding;puri…	GO:0001824;GO:0006464;GO:0006468;GO:0006793;GO:0006796;GO:0006915;GO:0007049;GO:0007088;GO:0007346;GO:0008152;GO:0008219;GO:0009987;GO:0010564;GO:0012501;GO:0016265;GO:0016310;GO:0019538;GO:0032502;GO:0043170;GO:0043283;GO:0043412;GO:0043687;GO:0044237;GO:0044238;GO:0044260;GO:0044267;GO:0048856;GO:0050789;GO:0050794;GO:0051726;GO:0065007	blastocyst development;protein modification process;protein amino acid phosphorylation;phosphorus metabolic process;phosphate metabolic process;apoptosis;cell cycle;regulation of mitosis;regulation of mitotic cell cycle;metabolic process;cell death;cellular process;regulation of cell cycle process;programmed cell death;death;phosphorylation;protein metabolic process;developmental process;macromol…	mmu:12537			K08818	CK2	2	1	1	1	1	1	1	1	0	1	0	1	0	1.8	1.8	1.8	91.512	784
415	687							IPI00221523;IPI00798527	1;1	Transportin-1;Importin beta-2;Karyopherin beta-2	Tnpo1;Kpnb2	Isoform 1 of Transportin-1;Isoform 2 of Transportin-1	Q8BFY9-1;Q8BFY9;Q8BFY9-2;Q3TKD0;Q3TQW0	ENSMUSG00000009470	OTTMUSP00000029847	MGI:2681523;MGI:2681523	NP_848831;NP_001041732	PF02985;PF03810	HEAT;IBN_N	HEAT repeat;Importin-beta N-terminal domain	GO:0005634;GO:0005643;GO:0005737;GO:0032991;GO:0043226;GO:0043227;GO:0043229;GO:0043231;GO:0043234;GO:0044424;GO:0044425;GO:0044464;GO:0046930	nucleus;nuclear pore;cytoplasm;macromolecular complex;organelle;membrane-bounded organelle;intracellular organelle;intracellular membrane-bounded organelle;protein complex;intracellular part;membrane part;cell part;pore complex	GO:0005215;GO:0005488;GO:0005515;GO:0008565;GO:0022892	transporter activity;binding;protein binding;protein transporter activity;substrate-specific transporter activity	GO:0000059;GO:0006461;GO:0006810;GO:0006886;GO:0009987;GO:0015031;GO:0016043;GO:0022607;GO:0032502;GO:0034621;GO:0034622;GO:0043623;GO:0043933;GO:0045184;GO:0046907;GO:0048532;GO:0051234;GO:0051649;GO:0065003	protein import into nucleus, docking;protein complex assembly;transport;intracellular protein transport;cellular process;protein transport;cellular component organization;cellular component assembly;developmental process;cellular macromolecular complex subunit organization;cellular macromolecular complex assembly;cellular protein complex assembly;macromolecular complex subunit organization;establ…	mmu:238799					2	1	1	1	1	1	1	1	0	1	0	1	0	2.1	2.1	2.1	102.36	898
200	987		285			617		IPI00719971;IPI00122858;IPI00720007	1;1;1	SAPS domain family member 3	Saps3;D19Ertd703e;Kiaa1558	serine/threonine-protein phosphatase 6 regulatory subunit 3 isoform 1;Isoform 1 of Serine/threonine-protein phosphatase 6 regulatory subunit 3;Isoform 2 of Serine/threonine-protein phosphatase 6 regulatory subunit 3	Q922D4-3;Q922D4;Q922D4-1;Q922D4-2	ENSMUSG00000024908		MGI:1921807;MGI:1921807;MGI:1921807	NP_083275;NP_083732;NP_001157631	PF04499	SAPS	SIT4 phosphatase-associated protein	GO:0005737;GO:0044424;GO:0044464	cytoplasm;intracellular part;cell part					mmu:52036				CK2	3	1	1	1	1	1	1	1	0	1	0	1	0	2.1	2.1	2.1	97.862	873
148	316		211;1906			49;52		IPI00875198;IPI00970228;IPI00120095;IPI00460856;IPI00752578;IPI00969881	1;1;1;1;1;1	SAM domain and HD domain-containing protein 1;Interferon-gamma-inducible protein Mg11;NOD-derived CD11c +ve dendritic cells cDNA, RIKEN full-length enriched library, clone:F630113P11 product:SAM domain and HD domain, 1, full insert sequence;Bone marrow macrophage cDNA, RIKEN full-length enriched library, clone:G530024E13 product:SAM domain and HD domain, 1, full insert sequence	Samhd1;Mg11	SAM domain and HD domain-containing protein 1 isoform 1;SAM domain and HD domain-containing protein 1 isoform 2;SAM domain and HD domain-containing protein 1;Putative uncharacterized protein;Uncharacterized protein;Uncharacterized protein	E9QMH0;E9Q0K6;Q60710;Q3TCJ7;E9PYG9;Q3UDX7;Q8C5C0;E0CXZ5	ENSMUSG00000027639	OTTMUSP00000017309;OTTMUSP00000017310	MGI:1927468;MGI:1927468;MGI:1927468	NP_061339;NP_001132992	PF01966;PF07647	HD;SAM_2	HD domain;SAM domain (Sterile alpha motif)			GO:0003824	catalytic activity			mmu:56045				CDK1;CK1;ERK/MAPK;WW GroupIV;FHA KAPP	6	1	2	1	2	1	2	1	0	1	0	1	0	4.6	4.6	4.6	75.892	658
210	1690		291			237		IPI00123333;IPI00974983	1;1	WW domain-binding protein 11;Osteoclast-like cell cDNA, RIKEN full-length enriched library, clone:I420013E13 product:WW domain binding protein 11, full insert sequence	Wbp11	WW domain-binding protein 11;Putative uncharacterized protein	Q923D5;Q3U6Q1;Q3UKQ3;E9QM18;Q3TXH8;Q3U521	ENSMUSG00000030216	OTTMUSP00000027395	MGI:1891823;MGI:1891823	NP_068360	PF09429	Wbp11	WW domain binding protein 11	GO:0005634;GO:0005730;GO:0005737;GO:0016604;GO:0016607;GO:0043226;GO:0043227;GO:0043228;GO:0043229;GO:0043231;GO:0043232;GO:0044422;GO:0044424;GO:0044428;GO:0044446;GO:0044451;GO:0044464	nucleus;nucleolus;cytoplasm;nuclear body;nuclear speck;organelle;membrane-bounded organelle;non-membrane-bounded organelle;intracellular organelle;intracellular membrane-bounded organelle;intracellular non-membrane-bounded organelle;organelle part;intracellular part;nuclear part;intracellular organelle part;nucleoplasm part;cell part	GO:0005488;GO:0005515;GO:0008599;GO:0019208;GO:0019888;GO:0030234	binding;protein binding;protein phosphatase type 1 regulator activity;phosphatase regulator activity;protein phosphatase regulator activity;enzyme regulator activity	GO:0006139;GO:0006364;GO:0006396;GO:0006397;GO:0008152;GO:0008380;GO:0009987;GO:0016070;GO:0016071;GO:0016072;GO:0034470;GO:0034660;GO:0034960;GO:0043170;GO:0043283;GO:0044237;GO:0044238;GO:0044260	nucleobase, nucleoside, nucleotide and nucleic acid metabolic process;rRNA processing;RNA processing;mRNA processing;metabolic process;RNA splicing;cellular process;RNA metabolic process;mRNA metabolic process;rRNA metabolic process;ncRNA processing;ncRNA metabolic process;cellular biopolymer metabolic process;macromolecule metabolic process;biopolymer metabolic process;cellular metabolic process…	mmu:60321					2	1	1	1	1	1	1	1	0	1	0	1	0	2.3	2.3	2.3	69.874	641
329	1059							IPI00990344;IPI00132122	1;1	Lung RCB-0558 LLC cDNA, RIKEN full-length enriched library, clone:G730012H19 product:chondroitin sulfate proteoglycan 6, full insert sequence;Structural maintenance of chromosomes protein 3;Chondroitin sulfate proteoglycan 6;Chromosome segregation protein SmcD;Basement membrane-associated chondroitin proteoglycan;Mad member-interacting protein 1	Smc3;Cspg6;Bam;Bmh;Mmip1;Smc3l1;Smcd	Uncharacterized protein;Structural maintenance of chromosomes protein 3	E9Q762;Q3TMK9;Q3TPG9;Q3US85;Q9CW03;Q1HL32;Q3UNU2;Q6P5E5;Q6PFZ4;Q6PIE1	ENSMUSG00000024974	OTTMUSP00000029555	MGI:1339795;MGI:1339795	NP_031816	PF02463;PF06470	SMC_N;SMC_hinge	RecF/RecN/SMC N terminal domain;SMC proteins Flexible Hinge Domain	GO:0000800;GO:0000922;GO:0005634;GO:0005694;GO:0005737;GO:0016363;GO:0043226;GO:0043227;GO:0043228;GO:0043229;GO:0043231;GO:0043232;GO:0044422;GO:0044424;GO:0044427;GO:0044428;GO:0044430;GO:0044446;GO:0044454;GO:0044464	lateral element;spindle pole;nucleus;chromosome;cytoplasm;nuclear matrix;organelle;membrane-bounded organelle;non-membrane-bounded organelle;intracellular organelle;intracellular membrane-bounded organelle;intracellular non-membrane-bounded organelle;organelle part;intracellular part;chromosomal part;nuclear part;cytoskeletal part;intracellular organelle part;nuclear chromosome part;cell part	GO:0000166;GO:0005488;GO:0005515;GO:0005524;GO:0017076;GO:0030554;GO:0032553;GO:0032555;GO:0032559;GO:0045502;GO:0046982;GO:0046983	nucleotide binding;binding;protein binding;ATP binding;purine nucleotide binding;adenyl nucleotide binding;ribonucleotide binding;purine ribonucleotide binding;adenyl ribonucleotide binding;dynein binding;protein heterodimerization activity;protein dimerization activity	GO:0000226;GO:0007017;GO:0007051;GO:0007052;GO:0007126;GO:0007154;GO:0007165;GO:0009987;GO:0022402;GO:0022403;GO:0050789;GO:0050794;GO:0065007;GO:0006139;GO:0006259;GO:0006281;GO:0006950;GO:0006974;GO:0006996;GO:0007049;GO:0007067;GO:0008152;GO:0016043;GO:0032502;GO:0033554;GO:0034960;GO:0034984;GO:0043170;GO:0043283;GO:0044237;GO:0044238;GO:0044260;GO:0048532;GO:0050896;GO:0051276;GO:0051301;GO:…	microtubule cytoskeleton organization and biogenesis;microtubule-based process;spindle organization and biogenesis;mitotic spindle organization and biogenesis;meiosis;cell communication;signal transduction;cellular process;cell cycle process;cell cycle phase;regulation of biological process;regulation of cellular process;biological regulation;nucleobase, nucleoside, nucleotide and nucleic acid me…	mmu:13006	ko04111	Cell cycle - yeast	K06669		2	1	1	1	1	1	1	1	0	1	0	1	0	1.7	1.7	1.7	141.51	1217
818	1671		1405			153		IPI00459468;IPI00648000	1;1	ATPase WRNIP1;Werner helicase-interacting protein 1	Wrnip1;Whip	Isoform 1 of ATPase WRNIP1;Isoform 2 of ATPase WRNIP1	Q91XU0-1;Q91XU0;Q91XU0-2	ENSMUSG00000021400	OTTMUSP00000000622	MGI:1926153;MGI:1926153	NP_084491	PF00004	AAA	ATPase family associated with various cellular activities (AAA)	GO:0005634;GO:0043226;GO:0043227;GO:0043229;GO:0043231;GO:0044424;GO:0044464	nucleus;organelle;membrane-bounded organelle;intracellular organelle;intracellular membrane-bounded organelle;intracellular part;cell part	GO:0000166;GO:0003676;GO:0003677;GO:0003824;GO:0005488;GO:0005515;GO:0005524;GO:0016462;GO:0016787;GO:0016817;GO:0016818;GO:0016887;GO:0017076;GO:0017111;GO:0030554;GO:0032553;GO:0032555;GO:0032559	nucleotide binding;nucleic acid binding;DNA binding;catalytic activity;binding;protein binding;ATP binding;pyrophosphatase activity;hydrolase activity;hydrolase activity, acting on acid anhydrides;hydrolase activity, acting on acid anhydrides, in phosphorus-containing anhydrides;ATPase activity;purine nucleotide binding;nucleoside-triphosphatase activity;adenyl nucleotide binding;ribonucleotide b…	GO:0000731;GO:0006139;GO:0006259;GO:0006260;GO:0006275;GO:0006281;GO:0006950;GO:0006974;GO:0008152;GO:0009058;GO:0009059;GO:0009987;GO:0019219;GO:0019222;GO:0030174;GO:0031323;GO:0033554;GO:0034645;GO:0034960;GO:0034961;GO:0034984;GO:0043170;GO:0043283;GO:0043284;GO:0044237;GO:0044238;GO:0044249;GO:0044260;GO:0050789;GO:0050794;GO:0050896;GO:0051052;GO:0051716;GO:0065007	DNA synthesis during DNA repair;nucleobase, nucleoside, nucleotide and nucleic acid metabolic process;DNA metabolic process;DNA replication;regulation of DNA replication;DNA repair;response to stress;response to DNA damage stimulus;metabolic process;biosynthetic process;macromolecule biosynthetic process;cellular process;regulation of nucleobase, nucleoside, nucleotide and nucleic acid metabolic …	mmu:78903				CDK1	2	1	1	1	1	1	1	1	0	1	0	1	0	2.1	2.1	2.1	71.793	660
463	805		733			3781		IPI00404055;IPI00652331;IPI00985692;IPI00227235;IPI00921659;IPI01008681;IPI00921642;IPI01008591;IPI00987863;IPI00228697	1;1;1;1;1;1;1;1;1;1	Adult retina cDNA, RIKEN full-length enriched library, clone:A930028N13 product:similar to Ankyrin-2, full insert sequence	Ank2	Isoform 4 of Ankyrin-2;Uncharacterized protein;429 kDa protein;Isoform 2 of Ankyrin-2;Isoform 1 of Ankyrin-2;Uncharacterized protein;Isoform 5 of Ankyrin-2;420 kDa protein;322 kDa protein;Isoform 3 of Ankyrin-2	Q8C8R3-4;Q8C8R3;Q8C8R3-6;E9PW46;Q8C8R3-2;Q8C8R3-1;E9Q2E1;Q8C8R3-5;Q8C8R3-3	ENSMUSG00000032826		MGI:88025;MGI:88025;MGI:88025;MGI:88025;MGI:88025;MGI:88025	NP_001029340;NP_848770	PF00023;PF00791	Ank;ZU5	Ankyrin repeat;ZU5 domain					GO:0006915;GO:0008219;GO:0009987;GO:0012501;GO:0016265;GO:0032502;GO:0042981;GO:0043067;GO:0050789;GO:0050793;GO:0050794;GO:0065007	apoptosis;cell death;cellular process;programmed cell death;death;developmental process;regulation of apoptosis;regulation of programmed cell death;regulation of biological process;regulation of developmental process;regulation of cellular process;biological regulation					CDK2;CDK1;Polo box	10	1	1	1	1	1	1	1	0	1	0	1	0	0.5	0.5	0.5	432.86	3959
883	429		1572;1573			124;127		IPI00556837;IPI00989785	1;1	SWI/SNF-related matrix-associated actin-dependent regulator of chromatin subfamily A containing DEAD/H box 1;ATP-dependent helicase SMARCAD1;Enhancer trap locus homolog 1;Melanocyte cDNA, RIKEN full-length enriched library, clone:G270079C23 product:SWI/SNF-related, matrix-associated actin-dependent regulator of chromatin, subfamily a, containing DEAD/H box 1`, full insert sequence	Smarcad1;Etl1;Kiaa1122	Isoform 1 of SWI/SNF-related matrix-associated actin-dependent regulator of chromatin subfamily A containing DEAD/H box 1;Putative uncharacterized protein	Q04692-1;Q04692;Q3UYR6;Q3UGK6	ENSMUSG00000029920		MGI:95453;MGI:95453	NP_031984	PF00271;PF00176	Helicase_C;SNF2_N	Helicase conserved C-terminal domain;SNF2 family N-terminal domain	GO:0005634;GO:0043226;GO:0043227;GO:0043229;GO:0043231;GO:0044424;GO:0044464	nucleus;organelle;membrane-bounded organelle;intracellular organelle;intracellular membrane-bounded organelle;intracellular part;cell part	GO:0000166;GO:0003676;GO:0003677;GO:0003824;GO:0004386;GO:0005488;GO:0005524;GO:0016462;GO:0016787;GO:0016817;GO:0016818;GO:0017076;GO:0017111;GO:0030554;GO:0032553;GO:0032555;GO:0032559	nucleotide binding;nucleic acid binding;DNA binding;catalytic activity;helicase activity;binding;ATP binding;pyrophosphatase activity;hydrolase activity;hydrolase activity, acting on acid anhydrides;hydrolase activity, acting on acid anhydrides, in phosphorus-containing anhydrides;purine nucleotide binding;nucleoside-triphosphatase activity;adenyl nucleotide binding;ribonucleotide binding;purine …	GO:0000018;GO:0019219;GO:0019222;GO:0031323;GO:0050789;GO:0050794;GO:0051052;GO:0065007	regulation of DNA recombination;regulation of nucleobase, nucleoside, nucleotide and nucleic acid metabolic process;regulation of metabolic process;regulation of cellular metabolic process;regulation of biological process;regulation of cellular process;regulation of DNA metabolic process;biological regulation	mmu:13990				CK1;CK2	2	1	1	1	1	1	1	1	0	1	0	1	0	2.3	2.3	2.3	116.45	1021
613	669							IPI00320217	1	T-complex protein 1 subunit beta;CCT-beta	Cct2;Cctb	T-complex protein 1 subunit beta	P80314;Q542X7	ENSMUSG00000034024		MGI:107186	NP_031662	PF00118	Cpn60_TCP1	TCP-1/cpn60 chaperonin family	GO:0005737;GO:0005832;GO:0032991;GO:0043234;GO:0044424;GO:0044444;GO:0044445;GO:0044464	cytoplasm;chaperonin-containing T-complex;macromolecular complex;protein complex;intracellular part;cytoplasmic part;cytosolic part;cell part	GO:0000166;GO:0005488;GO:0005515;GO:0005524;GO:0017076;GO:0030554;GO:0032553;GO:0032555;GO:0032559;GO:0051082	nucleotide binding;binding;protein binding;ATP binding;purine nucleotide binding;adenyl nucleotide binding;ribonucleotide binding;purine ribonucleotide binding;adenyl ribonucleotide binding;unfolded protein binding	GO:0006457;GO:0008152;GO:0009987;GO:0019538;GO:0043170;GO:0044237;GO:0044238;GO:0044260;GO:0044267	protein folding;metabolic process;cellular process;protein metabolic process;macromolecule metabolic process;cellular metabolic process;primary metabolic process;cellular macromolecule metabolic process;cellular protein metabolic process	mmu:12461			K09494		1	1	1	1	1	1	1	1	0	1	0	1	0	2.2	2.2	2.2	57.477	535
799	1648		1345			85		IPI00453999;IPI00831379	1;1	SH2/SH3 adaptor protein;Putative uncharacterized protein	Nck1;mNck-alpha	non-catalytic region of tyrosine kinase adaptor protein 1;Non-catalytic region of tyrosine kinase adaptor protein 1, isoform CRA_b	O55032;Q99M51;Q9Z279;Q8BH99;Q8BMV0;Q8BZ27	ENSMUSG00000032475	OTTMUSP00000023124;OTTMUSP00000023125	MGI:109601;MGI:109601	NP_035008	PF00017;PF00018	SH2;SH3_1	SH2 domain;SH3 domain	GO:0012506;GO:0016020;GO:0031090;GO:0044422;GO:0044464	vesicle membrane;membrane;organelle membrane;organelle part;cell part	GO:0005488;GO:0005515;GO:0019904;GO:0003824;GO:0004871;GO:0004872;GO:0005102;GO:0016301;GO:0016740;GO:0016772;GO:0060089	binding;protein binding;protein domain specific binding;catalytic activity;signal transducer activity;receptor activity;receptor binding;kinase activity;transferase activity;transferase activity, transferring phosphorus-containing groups;molecular transducer activity	GO:0000902;GO:0006928;GO:0007015;GO:0009653;GO:0009987;GO:0016043;GO:0016477;GO:0030029;GO:0030030;GO:0030031;GO:0030032;GO:0030036;GO:0032502;GO:0032989;GO:0048532;GO:0048869;GO:0048870;GO:0001775;GO:0002376;GO:0002682;GO:0002684;GO:0002694;GO:0002696;GO:0008064;GO:0008284;GO:0009893;GO:0010604;GO:0010638;GO:0019222;GO:0030832;GO:0030833;GO:0030838;GO:0031323;GO:0031325;GO:0032268;GO:0032270;GO:…	cell morphogenesis;cell motion;actin filament organization;anatomical structure morphogenesis;cellular process;cellular component organization;cell migration;actin filament-based process;cell projection organization and biogenesis;cell projection biogenesis;lamellipodium biogenesis;actin cytoskeleton organization;developmental process;cellular structure morphogenesis;anatomical structure organiza…	mmu:17973	ko04012;ko04660;ko04360	ErbB signaling pathway;T cell receptor signaling pathway;Axon guidance	K07365	PKA;CAMK2;PKD;AURORA;CHK1	2	1	1	1	1	1	1	1	0	1	0	1	0	5.8	5.8	5.8	42.89	377
391	2154		618			204		IPI00153742	1	Coiled-coil domain-containing protein 25	Ccdc25	Coiled-coil domain-containing protein 25	Q78PG9;A0PK78	ENSMUSG00000022035		MGI:1914429	NP_666056	PF05670	DUF814	Domain of unknown function (DUF814)							mmu:67179					1	1	1	1	1	1	1	1	0	1	0	1	0	8.2	8.2	8.2	24.48	208
180	831							IPI00752412;IPI00311682;IPI00420569;IPI00122048;IPI00762871;IPI00985961	1;1;1;1;1;1	ATPase, Na+/K+ transporting, alpha 3 polypeptide;Sodium/potassium-transporting ATPase subunit alpha-1;Na(+)/K(+) ATPase alpha-1 subunit;Sodium/potassium-transporting ATPase subunit alpha-2;Na(+)/K(+) ATPase alpha-2 subunit;Na(+)/K(+) ATPase alpha(+) subunit;Sodium/potassium-transporting ATPase subunit alpha-3;Na(+)/K(+) ATPase alpha-3 subunit;Na(+)/K(+) ATPase alpha(III) subunit;Bone marrow macro…	Atp1a3;Atp1a1;Atp1a2	ATPase, Na+/K+ transporting, alpha 3 polypeptide, isoform CRA_c;Sodium/potassium-transporting ATPase subunit alpha-1;Sodium/potassium-transporting ATPase subunit alpha-2;Sodium/potassium-transporting ATPase subunit alpha-3;Uncharacterized protein;Uncharacterized protein	Q8VCE0;Q8VDN2;Q3TXF9;Q3UF49;Q8K2R2;Q8R3M4;Q6PIE5;Q3UHK5;Q6ZQ49;Q8R3A9;Q6PIC6;Q8CGD9;Q8R0B0;Q8R0E8;D3YYN7;E9QAV3;Q3UCH8	ENSMUSG00000040907;ENSMUSG00000033161;ENSMUSG00000007097	OTTMUSP00000017755;OTTMUSP00000017686;OTTMUSP00000024452;OTTMUSP00000017754;OTTMUSP00000024454	MGI:88107;MGI:88105;MGI:88106;MGI:88107;MGI:88105	NP_659170;NP_659149;NP_848492	PF00689;PF00690;PF00122;PF00702	Cation_ATPase_C;Cation_ATPase_N;E1-E2_ATPase;Hydrolase	Cation transporting ATPase, C-terminus;Cation transporter/ATPase, N-terminus;E1-E2 ATPase;haloacid dehalogenase-like hydrolase	GO:0005634;GO:0005737;GO:0005886;GO:0016020;GO:0016021;GO:0031224;GO:0043226;GO:0043227;GO:0043229;GO:0043231;GO:0044424;GO:0044425;GO:0044464;GO:0000267;GO:0005624;GO:0005626;GO:0005792;GO:0016323;GO:0042383;GO:0042598;GO:0044459;GO:0005783;GO:0005794;GO:0044444	nucleus;cytoplasm;plasma membrane;membrane;integral to membrane;intrinsic to membrane;organelle;membrane-bounded organelle;intracellular organelle;intracellular membrane-bounded organelle;intracellular part;membrane part;cell part;cell fraction;membrane fraction;insoluble fraction;microsome;basolateral plasma membrane;sarcolemma;vesicular fraction;plasma membrane part;endoplasmic reticulum;Golgi …	GO:0000166;GO:0003824;GO:0005215;GO:0005488;GO:0005524;GO:0008324;GO:0015075;GO:0015077;GO:0015399;GO:0015405;GO:0015662;GO:0016462;GO:0016787;GO:0016817;GO:0016818;GO:0016820;GO:0016887;GO:0017076;GO:0017111;GO:0022804;GO:0022857;GO:0022890;GO:0022891;GO:0022892;GO:0030554;GO:0030955;GO:0031420;GO:0032553;GO:0032555;GO:0032559;GO:0042623;GO:0042625;GO:0042626;GO:0043167;GO:0043169;GO:0043492;GO:…	nucleotide binding;catalytic activity;transporter activity;binding;ATP binding;cation transmembrane transporter activity;ion transmembrane transporter activity;monovalent inorganic cation transmembrane transporter activity;primary active transmembrane transporter activity;P-P-bond-hydrolysis-driven transmembrane transporter activity;ATPase activity, coupled to transmembrane movement of ions, phos…	GO:0003008;GO:0006810;GO:0006811;GO:0006812;GO:0006813;GO:0006873;GO:0006885;GO:0006928;GO:0007154;GO:0007165;GO:0007166;GO:0007215;GO:0007610;GO:0007611;GO:0007612;GO:0007613;GO:0007626;GO:0007632;GO:0008152;GO:0008344;GO:0008542;GO:0009314;GO:0009416;GO:0009628;GO:0009987;GO:0015672;GO:0019725;GO:0030001;GO:0030003;GO:0030004;GO:0030317;GO:0030534;GO:0030641;GO:0032501;GO:0035235;GO:0042221;GO:…	system process;transport;ion transport;cation transport;potassium ion transport;cellular ion homeostasis;regulation of pH;cell motion;cell communication;signal transduction;cell surface receptor linked signal transduction;glutamate signaling pathway;behavior;learning or memory;learning;memory;locomotory behavior;visual behavior;metabolic process;adult locomotory behavior;visual learning;response …	mmu:232975;mmu:11928;mmu:98660			K01538;K01539		6	1	1	1	1	1	1	1	0	1	0	1	0	1.7	1.7	1.7	115.97	1053
298	1512		429			198		IPI00880411;IPI00130013;IPI00404630;IPI00885941;IPI00881553	1;1;1;1;1	Putative uncharacterized protein;Adult male small intestine cDNA, RIKEN full-length enriched library, clone:2010309C18 product:Trk-fused;2 days neonate thymus thymic cells cDNA, RIKEN full-length enriched library, clone:E430029F14 product:Trk-fused	Tfg	Trk-fused gene;Putative uncharacterized protein;Trk-fused;Trk-fused gene;Trk-fused gene	Q9Z1A1;B8JJG8;Q9D828;B8JJG9;Q8C2C6;B8JJG4;B8JJG3	ENSMUSG00000022757	OTTMUSP00000032965;OTTMUSP00000032968;OTTMUSP00000032967;OTTMUSP00000032970;OTTMUSP00000033447	MGI:1338041;MGI:1338041;MGI:1338041	NP_062652	PF00564	PB1	PB1 domain			GO:0005488;GO:0005515;GO:0042802;GO:0004871;GO:0060089	binding;protein binding;identical protein binding;signal transducer activity;molecular transducer activity	GO:0009966;GO:0009967;GO:0010627;GO:0010740;GO:0043122;GO:0043123;GO:0048518;GO:0048522;GO:0050789;GO:0050794;GO:0065007	regulation of signal transduction;positive regulation of signal transduction;regulation of protein kinase cascade;positive regulation of protein kinase cascade;regulation of I-kappaB kinase/NF-kappaB cascade;positive regulation of I-kappaB kinase/NF-kappaB cascade;positive regulation of biological process;positive regulation of cellular process;regulation of biological process;regulation of cellu…	mmu:21787	ko05216	Thyroid cancer	K09292	CK1	5	1	1	1	1	1	1	1	0	1	0	1	0	6	6	6	43.02	397
337	72		501;1957			12;14		IPI00132610;IPI00857997;IPI00857552	1;1;1	PIH1 domain-containing protein 1;Nucleolar protein 17 homolog;Nop17	Pih1d1;Nop17	PIH1 domain-containing protein 1;Uncharacterized protein;Uncharacterized protein	Q9CQJ2;B0LAC0;D3Z484;D3YZF4	ENSMUSG00000003423	OTTMUSP00000027573;OTTMUSP00000027574;OTTMUSP00000027575;OTTMUSP00000027577;OTTMUSP00000027578	MGI:1916095	NP_083682	PF08190	PIH1	pre-RNA processing PIH1/Nop17							mmu:68845				CK2;GSK3;NEK6	3	1	1	1	1	1	1	1	0	1	0	1	0	7.6	7.6	7.6	32.208	290
526	1868							IPI00762221;IPI00874692;IPI00473532;IPI00990820;IPI00273803;IPI00850320;IPI00667252;IPI00379391;IPI00856349	1;1;1;1;1;1;1;1;1	60S ribosomal protein L15	Rpl15	Ribosomal protein L15;Uncharacterized protein;Uncharacterized protein;Uncharacterized protein;60S ribosomal protein L15;60S ribosomal protein L15-like;60S ribosomal protein L15-like;Ribosomal protein L15;Ribosomal protein L15	D3Z7B4;E9PWH9;E9QAZ2;E9Q1X1;Q9CZM2;Q3U7D2;Q5M8Q0;D3Z0H4;B8JKK2	ENSMUSG00000012405;ENSMUSG00000061167	OTTMUSP00000026396;OTTMUSP00000026397;OTTMUSP00000026399;OTTMUSP00000026400;OTTMUSP00000026398	MGI:1913730	XP_001480343;XP_001473857;XP_003086009;NP_079862;XP_001481087;XP_914715;XP_357471;XP_917371	PF00827	Ribosomal_L15e	Ribosomal L15	GO:0005622;GO:0005840;GO:0030529;GO:0032991;GO:0043226;GO:0043228;GO:0043229;GO:0043232;GO:0044424;GO:0044444;GO:0044464	intracellular;ribosome;ribonucleoprotein complex;macromolecular complex;organelle;non-membrane-bounded organelle;intracellular organelle;intracellular non-membrane-bounded organelle;intracellular part;cytoplasmic part;cell part	GO:0003735;GO:0005198	structural constituent of ribosome;structural molecule activity	GO:0006412;GO:0008152;GO:0009058;GO:0009059;GO:0009987;GO:0019538;GO:0034645;GO:0034960;GO:0034961;GO:0043170;GO:0043283;GO:0043284;GO:0044237;GO:0044238;GO:0044249;GO:0044260;GO:0044267	translation;metabolic process;biosynthetic process;macromolecule biosynthetic process;cellular process;protein metabolic process;cellular macromolecule biosynthetic process;cellular biopolymer metabolic process;cellular biopolymer biosynthetic process;macromolecule metabolic process;biopolymer metabolic process;biopolymer biosynthetic process;cellular metabolic process;primary metabolic process;c…	mmu:66480	ko03010	Ribosome	K02877		9	1	1	1	1	1	1	1	0	1	0	1	0	4.4	4.4	4.4	24.162	204
781	2056		1306;2144			27;30		IPI00421132;IPI00987568;IPI00850930;IPI00808314	1;1;1;1	RalA-binding protein 1;Ral-interacting protein 1;Dinitrophenyl S-glutathione ATPase;Ralbp1 protein;NOD-derived CD11c +ve dendritic cells cDNA, RIKEN full-length enriched library, clone:F630005H24 product:ralA binding protein 1, full insert sequence	Ralbp1;Rip1	RalA-binding protein 1;ralA-binding protein 1;Uncharacterized protein;Ralbp1 protein (Fragment)	Q62172;A6H6B3;Q3TX60;Q3ULP3;Q6NXH5;B7ZNM1;E9PWB3;Q3TDW9;Q3UUP9;Q3UWT5;Q3UZV5;Q05C77	ENSMUSG00000024096		MGI:108466;MGI:108466;MGI:108466;MGI:108466	NP_001185878;NP_033093	PF00620	RhoGAP	RhoGAP domain	GO:0005622;GO:0016020;GO:0044464	intracellular;membrane;cell part	GO:0003824;GO:0005083;GO:0005096;GO:0005099;GO:0005100;GO:0005488;GO:0005515;GO:0008047;GO:0016462;GO:0016787;GO:0016817;GO:0016818;GO:0016887;GO:0017016;GO:0017048;GO:0017111;GO:0017160;GO:0019899;GO:0030234;GO:0030675;GO:0030695;GO:0031267;GO:0042623;GO:0043492;GO:0048365;GO:0051020	catalytic activity;small GTPase regulator activity;GTPase activator activity;Ras GTPase activator activity;Rho GTPase activator activity;binding;protein binding;enzyme activator activity;pyrophosphatase activity;hydrolase activity;hydrolase activity, acting on acid anhydrides;hydrolase activity, acting on acid anhydrides, in phosphorus-containing anhydrides;ATPase activity;Ras GTPase binding;Rho …	GO:0006810;GO:0007154;GO:0007165;GO:0007242;GO:0007264;GO:0009987;GO:0032318;GO:0032319;GO:0032320;GO:0032321;GO:0043085;GO:0043087;GO:0043088;GO:0043089;GO:0043547;GO:0050789;GO:0050790;GO:0050794;GO:0051234;GO:0051336;GO:0051345;GO:0065007;GO:0065009	transport;cell communication;signal transduction;intracellular signaling cascade;small GTPase mediated signal transduction;cellular process;regulation of Ras GTPase activity;regulation of Rho GTPase activity;positive regulation of Ras GTPase activity;positive regulation of Rho GTPase activity;positive regulation of catalytic activity;regulation of GTPase activity;regulation of Cdc42 GTPase activi…	mmu:19765	ko05212	Pancreatic cancer	K08773	GSK3;NEK6;FHA KAPP	4	1	1	1	1	1	1	1	0	1	0	1	0	2.6	2.6	2.6	75.03	648
532	1114		826;2033;2034			557;559;579		IPI00277028;IPI00890333	1;1	Negative elongation factor B;Cofactor of BRCA1;MKIAA1182 protein	Cobra1;Nelfb;MNCb-5210;mKIAA1182	Negative elongation factor B;MKIAA1182 protein	Q8C4Y3;A2AHZ8;Q69ZP4	ENSMUSG00000013465	OTTMUSP00000012561	MGI:1931035;MGI:1931035	NP_067368	PF06209	COBRA1	Cofactor of BRCA1 (COBRA1)	GO:0005634;GO:0005737;GO:0043226;GO:0043227;GO:0043229;GO:0043231;GO:0044424;GO:0044464	nucleus;cytoplasm;organelle;membrane-bounded organelle;intracellular organelle;intracellular membrane-bounded organelle;intracellular part;cell part	GO:0005488;GO:0005515	binding;protein binding	GO:0006139;GO:0006350;GO:0006355;GO:0008152;GO:0009058;GO:0009059;GO:0009889;GO:0009890;GO:0009892;GO:0009987;GO:0010468;GO:0010556;GO:0010558;GO:0010605;GO:0010629;GO:0016481;GO:0019219;GO:0019222;GO:0031323;GO:0031324;GO:0034645;GO:0034960;GO:0034961;GO:0043170;GO:0043283;GO:0043284;GO:0044237;GO:0044238;GO:0044249;GO:0044260;GO:0045449;GO:0045934;GO:0048519;GO:0048523;GO:0050789;GO:0050794;GO:…	nucleobase, nucleoside, nucleotide and nucleic acid metabolic process;transcription;regulation of transcription, DNA-dependent;metabolic process;biosynthetic process;macromolecule biosynthetic process;regulation of biosynthetic process;negative regulation of biosynthetic process;negative regulation of metabolic process;cellular process;regulation of gene expression;regulation of macromolecule bio…	mmu:58202				PKA;CAMK2;FHA KAPP	2	1	1	1	1	1	1	1	0	1	0	1	0	4.5	4.5	4.5	65.636	580
59	1272							IPI00918921;IPI00918685;IPI00672748;IPI00113257;IPI00402913;IPI00282873;IPI00919055;IPI00761442;IPI00464127;IPI00670546	1;1;1;1;1;1;1;1;1;1	Ubiquitin-conjugating enzyme E2 variant 1;CROC-1;Ubiquitin-conjugating enzyme E2 variant 2;Ubc-like protein MMS2	Ube2v1;Croc1;Ube2v2;Mms2;Uev2	Uncharacterized protein;Ubiquitin-conjugating enzyme E2 variant 1;Uncharacterized protein;Isoform 1 of Ubiquitin-conjugating enzyme E2 variant 1;Isoform 1 of Ubiquitin-conjugating enzyme E2 variant 2;Uncharacterized protein;Ubiquitin-conjugating enzyme E2 variant 1;Uncharacterized protein;Isoform 2 of Ubiquitin-conjugating enzyme E2 variant 1;Isoform 2 of Ubiquitin-conjugating enzyme E2 variant 2	B7ZBY8;E9PY39;B7ZBY7;D3Z1I3;Q9CZY3-1;Q9CZY3;Q569Y6;Q9D2M8-1;Q9D2M8;Q4VBX4;D3Z6R2;B7ZBY6;D3YXL3;Q9CZY3-2;Q9D2M8-2	ENSMUSG00000078923;ENSMUSG00000022674	OTTMUSP00000044808;OTTMUSP00000044826;OTTMUSP00000001100;OTTMUSP00000031251;OTTMUSP00000044827;OTTMUSP00000017484;OTTMUSP00000031252	MGI:1913839;MGI:1917870;MGI:1913839;MGI:1917870	NP_075719;NP_076074;XP_001477428;XP_001480858;XP_003085142;NP_001152823;XP_003084687	PF00179	UQ_con	Ubiquitin-conjugating enzyme	GO:0005634;GO:0043226;GO:0043227;GO:0043229;GO:0043231;GO:0044424;GO:0044464	nucleus;organelle;membrane-bounded organelle;intracellular organelle;intracellular membrane-bounded organelle;intracellular part;cell part	GO:0003824;GO:0005488;GO:0005515;GO:0016874;GO:0016879;GO:0016881;GO:0019787	catalytic activity;binding;protein binding;ligase activity;ligase activity, forming carbon-nitrogen bonds;acid-amino acid ligase activity;small conjugating protein ligase activity	GO:0006464;GO:0006508;GO:0006511;GO:0008152;GO:0009056;GO:0009057;GO:0009987;GO:0019222;GO:0019538;GO:0019941;GO:0030163;GO:0043170;GO:0043283;GO:0043285;GO:0043412;GO:0043632;GO:0043687;GO:0044237;GO:0044238;GO:0044248;GO:0044257;GO:0044260;GO:0044265;GO:0044267;GO:0050789;GO:0051246;GO:0051603;GO:0060255;GO:0065007	protein modification process;proteolysis;ubiquitin-dependent protein catabolic process;metabolic process;catabolic process;macromolecule catabolic process;cellular process;regulation of metabolic process;protein metabolic process;modification-dependent protein catabolic process;protein catabolic process;macromolecule metabolic process;biopolymer metabolic process;biopolymer catabolic process;biop…	mmu:66589;mmu:70620			K10704		10	1	1	1	1	1	1	1	0	1	0	1	0	2.7	2.7	2.7	42.096	371
138	2104	34	1901	5;6	479	478	481;483	IPI00119314;IPI00885644;IPI00223374	1;1;1	Tubby protein	Tub;Rd5	Isoform Long of Tubby protein;50 kDa protein;Isoform Short of Tubby protein	P50586-1;P50586;Q3TMT9;Q4VA41;P50586-2	ENSMUSG00000031028	OTTMUSP00000039234;OTTMUSP00000039235	MGI:2651573;MGI:2651573	NP_068685	PF01167	Tub	Tub family	GO:0005829;GO:0044424;GO:0044444;GO:0044464	cytosol;intracellular part;cytoplasmic part;cell part	GO:0001584;GO:0004871;GO:0004872;GO:0004888;GO:0004930;GO:0008020;GO:0009881;GO:0060089	rhodopsin-like receptor activity;signal transducer activity;receptor activity;transmembrane receptor activity;G-protein coupled receptor activity;G-protein coupled photoreceptor activity;photoreceptor activity;molecular transducer activity	GO:0003008;GO:0007600;GO:0007602;GO:0007605;GO:0009314;GO:0009416;GO:0009581;GO:0009582;GO:0009583;GO:0009584;GO:0009605;GO:0009628;GO:0032501;GO:0050877;GO:0050890;GO:0050896;GO:0050906;GO:0050908;GO:0050954;GO:0050962;GO:0051606	system process;sensory perception;phototransduction;sensory perception of sound;response to radiation;response to light stimulus;detection of external stimulus;detection of abiotic stimulus;detection of light stimulus;detection of visible light;response to external stimulus;response to abiotic stimulus;multicellular organismal process;neurological system process;cognition;response to stimulus;det…	mmu:22141					3	1	1	1	1	1	1	1	0	1	0	1	0	5.9	5.9	5.9	55.361	505
316	47							IPI00131067;IPI00830957;IPI00830772;IPI00466458;IPI00830864	1;1;1;1;1	Methyl-CpG-binding domain protein 3;Methyl-CpG-binding protein MBD3	Mbd3	Isoform 1 of Methyl-CpG-binding domain protein 3;Uncharacterized protein;Uncharacterized protein;Isoform 2 of Methyl-CpG-binding domain protein 3;Protein	Q9Z2D8-1;Q9Z2D8;D3YTR4;D3YTR5;Q9Z2D8-2	ENSMUSG00000035478	OTTMUSP00000020630;OTTMUSP00000020632;OTTMUSP00000020634;OTTMUSP00000020631;OTTMUSP00000020633	MGI:1333812;MGI:1333812	NP_038623	PF01429	MBD	Methyl-CpG binding domain	GO:0000118;GO:0000785;GO:0000792;GO:0005634;GO:0016581;GO:0032991;GO:0043226;GO:0043227;GO:0043229;GO:0043231;GO:0043234;GO:0044422;GO:0044424;GO:0044427;GO:0044428;GO:0044446;GO:0044451;GO:0044464	histone deacetylase complex;chromatin;heterochromatin;nucleus;NuRD complex;macromolecular complex;organelle;membrane-bounded organelle;intracellular organelle;intracellular membrane-bounded organelle;protein complex;organelle part;intracellular part;chromosomal part;nuclear part;intracellular organelle part;nucleoplasm part;cell part	GO:0003676;GO:0003677;GO:0003682;GO:0005488;GO:0005515	nucleic acid binding;DNA binding;chromatin binding;binding;protein binding	GO:0000122;GO:0001701;GO:0006139;GO:0006325;GO:0006333;GO:0006338;GO:0006342;GO:0006346;GO:0006350;GO:0006355;GO:0006357;GO:0006464;GO:0006473;GO:0006996;GO:0008152;GO:0009058;GO:0009059;GO:0009790;GO:0009792;GO:0009888;GO:0009889;GO:0009890;GO:0009892;GO:0009987;GO:0010468;GO:0010556;GO:0010558;GO:0010605;GO:0010629;GO:0016043;GO:0016458;GO:0016481;GO:0016568;GO:0016569;GO:0016570;GO:0016573;GO:…	negative regulation of transcription from RNA polymerase II promoter;in utero embryonic development;nucleobase, nucleoside, nucleotide and nucleic acid metabolic process;establishment or maintenance of chromatin architecture;chromatin assembly or disassembly;chromatin remodeling;chromatin silencing;methylation-dependent chromatin silencing;transcription;regulation of transcription, DNA-dependent;…	mmu:17192					5	1	1	1	1	1	1	1	0	1	0	1	0	7.4	7.4	7.4	32.168	285
563	1538							IPI00310916;IPI00405736	1;1	CD81 antigen;26 kDa cell surface protein TAPA-1;Target of the antiproliferative antibody 1;16 days embryo lung cDNA, RIKEN full-length enriched library, clone:8430408E02 product:CD 81 antigen, full insert sequence	Cd81;Tapa1	CD81 antigen;CD81 antigen	P35762;Q3UWG5;Q91V78	ENSMUSG00000037706	OTTMUSP00000042126	MGI:1096398;MGI:1096398	NP_598416	PF00335	Tetraspannin	Tetraspanin family	GO:0005887;GO:0016020;GO:0016021;GO:0031224;GO:0031226;GO:0044425;GO:0044459;GO:0044464	integral to plasma membrane;membrane;integral to membrane;intrinsic to membrane;intrinsic to plasma membrane;membrane part;plasma membrane part;cell part	GO:0005488;GO:0005515	binding;protein binding	GO:0000187;GO:0001558;GO:0001932;GO:0001934;GO:0002682;GO:0002684;GO:0002694;GO:0002696;GO:0006464;GO:0006468;GO:0006629;GO:0006643;GO:0006644;GO:0006650;GO:0006661;GO:0006793;GO:0006796;GO:0006950;GO:0008104;GO:0008152;GO:0008284;GO:0008610;GO:0008654;GO:0009058;GO:0009605;GO:0009611;GO:0009893;GO:0009987;GO:0010562;GO:0010604;GO:0016310;GO:0019220;GO:0019222;GO:0019538;GO:0030307;GO:0030384;GO:…	activation of MAPK activity;regulation of cell growth;regulation of protein amino acid phosphorylation;positive regulation of protein amino acid phosphorylation;regulation of immune system process;positive regulation of immune system process;regulation of leukocyte activation;positive regulation of leukocyte activation;protein modification process;protein amino acid phosphorylation;lipid metaboli…	mmu:12520	ko04662	B cell receptor signaling pathway	K06508		2	1	1	1	1	1	1	1	0	1	0	1	0	8.5	8.5	8.5	25.828	236
7	1202			1;2			684;685	fIPI00665988;fIPI00989797;fIPI00985777	1;1;1	2 cells egg cDNA, RIKEN full-length enriched library, clone:B020009O16 product:Medulloblastoma antigen MU-MB-20.201 homolog	4930589M24Rik	>IPI:fIPI00665988.3|TREMBL:E9PW83;Q3UT79|ENSEMBL:ENSMUSP00000020003|REFSEQ:NP_001074897 Tax_Id=10090 Gene_Symbol=Fam184a Uncharacterized protein;>IPI:fIPI00989797.1|ENSEMBL:ENSMUSP00000127400 Tax_Id=10090 Gene_Symbol=Fam184a 117 kDa protein;>IPI:fIPI00985777.1|ENSEMBL:ENSMUSP00000130315 Tax_Id=10090 Gene_Symbol=Fam184a 81 kDa protein	E9PW83;Q3UT79	ENSMUSG00000019856		MGI:1923156	NP_001074897															3	1	1	1	1	1	1	1	0	1	0	1	0	1.5	1.5	1.5	132.97	1143
499	57							IPI00230388	1	U6 snRNA-associated Sm-like protein LSm3	Lsm3	U6 snRNA-associated Sm-like protein LSm3	P62311	ENSMUSG00000034192		MGI:1914928	NP_080585	PF01423	LSM	LSM domain	GO:0005634;GO:0005681;GO:0030529;GO:0032991;GO:0043226;GO:0043227;GO:0043229;GO:0043231;GO:0044422;GO:0044424;GO:0044428;GO:0044446;GO:0044464	nucleus;spliceosome;ribonucleoprotein complex;macromolecular complex;organelle;membrane-bounded organelle;intracellular organelle;intracellular membrane-bounded organelle;organelle part;intracellular part;nuclear part;intracellular organelle part;cell part	GO:0003676;GO:0003723;GO:0005488;GO:0005515	nucleic acid binding;RNA binding;binding;protein binding	GO:0006139;GO:0006396;GO:0006397;GO:0008152;GO:0008380;GO:0009987;GO:0016070;GO:0016071;GO:0034960;GO:0043170;GO:0043283;GO:0044237;GO:0044238;GO:0044260	nucleobase, nucleoside, nucleotide and nucleic acid metabolic process;RNA processing;mRNA processing;metabolic process;RNA splicing;cellular process;RNA metabolic process;mRNA metabolic process;cellular biopolymer metabolic process;macromolecule metabolic process;biopolymer metabolic process;cellular metabolic process;primary metabolic process;cellular macromolecule metabolic process	mmu:67678			K04796		1	1	1	1	1	1	1	1	0	1	0	1	0	20.6	20.6	20.6	11.845	102
790	753		1325			747		IPI00453751;IPI00880265	1;1	B-cell CLL/lymphoma 9-like protein;BCL9-related beta-catenin-binding protein;Protein BCL9-2	Bcl9l;B9l	Isoform 1 of B-cell CLL/lymphoma 9-like protein;Isoform 2 of B-cell CLL/lymphoma 9-like protein	Q67FY2-1;Q67FY2;Q99J68;Q67FY2-2	ENSMUSG00000063382		MGI:1933114;MGI:1933114	NP_084532				GO:0005634;GO:0043226;GO:0043227;GO:0043229;GO:0043231;GO:0044424;GO:0044464	nucleus;organelle;membrane-bounded organelle;intracellular organelle;intracellular membrane-bounded organelle;intracellular part;cell part			GO:0006139;GO:0006350;GO:0006355;GO:0008152;GO:0009058;GO:0009059;GO:0009889;GO:0009987;GO:0010468;GO:0010556;GO:0019219;GO:0019222;GO:0031323;GO:0034645;GO:0034960;GO:0034961;GO:0043170;GO:0043283;GO:0043284;GO:0044237;GO:0044238;GO:0044249;GO:0044260;GO:0045449;GO:0050789;GO:0050794;GO:0051252;GO:0060255;GO:0065007	nucleobase, nucleoside, nucleotide and nucleic acid metabolic process;transcription;regulation of transcription, DNA-dependent;metabolic process;biosynthetic process;macromolecule biosynthetic process;regulation of biosynthetic process;cellular process;regulation of gene expression;regulation of macromolecule biosynthetic process;regulation of nucleobase, nucleoside, nucleotide and nucleic acid m…	mmu:80288					2	1	1	1	1	1	1	1	0	1	0	1	0	0.9	0.9	0.9	156.68	1494
786	1036		1318			384		IPI00453578;IPI00889930	1;1	Interferon regulatory factor 2-binding protein 1	Irf2bp1	Isoform 1 of Interferon regulatory factor 2-binding protein 1;Isoform 2 of Interferon regulatory factor 2-binding protein 1	Q8R3Y8-1;Q8R3Y8;Q8R3Y8-2	ENSMUSG00000044030		MGI:2442159;MGI:2442159	NP_848872				GO:0005634;GO:0043226;GO:0043227;GO:0043229;GO:0043231;GO:0044424;GO:0044464	nucleus;organelle;membrane-bounded organelle;intracellular organelle;intracellular membrane-bounded organelle;intracellular part;cell part			GO:0006139;GO:0006350;GO:0006355;GO:0008152;GO:0009058;GO:0009059;GO:0009889;GO:0009987;GO:0010468;GO:0010556;GO:0019219;GO:0019222;GO:0031323;GO:0034645;GO:0034960;GO:0034961;GO:0043170;GO:0043283;GO:0043284;GO:0044237;GO:0044238;GO:0044249;GO:0044260;GO:0045449;GO:0050789;GO:0050794;GO:0051252;GO:0060255;GO:0065007	nucleobase, nucleoside, nucleotide and nucleic acid metabolic process;transcription;regulation of transcription, DNA-dependent;metabolic process;biosynthetic process;macromolecule biosynthetic process;regulation of biosynthetic process;cellular process;regulation of gene expression;regulation of macromolecule biosynthetic process;regulation of nucleobase, nucleoside, nucleotide and nucleic acid m…	mmu:272359				PKA;CAMK2;PKA/AKT	2	1	1	1	1	1	1	1	0	1	0	1	0	2.2	2.2	2.2	61.75	584
768	1740		1289;2142			921;924		IPI00416731;IPI00416733;IPI00990645;IPI00416734;IPI00416732;IPI00985719;IPI00989996	1;1;1;1;1;1;1	R3H domain-containing protein 2;R3hdm2 protein	R3hdm2;Kiaa1002	Isoform 1 of R3H domain-containing protein 2;Isoform 3 of R3H domain-containing protein 2;R3H domain-containing protein 2 isoform 3;Isoform 4 of R3H domain-containing protein 2;Isoform 2 of R3H domain-containing protein 2;Uncharacterized protein;R3hdm2 protein	Q80TM6-1;Q80TM6;Q80TM6-3;Q148X5;Q80TM6-4;Q80TM6-2;E9Q9D6;Q5XKA9	ENSMUSG00000025404		MGI:1919000;MGI:1919000;MGI:1919000;MGI:1919000;MGI:1919000;MGI:1919000	NP_001161764;NP_001161765;NP_082176	PF01424	R3H	R3H domain	GO:0005634;GO:0043226;GO:0043227;GO:0043229;GO:0043231;GO:0044424;GO:0044464	nucleus;organelle;membrane-bounded organelle;intracellular organelle;intracellular membrane-bounded organelle;intracellular part;cell part	GO:0003676;GO:0005488	nucleic acid binding;binding							CK1	7	1	1	1	1	1	1	1	0	1	0	1	0	1.4	1.4	1.4	114.58	1044
858	0	129	1490;1491		26	16;18		IPI00471443	1	Eukaryotic translation initiation factor 3 subunit J;Eukaryotic translation initiation factor 3 subunit 1;eIF-3-alpha	Eif3j;Eif3s1	Eukaryotic translation initiation factor 3 subunit J	Q66JS6	ENSMUSG00000043424		MGI:1925905	XP_001479331;XP_003086318	PF08597	eIF3_subunit	Translation initiation factor eIF3 subunit			GO:0003676;GO:0003743;GO:0005488;GO:0008135;GO:0045182	nucleic acid binding;translation initiation factor activity;binding;translation factor activity, nucleic acid binding;translation regulator activity	GO:0006412;GO:0008152;GO:0009058;GO:0009059;GO:0009987;GO:0019538;GO:0034645;GO:0034960;GO:0034961;GO:0043170;GO:0043283;GO:0043284;GO:0044237;GO:0044238;GO:0044249;GO:0044260;GO:0044267	translation;metabolic process;biosynthetic process;macromolecule biosynthetic process;cellular process;protein metabolic process;cellular macromolecule biosynthetic process;cellular biopolymer metabolic process;cellular biopolymer biosynthetic process;macromolecule metabolic process;biopolymer metabolic process;biopolymer biosynthetic process;cellular metabolic process;primary metabolic process;c…	mmu:100042807;mmu:100044332					1	1	2	1	2	1	2	1	0	1	0	1	0	11.8	11.8	11.8	29.485	263
481	1308		770			208		IPI00229601;IPI00987282	1;1	Fibronectin type III domain-containing protein 3B;Factor for adipocyte differentiation 104;HCV NS5A-binding protein 37	Fndc3b;Fad104;Kiaa4164;Ns5abp37	Fibronectin type III domain-containing protein 3B;39 kDa protein	Q6NWW9	ENSMUSG00000039286		MGI:1919257	NP_775274	PF00041	fn3	Fibronectin type III domain	GO:0016020;GO:0016021;GO:0031224;GO:0044425;GO:0044464	membrane;integral to membrane;intrinsic to membrane;membrane part;cell part			GO:0045595;GO:0045597;GO:0045598;GO:0045600;GO:0048518;GO:0048522;GO:0050789;GO:0050793;GO:0050794;GO:0051094;GO:0065007	regulation of cell differentiation;positive regulation of cell differentiation;regulation of fat cell differentiation;positive regulation of fat cell differentiation;positive regulation of biological process;positive regulation of cellular process;regulation of biological process;regulation of developmental process;regulation of cellular process;positive regulation of developmental process;biolog…	mmu:72007				CAMK2	2	1	1	1	1	1	1	1	0	1	0	1	0	0.8	0.8	0.8	132.76	1207
451	335							IPI00224740	1	Profilin-1;Profilin I	Pfn1	Profilin-1	P62962;Q3U7V7;Q5SX50;Q8CEH8	ENSMUSG00000018293	OTTMUSP00000006342;OTTMUSP00000021516	MGI:97549	NP_035202	PF00235	Profilin	Profilin	GO:0005634;GO:0005737;GO:0005856;GO:0015629;GO:0043226;GO:0043227;GO:0043228;GO:0043229;GO:0043231;GO:0043232;GO:0044424;GO:0044464	nucleus;cytoplasm;cytoskeleton;actin cytoskeleton;organelle;membrane-bounded organelle;non-membrane-bounded organelle;intracellular organelle;intracellular membrane-bounded organelle;intracellular non-membrane-bounded organelle;intracellular part;cell part	GO:0003779;GO:0005488;GO:0005515;GO:0008092	actin binding;binding;protein binding;cytoskeletal protein binding	GO:0001843;GO:0002009;GO:0006355;GO:0006357;GO:0006996;GO:0007010;GO:0007155;GO:0008064;GO:0009653;GO:0009889;GO:0009892;GO:0009987;GO:0010468;GO:0010556;GO:0010605;GO:0010639;GO:0016043;GO:0016331;GO:0016337;GO:0019219;GO:0019222;GO:0022610;GO:0030029;GO:0030036;GO:0030832;GO:0030833;GO:0030837;GO:0031323;GO:0031324;GO:0032268;GO:0032269;GO:0032271;GO:0032272;GO:0032502;GO:0032535;GO:0032956;GO:…	neural tube closure;morphogenesis of an epithelium;regulation of transcription, DNA-dependent;regulation of transcription from RNA polymerase II promoter;organelle organization;cytoskeleton organization;cell adhesion;regulation of actin polymerization or depolymerization;anatomical structure morphogenesis;regulation of biosynthetic process;negative regulation of metabolic process;cellular process…	mmu:18643	ko04810	Regulation of actin cytoskeleton	K05759		1	1	1	1	1	1	1	1	0	1	0	1	0	6.4	6.4	6.4	14.957	140
8	676	3;4	3;4		453;463	451;460		fIPI00987225	1			>IPI:fIPI00987225.1|ENSEMBL:ENSMUSP00000084992 Tax_Id=10090 Gene_Symbol=Mfsd6 51 kDa protein																				1	1	1	1	1	1	1	1	0	1	0	1	0	6.3	6.3	6.3	50.982	463
39	169							IPI00111258;IPI00986977	1;1	Major vault protein	Mvp	major vault protein;Major vault protein, isoform CRA_a	Q9EQK5;D3Z2N7;E9Q3X0;Q3THX5;Q3U7S9;Q8C2S9;Q922X6	ENSMUSG00000030681	OTTMUSP00000030435;OTTMUSP00000030434	MGI:1925638;MGI:1925638	NP_542369	PF01505	Vault	Major Vault Protein repeat	GO:0005737;GO:0030529;GO:0032991;GO:0044424;GO:0044464	cytoplasm;ribonucleoprotein complex;macromolecular complex;intracellular part;cell part	GO:0005488;GO:0005515	binding;protein binding			mmu:78388					2	1	1	1	1	1	1	1	0	1	0	1	0	1.5	1.5	1.5	96.856	870
470	947							IPI00228617;IPI00652902	1;1	Guanine nucleotide-binding protein G(i), alpha-2 subunit;Adenylate cyclase-inhibiting G alpha protein;Putative uncharacterized protein	Gnai2;Gnai-2	Guanine nucleotide-binding protein G(i) subunit alpha-2;Putative uncharacterized protein	P08752;Q3TXK7	ENSMUSG00000032562		MGI:95772;MGI:95772	NP_032164	PF00503	G-alpha	G-protein alpha subunit	GO:0000267;GO:0005624;GO:0005626;GO:0005634;GO:0005829;GO:0005886;GO:0016020;GO:0043226;GO:0043227;GO:0043229;GO:0043231;GO:0044424;GO:0044425;GO:0044444;GO:0044464;GO:0045121	cell fraction;membrane fraction;insoluble fraction;nucleus;cytosol;plasma membrane;membrane;organelle;membrane-bounded organelle;intracellular organelle;intracellular membrane-bounded organelle;intracellular part;membrane part;cytoplasmic part;cell part;membrane raft	GO:0000166;GO:0003824;GO:0003924;GO:0004871;GO:0005488;GO:0005515;GO:0005525;GO:0016462;GO:0016787;GO:0016817;GO:0016818;GO:0017076;GO:0017111;GO:0019001;GO:0032553;GO:0032555;GO:0032561;GO:0060089	nucleotide binding;catalytic activity;GTPase activity;signal transducer activity;binding;protein binding;GTP binding;pyrophosphatase activity;hydrolase activity;hydrolase activity, acting on acid anhydrides;hydrolase activity, acting on acid anhydrides, in phosphorus-containing anhydrides;purine nucleotide binding;nucleoside-triphosphatase activity;guanyl nucleotide binding;ribonucleotide binding…	GO:0000186;GO:0001973;GO:0006464;GO:0006468;GO:0006793;GO:0006796;GO:0007154;GO:0007165;GO:0007166;GO:0007186;GO:0007187;GO:0007188;GO:0007193;GO:0007194;GO:0007213;GO:0007214;GO:0007242;GO:0007243;GO:0008016;GO:0008152;GO:0008283;GO:0008284;GO:0009987;GO:0016310;GO:0019538;GO:0019932;GO:0019933;GO:0019935;GO:0022898;GO:0031279;GO:0031280;GO:0031644;GO:0031645;GO:0032147;GO:0032409;GO:0032410;GO:…	activation of MAPKK activity;adenosine receptor signaling pathway;protein modification process;protein amino acid phosphorylation;phosphorus metabolic process;phosphate metabolic process;cell communication;signal transduction;cell surface receptor linked signal transduction;G-protein coupled receptor protein signaling pathway;G-protein signaling, coupled to cyclic nucleotide second messenger;G-pr…	mmu:14678	ko04530;ko04540;ko04914;ko04916;ko04670;ko04730;ko04360	Tight junction;Gap junction;Progesterone-mediated oocyte maturation;Melanogenesis;Leukocyte transendothelial migration;Long-term depression;Axon guidance	K04630		2	1	1	1	1	1	1	1	0	1	0	1	0	3.7	3.7	3.7	40.47	355
752	1825		1245			1057		IPI00411082;IPI00407144	1;1	Kinesin-like protein KIF1B	Kif1b	Isoform 1 of Kinesin-like protein KIF1B;Isoform 2 of Kinesin-like protein KIF1B	Q60575-1;Q60575;A2AH79;Q60575-2;A2AH78	ENSMUSG00000063077	OTTMUSP00000010804;OTTMUSP00000042826;OTTMUSP00000010805;OTTMUSP00000042827	MGI:108426;MGI:108426	NP_997565	PF00498;PF00225;PF00169	FHA;Kinesin;PH	FHA domain;Kinesin motor domain;PH domain	GO:0005737;GO:0005739;GO:0005856;GO:0005874;GO:0005875;GO:0012506;GO:0016020;GO:0030659;GO:0031090;GO:0031410;GO:0031982;GO:0032991;GO:0043226;GO:0043227;GO:0043228;GO:0043229;GO:0043231;GO:0043232;GO:0043234;GO:0044422;GO:0044424;GO:0044430;GO:0044433;GO:0044444;GO:0044446;GO:0044464	cytoplasm;mitochondrion;cytoskeleton;microtubule;microtubule associated complex;vesicle membrane;membrane;cytoplasmic vesicle membrane;organelle membrane;cytoplasmic vesicle;vesicle;macromolecular complex;organelle;membrane-bounded organelle;non-membrane-bounded organelle;intracellular organelle;intracellular membrane-bounded organelle;intracellular non-membrane-bounded organelle;protein complex;…	GO:0000166;GO:0003774;GO:0003777;GO:0003824;GO:0005488;GO:0005515;GO:0005524;GO:0008017;GO:0008092;GO:0015631;GO:0016462;GO:0016787;GO:0016817;GO:0016818;GO:0016887;GO:0017076;GO:0017111;GO:0030554;GO:0032553;GO:0032555;GO:0032559	nucleotide binding;motor activity;microtubule motor activity;catalytic activity;binding;protein binding;ATP binding;microtubule binding;cytoskeletal protein binding;tubulin binding;pyrophosphatase activity;hydrolase activity;hydrolase activity, acting on acid anhydrides;hydrolase activity, acting on acid anhydrides, in phosphorus-containing anhydrides;ATPase activity;purine nucleotide binding;nuc…	GO:0006810;GO:0007017;GO:0007018;GO:0007154;GO:0007267;GO:0007268;GO:0007270;GO:0007274;GO:0008088;GO:0008089;GO:0009790;GO:0009987;GO:0030705;GO:0032502;GO:0034643;GO:0046907;GO:0047497;GO:0051234;GO:0051649;GO:0051654;GO:0051656	transport;microtubule-based process;microtubule-based movement;cell communication;cell-cell signaling;synaptic transmission;nerve-nerve synaptic transmission;neuromuscular synaptic transmission;axon cargo transport;anterograde axon cargo transport;embryonic development;cellular process;cytoskeleton-dependent intracellular transport;developmental process;mitochondrion localization, microtubule-med…					CK1;CK2	2	1	1	1	1	1	1	1	0	1	0	1	0	0.5	0.5	0.5	204.08	1816
880	132		1562;2191			133;135		IPI00649253;IPI00555140;IPI00929850	1;1;1	Phosphoglucomutase 2;Phosphoglucomutase-1;Glucose phosphomutase 1;Putative uncharacterized protein	Pgm2;RP24-156I23.2-002;Pgm1	Phosphoglucomutase 2;Phosphoglucomutase-1;phosphoglucomutase-1	A2CEK3;Q9D0F9;Q3U6X6;Q3UGE3;Q5RJV4;Q66JR7;Q7TNU0;Q99JW6	ENSMUSG00000025791	OTTMUSP00000008343;OTTMUSP00000008342	MGI:97565;MGI:97564;MGI:97565	NP_082408	PF02878;PF02879;PF02880;PF00408	PGM_PMM_I;PGM_PMM_II;PGM_PMM_III;PGM_PMM_IV	Phosphoglucomutase/phosphomannomutase, alpha/beta/alpha domain I;Phosphoglucomutase/phosphomannomutase, alpha/beta/alpha domain II;Phosphoglucomutase/phosphomannomutase, alpha/beta/alpha domain III;Phosphoglucomutase/phosphomannomutase, C-terminal domain	GO:0005737;GO:0044424;GO:0044464	cytoplasm;intracellular part;cell part	GO:0000287;GO:0003824;GO:0004614;GO:0005488;GO:0016853;GO:0016866;GO:0016868;GO:0043167;GO:0046872	magnesium ion binding;catalytic activity;phosphoglucomutase activity;binding;isomerase activity;intramolecular transferase activity;intramolecular transferase activity, phosphotransferases;ion binding;metal ion binding	GO:0005975;GO:0005996;GO:0006006;GO:0006066;GO:0008152;GO:0009987;GO:0019318;GO:0044237;GO:0044238;GO:0044262	carbohydrate metabolic process;monosaccharide metabolic process;glucose metabolic process;cellular alcohol metabolic process;metabolic process;cellular process;hexose metabolic process;cellular metabolic process;primary metabolic process;cellular carbohydrate metabolic process	mmu:72157	ko00010;ko00030;ko00052;ko00500;ko00521	Glycolysis / Gluconeogenesis;Pentose phosphate pathway;Galactose metabolism;Starch and sucrose metabolism;Streptomycin biosynthesis	K01835	NEK6	3	1	1	1	1	1	1	1	0	1	0	1	0	4	4	4	63.747	580
473	630	91	743		726	727		IPI00228955;IPI00753792;IPI00918505	1;1;1	Signal transducer and activator of transcription 3;Acute-phase response factor;Stat3 protein	Stat3;Aprf	Isoform Stat3A of Signal transducer and activator of transcription 3;Isoform Del-701 of Signal transducer and activator of transcription 3;Signal transducer and activator of transcription 3	P42227-1;P42227;Q3U5Q4;Q3U6S9;Q3ULI4;P42227-3;B7ZC18;Q8CFJ6;Q99ML3	ENSMUSG00000004040	OTTMUSP00000002052;OTTMUSP00000045315;OTTMUSP00000045316	MGI:103038;MGI:103038;MGI:103038	NP_998824;NP_998825	PF00017;PF01017;PF02864;PF02865	SH2;STAT_alpha;STAT_bind;STAT_int	SH2 domain;STAT protein, all-alpha domain;STAT protein, DNA binding domain;STAT protein, protein interaction domain	GO:0005634;GO:0005737;GO:0005886;GO:0016020;GO:0043226;GO:0043227;GO:0043229;GO:0043231;GO:0044424;GO:0044464	nucleus;cytoplasm;plasma membrane;membrane;organelle;membrane-bounded organelle;intracellular organelle;intracellular membrane-bounded organelle;intracellular part;cell part	GO:0003676;GO:0003677;GO:0003700;GO:0004871;GO:0005488;GO:0005509;GO:0005515;GO:0008134;GO:0016563;GO:0030528;GO:0043167;GO:0043169;GO:0043565;GO:0046872;GO:0046983;GO:0060089	nucleic acid binding;DNA binding;transcription factor activity;signal transducer activity;binding;calcium ion binding;protein binding;transcription factor binding;transcription activator activity;transcription regulator activity;ion binding;cation binding;sequence-specific DNA binding;metal ion binding;protein dimerization activity;molecular transducer activity	GO:0000003;GO:0001659;GO:0001754;GO:0002526;GO:0006139;GO:0006350;GO:0006351;GO:0006355;GO:0006357;GO:0006366;GO:0006950;GO:0006952;GO:0006953;GO:0006954;GO:0007154;GO:0007165;GO:0007166;GO:0007242;GO:0007243;GO:0007259;GO:0007610;GO:0007631;GO:0008152;GO:0009058;GO:0009059;GO:0009605;GO:0009611;GO:0009889;GO:0009891;GO:0009893;GO:0009987;GO:0010468;GO:0010556;GO:0010557;GO:0010604;GO:0010628;GO:…	reproduction;temperature homeostasis;eye photoreceptor cell differentiation;acute inflammatory response;nucleobase, nucleoside, nucleotide and nucleic acid metabolic process;transcription;transcription, DNA-dependent;regulation of transcription, DNA-dependent;regulation of transcription from RNA polymerase II promoter;transcription from RNA polymerase II promoter;response to stress;defense respon…	mmu:20848	ko04630	Jak-STAT signaling pathway	K04692	ERK/MAPK;CDK1;NEK6;WW GroupIV	3	1	2	1	2	1	2	1	0	1	0	1	0	2.6	2.6	2.6	88.053	770
638	2061							IPI00323819;IPI00987717	1;1	40S ribosomal protein S20	Rps20	40S ribosomal protein S20;40S ribosomal protein S20-like, partial	P60867;Q5BLK2	ENSMUSG00000028234	OTTMUSP00000004785	MGI:1914677	NP_080423;XP_003084600;XP_003086375	PF00338	Ribosomal_S10	Ribosomal protein S10p/S20e	GO:0005622;GO:0005840;GO:0015935;GO:0030529;GO:0032991;GO:0033279;GO:0043226;GO:0043228;GO:0043229;GO:0043232;GO:0044422;GO:0044424;GO:0044444;GO:0044446;GO:0044464	intracellular;ribosome;small ribosomal subunit;ribonucleoprotein complex;macromolecular complex;ribosomal subunit;organelle;non-membrane-bounded organelle;intracellular organelle;intracellular non-membrane-bounded organelle;organelle part;intracellular part;cytoplasmic part;intracellular organelle part;cell part	GO:0003735;GO:0005198	structural constituent of ribosome;structural molecule activity	GO:0006412;GO:0008152;GO:0009058;GO:0009059;GO:0009987;GO:0019538;GO:0034645;GO:0034960;GO:0034961;GO:0043170;GO:0043283;GO:0043284;GO:0044237;GO:0044238;GO:0044249;GO:0044260;GO:0044267	translation;metabolic process;biosynthetic process;macromolecule biosynthetic process;cellular process;protein metabolic process;cellular macromolecule biosynthetic process;cellular biopolymer metabolic process;cellular biopolymer biosynthetic process;macromolecule metabolic process;biopolymer metabolic process;biopolymer biosynthetic process;cellular metabolic process;primary metabolic process;c…	mmu:67427	ko03010	Ribosome	K02969		2	1	1	1	1	1	1	1	0	1	0	1	0	9.2	9.2	9.2	13.373	119
106	923							IPI00277066;IPI00648228;IPI00117288	1;1;1	S1 protein C2 (Heterogeneous nuclear ribonucleoprotein A/B);Hnrpab protein (Heterogeneous nuclear ribonucleoprotein A/B);Heterogeneous nuclear ribonucleoprotein A/B;CArG-binding factor-A	Hnrpab;RP23-79E13.1-003;RP23-79E13.1-002;Hnrnpab;Cbf-a;Cgbfa	heterogeneous nuclear ribonucleoprotein A/B isoform 1;Hnrpab protein;Heterogeneous nuclear ribonucleoprotein A/B	Q20BD0;Q3TMZ8;Q8CIR3;Q80XR6;Q9D6G1;Q99020;Q544Z3	ENSMUSG00000020358	OTTMUSP00000005764;OTTMUSP00000005763;OTTMUSP00000005762	MGI:1330294;MGI:1330294;MGI:1330294	NP_001041526;NP_034578	PF08143;PF00076	CBFNT;RRM_1	CBFNT (NUC161) domain;RNA recognition motif. (a.k.a. RRM, RBD, or RNP domain)	GO:0030529;GO:0032991;GO:0044424;GO:0044464;GO:0005634;GO:0005737;GO:0043226;GO:0043227;GO:0043229;GO:0043231	ribonucleoprotein complex;macromolecular complex;intracellular part;cell part;nucleus;cytoplasm;organelle;membrane-bounded organelle;intracellular organelle;intracellular membrane-bounded organelle	GO:0000166;GO:0003676;GO:0005488;GO:0003677;GO:0003688;GO:0005515;GO:0043565;GO:0003700;GO:0003723;GO:0030528	nucleotide binding;nucleic acid binding;binding;DNA binding;DNA replication origin binding;protein binding;sequence-specific DNA binding;transcription factor activity;RNA binding;transcription regulator activity	GO:0006355;GO:0009889;GO:0009890;GO:0009892;GO:0010468;GO:0010556;GO:0010558;GO:0010605;GO:0010629;GO:0016481;GO:0019219;GO:0019222;GO:0031323;GO:0031324;GO:0045449;GO:0045892;GO:0045934;GO:0048519;GO:0048523;GO:0050789;GO:0050794;GO:0051252;GO:0051253;GO:0060255;GO:0065007;GO:0000902;GO:0000904;GO:0001837;GO:0006139;GO:0006350;GO:0007162;GO:0008152;GO:0009058;GO:0009059;GO:0009653;GO:0009891;GO:…	regulation of transcription, DNA-dependent;regulation of biosynthetic process;negative regulation of biosynthetic process;negative regulation of metabolic process;regulation of gene expression;regulation of macromolecule biosynthetic process;negative regulation of macromolecule biosynthetic process;negative regulation of macromolecule metabolic process;negative regulation of gene expression;negat…	mmu:15384					3	1	1	1	1	1	1	1	0	1	0	1	0	4.2	4.2	4.2	36.21	332
900	1680		1609			149		IPI00649916;IPI00649264	1;1	Alanyl-tRNA synthetase domain containing 1	Aarsd1;RP23-124N11.1-006;RP23-124N11.1-012	Alanyl-tRNA synthetase domain containing 1;Alanyl-tRNA synthetase domain containing 1	A2A4P5;A2A4P2	ENSMUSG00000075528	OTTMUSP00000002710;OTTMUSP00000006604	MGI:1916934;MGI:1916934		PF04969	CS	CS domain			GO:0003824;GO:0004812;GO:0016874;GO:0016875;GO:0016876	catalytic activity;aminoacyl-tRNA ligase activity;ligase activity;ligase activity, forming carbon-oxygen bonds;ligase activity, forming aminoacyl-tRNA and related compounds								2	1	1	1	1	1	1	1	0	1	0	1	0	10.1	10.1	10.1	17.644	149
838	408							IPI00988291;IPI00986460;IPI00465880	1;1;1	40S ribosomal protein S17	Rps17	40S ribosomal protein S17-like;40S ribosomal protein S17;40S ribosomal protein S17	P63276;Q5M9L7;Q8BT90	ENSMUSG00000061787	OTTMUSP00000026442	MGI:1309526	XP_003084929;XP_003085823;NP_001182646;NP_033118	PF00833	Ribosomal_S17e	Ribosomal S17	GO:0005622;GO:0005840;GO:0030529;GO:0032991;GO:0043226;GO:0043228;GO:0043229;GO:0043232;GO:0044424;GO:0044444;GO:0044464	intracellular;ribosome;ribonucleoprotein complex;macromolecular complex;organelle;non-membrane-bounded organelle;intracellular organelle;intracellular non-membrane-bounded organelle;intracellular part;cytoplasmic part;cell part	GO:0003735;GO:0005198	structural constituent of ribosome;structural molecule activity	GO:0006412;GO:0008152;GO:0009058;GO:0009059;GO:0009987;GO:0019538;GO:0034645;GO:0034960;GO:0034961;GO:0043170;GO:0043283;GO:0043284;GO:0044237;GO:0044238;GO:0044249;GO:0044260;GO:0044267	translation;metabolic process;biosynthetic process;macromolecule biosynthetic process;cellular process;protein metabolic process;cellular macromolecule biosynthetic process;cellular biopolymer metabolic process;cellular biopolymer biosynthetic process;macromolecule metabolic process;biopolymer metabolic process;biopolymer biosynthetic process;cellular metabolic process;primary metabolic process;c…	mmu:20068	ko03010	Ribosome	K02962		3	1	1	1	1	1	1	1	0	1	0	1	0	9.5	9.5	9.5	26.439	231
13	233		9			672		IPI00108338	1	DNA replication licensing factor MCM3;DNA polymerase alpha holoenzyme-associated protein P1;P1-MCM3	Mcm3;Mcmd;Mcmd3	DNA replication licensing factor MCM3	P25206;Q3UI57;Q3ULD6;Q3UZH2	ENSMUSG00000041859		MGI:101845	NP_032589	PF00493	MCM	MCM2/3/5 family	GO:0005634;GO:0043226;GO:0043227;GO:0043229;GO:0043231;GO:0044424;GO:0044464	nucleus;organelle;membrane-bounded organelle;intracellular organelle;intracellular membrane-bounded organelle;intracellular part;cell part	GO:0000166;GO:0003676;GO:0003677;GO:0003824;GO:0005488;GO:0005515;GO:0005524;GO:0016462;GO:0016787;GO:0016817;GO:0016818;GO:0017076;GO:0017111;GO:0030554;GO:0032553;GO:0032555;GO:0032559	nucleotide binding;nucleic acid binding;DNA binding;catalytic activity;binding;protein binding;ATP binding;pyrophosphatase activity;hydrolase activity;hydrolase activity, acting on acid anhydrides;hydrolase activity, acting on acid anhydrides, in phosphorus-containing anhydrides;purine nucleotide binding;nucleoside-triphosphatase activity;adenyl nucleotide binding;ribonucleotide binding;purine ri…	GO:0006139;GO:0006259;GO:0006260;GO:0006270;GO:0006350;GO:0006355;GO:0007049;GO:0008152;GO:0009058;GO:0009059;GO:0009889;GO:0009987;GO:0010468;GO:0010556;GO:0019219;GO:0019222;GO:0031323;GO:0034645;GO:0034960;GO:0034961;GO:0043170;GO:0043283;GO:0043284;GO:0044237;GO:0044238;GO:0044249;GO:0044260;GO:0045449;GO:0050789;GO:0050794;GO:0051252;GO:0060255;GO:0065007	nucleobase, nucleoside, nucleotide and nucleic acid metabolic process;DNA metabolic process;DNA replication;DNA replication initiation;transcription;regulation of transcription, DNA-dependent;cell cycle;metabolic process;biosynthetic process;macromolecule biosynthetic process;regulation of biosynthetic process;cellular process;regulation of gene expression;regulation of macromolecule biosynthetic…	mmu:17215	ko03030;ko04110;ko04111	DNA replication;Cell cycle;Cell cycle - yeast	K02541	CK1;CK2	1	1	1	1	1	1	1	1	0	1	0	1	0	2.8	2.8	2.8	91.545	812
765	1630		1285			289		IPI00409935;IPI00923633	1;1	Nuclear factor of activated T-cells, cytoplasmic, calcineurin-dependent 4	Nfatc4	Isoform 1 of Nuclear factor of activated T-cells, cytoplasmic 4;Isoform 2 of Nuclear factor of activated T-cells, cytoplasmic 4	Q8K120-1;Q8K120;Q8K120-2	ENSMUSG00000023411		MGI:1920431;MGI:1920431	NP_076188;NP_001161818	PF00554;PF01833	RHD;TIG	Rel homology domain (RHD);IPT/TIG domain	GO:0005634;GO:0043226;GO:0043227;GO:0043229;GO:0043231;GO:0044424;GO:0044464	nucleus;organelle;membrane-bounded organelle;intracellular organelle;intracellular membrane-bounded organelle;intracellular part;cell part	GO:0003676;GO:0003677;GO:0003700;GO:0005488;GO:0030528	nucleic acid binding;DNA binding;transcription factor activity;binding;transcription regulator activity	GO:0006091;GO:0006355;GO:0007507;GO:0008152;GO:0009889;GO:0009987;GO:0010468;GO:0010556;GO:0015980;GO:0019219;GO:0019222;GO:0031323;GO:0032502;GO:0044237;GO:0045333;GO:0045449;GO:0048513;GO:0048856;GO:0050789;GO:0050794;GO:0051252;GO:0060255;GO:0065007	generation of precursor metabolites and energy;regulation of transcription, DNA-dependent;heart development;metabolic process;regulation of biosynthetic process;cellular process;regulation of gene expression;regulation of macromolecule biosynthetic process;energy derivation by oxidation of organic compounds;regulation of nucleobase, nucleoside, nucleotide and nucleic acid metabolic process;regula…	mmu:73181	ko04310;ko04370;ko04650;ko04660;ko04662;ko04360	Wnt signaling pathway;VEGF signaling pathway;Natural killer cell mediated cytotoxicity;T cell receptor signaling pathway;B cell receptor signaling pathway;Axon guidance	K04446	PKA;CK1;CK2;CAMK2;PKD;AURORA;AURORA-A;CHK1/2;CHK1	2	1	1	1	1	1	1	1	0	1	0	1	0	2.3	2.3	2.3	95.781	901
36	1551		36			267		IPI00111020;IPI00808201	1;1	Putative uncharacterized protein;Prcc protein	Prcc	papillary renal cell carcinoma translocation-associated gene product;Prcc protein (Fragment)	Q9EQC8;Q05CA9	ENSMUSG00000004895	OTTMUSP00000039842	MGI:2137738;MGI:2137738	NP_291051	PF10253	PRCC_Cterm	Mitotic checkpoint protein PRCC_Cterm							mmu:94315				CK2	2	1	1	1	1	1	1	1	0	1	0	1	0	4.9	4.9	4.9	52.301	491
926	679		1671			349		IPI00755161;IPI00990562;IPI00876514	1;1;1	Oxysterol-binding protein 1	Osbp;Kiaa4220	oxysterol-binding protein 1;Isoform 1 of Oxysterol-binding protein 1;Isoform 2 of Oxysterol-binding protein 1	E9QPD4;Q3B7Z2-1;Q3B7Z2;Q3B7Z2-2	ENSMUSG00000024687		MGI:97447;MGI:97447	NP_001028346	PF01237;PF00169	Oxysterol_BP;PH	Oxysterol-binding protein;PH domain	GO:0000139;GO:0005737;GO:0005794;GO:0016020;GO:0031090;GO:0043226;GO:0043227;GO:0043229;GO:0043231;GO:0044422;GO:0044424;GO:0044431;GO:0044444;GO:0044446;GO:0044464	Golgi membrane;cytoplasm;Golgi apparatus;membrane;organelle membrane;organelle;membrane-bounded organelle;intracellular organelle;intracellular membrane-bounded organelle;organelle part;intracellular part;Golgi apparatus part;cytoplasmic part;intracellular organelle part;cell part			GO:0006629;GO:0006810;GO:0006869;GO:0008152;GO:0008202;GO:0009058;GO:0009987;GO:0044237;GO:0044238;GO:0044249;GO:0044255;GO:0051234	lipid metabolic process;transport;lipid transport;metabolic process;steroid metabolic process;biosynthetic process;cellular process;cellular metabolic process;primary metabolic process;cellular biosynthetic process;cellular lipid metabolic process;establishment of localization	mmu:76303					3	1	1	1	1	1	1	1	0	1	0	1	0	3.5	3.5	3.5	88.796	805
229	2215							IPI00918751;IPI00124096	1;1	Protein S100-A4;S100 calcium-binding protein A4;Metastasin;Protein Mts1;Metastatic cell protein;Placental calcium-binding protein;18A2;PEL98	S100a4;Capl;Mts1	Uncharacterized protein;Protein S100-A4	D3YUT9;P07091;Q545V2	ENSMUSG00000001020	OTTMUSP00000024898	MGI:1330282	NP_035441	PF01023	S_100	S-100/ICaBP type calcium binding domain			GO:0005488;GO:0005509;GO:0005515;GO:0042802;GO:0043167;GO:0043169;GO:0046872	binding;calcium ion binding;protein binding;identical protein binding;ion binding;cation binding;metal ion binding			mmu:20198					2	1	1	1	1	1	1	1	0	1	0	1	0	8.9	8.9	8.9	11.722	101
888	1490		1585			338		IPI00621040;IPI00785388	1;1	3 days neonate thymus cDNA, RIKEN full-length enriched library, clone:A630025J22 product:EYES ABSENT HOMOLOG 4, full insert sequence (Eyes absent 4 homolog) (Drosophila);Eya4 protein	Eya4	Putative uncharacterized protein;Eyes absent 4 homolog (Drosophila), isoform CRA_b	Q8BY78;Q0VAV8	ENSMUSG00000010461		MGI:1337104;MGI:1337104	NP_034297	PF00702	Hydrolase	haloacid dehalogenase-like hydrolase			GO:0003824	catalytic activity	GO:0007275;GO:0008152;GO:0032501;GO:0032502	multicellular organismal development;metabolic process;multicellular organismal process;developmental process	mmu:14051					2	1	1	1	1	1	1	1	0	1	0	1	0	2.1	2.1	2.1	66.962	616
308	546		440			995		IPI00130381;IPI00988370;IPI00277446	1;1;1	Large proline-rich protein BAT3;HLA-B-associated transcript 3;2 days neonate sympathetic ganglion cDNA, RIKEN full-length enriched library, clone:7120447D04 product:HLA-B-associated transcript 3, full insert sequence;NOD-derived CD11c +ve dendritic cells cDNA, RIKEN full-length enriched library, clone:F630021C15 product:HLA-B-associated transcript 3, full insert sequence	Bat3	Large proline-rich protein BAG6;Putative uncharacterized protein;Putative uncharacterized protein (Fragment)	Q9Z1R2;Q3UF95;Q9CRG8;Q3TDL4;Q8HWH4	ENSMUSG00000024392		MGI:1919439;MGI:1919439;MGI:1919439	NP_476512	PF00240	ubiquitin	Ubiquitin family	GO:0005634;GO:0043226;GO:0043227;GO:0043229;GO:0043231;GO:0044424;GO:0044464	nucleus;organelle;membrane-bounded organelle;intracellular organelle;intracellular membrane-bounded organelle;intracellular part;cell part	GO:0005488;GO:0005515	binding;protein binding	GO:0006464;GO:0006915;GO:0008152;GO:0008219;GO:0009987;GO:0012501;GO:0016265;GO:0019538;GO:0032502;GO:0042981;GO:0043067;GO:0043170;GO:0043283;GO:0043412;GO:0044237;GO:0044238;GO:0044260;GO:0044267;GO:0050789;GO:0050793;GO:0050794;GO:0065007	protein modification process;apoptosis;metabolic process;cell death;cellular process;programmed cell death;death;protein metabolic process;developmental process;regulation of apoptosis;regulation of programmed cell death;macromolecule metabolic process;biopolymer metabolic process;biopolymer modification;cellular metabolic process;primary metabolic process;cellular macromolecule metabolic process…	mmu:224727					3	1	1	1	1	1	1	1	0	1	0	1	0	1.5	1.5	1.5	121.04	1154
194	616	37	283		497	487		IPI00122690	1	Nuclear receptor subfamily 1 group D member 1;V-erbA-related protein EAR-1;Rev-erbA-alpha	Nr1d1;Ear1	Nuclear receptor subfamily 1 group D member 1	Q3UV55	ENSMUSG00000020889	OTTMUSP00000006786	MGI:2444210	NP_663409	PF00104;PF00105	Hormone_recep;zf-C4	Ligand-binding domain of nuclear hormone receptor;Zinc finger, C4 type (two domains)	GO:0005634;GO:0043226;GO:0043227;GO:0043229;GO:0043231;GO:0044424;GO:0044464	nucleus;organelle;membrane-bounded organelle;intracellular organelle;intracellular membrane-bounded organelle;intracellular part;cell part	GO:0003676;GO:0003677;GO:0003700;GO:0003707;GO:0004871;GO:0004872;GO:0004879;GO:0005488;GO:0008270;GO:0030528;GO:0043167;GO:0043169;GO:0043565;GO:0046872;GO:0046914;GO:0060089	nucleic acid binding;DNA binding;transcription factor activity;steroid hormone receptor activity;signal transducer activity;receptor activity;ligand-dependent nuclear receptor activity;binding;zinc ion binding;transcription regulator activity;ion binding;cation binding;sequence-specific DNA binding;metal ion binding;transition metal ion binding;molecular transducer activity	GO:0006139;GO:0006350;GO:0006355;GO:0007623;GO:0008152;GO:0009058;GO:0009059;GO:0009889;GO:0009987;GO:0010468;GO:0010556;GO:0019219;GO:0019222;GO:0031323;GO:0034645;GO:0034960;GO:0034961;GO:0043170;GO:0043283;GO:0043284;GO:0044237;GO:0044238;GO:0044249;GO:0044260;GO:0045449;GO:0048511;GO:0050789;GO:0050794;GO:0051252;GO:0060255;GO:0065007	nucleobase, nucleoside, nucleotide and nucleic acid metabolic process;transcription;regulation of transcription, DNA-dependent;circadian rhythm;metabolic process;biosynthetic process;macromolecule biosynthetic process;regulation of biosynthetic process;cellular process;regulation of gene expression;regulation of macromolecule biosynthetic process;regulation of nucleobase, nucleoside, nucleotide a…	mmu:217166	ko04710	Circadian rhythm	K03728	CAMK2;CHK1	1	1	1	1	1	1	1	1	0	1	0	1	0	2.8	2.8	2.8	66.801	615
103	525							IPI00117087	1	Hsp90 co-chaperone Cdc37;Hsp90 chaperone protein kinase-targeting subunit;p50Cdc37	Cdc37	Hsp90 co-chaperone Cdc37	Q61081	ENSMUSG00000019471		MGI:109531	NP_058022	PF08564;PF08565;PF03234	CDC37_C;CDC37_M;CDC37_N	Cdc37 C terminal domain;Cdc37 Hsp90 binding domain;Cdc37 N terminal kinase binding	GO:0005737;GO:0005829;GO:0044424;GO:0044444;GO:0044464	cytoplasm;cytosol;intracellular part;cytoplasmic part;cell part	GO:0005488;GO:0005515;GO:0031072;GO:0051879	binding;protein binding;heat shock protein binding;Hsp90 protein binding			mmu:12539			K09554		1	1	1	1	1	1	1	1	0	1	0	1	0	4	4	4	44.593	379
626	1849							IPI00322312	1	Rho GDP-dissociation inhibitor 1;Rho-GDI alpha;GDI-1	Arhgdia;C87222;Gdi1	Rho GDP-dissociation inhibitor 1	Q99PT1	ENSMUSG00000025132	OTTMUSP00000004486;OTTMUSP00000004487	MGI:2178103	NP_598557	PF02115	Rho_GDI	RHO protein GDP dissociation inhibitor	GO:0001772;GO:0005737;GO:0044424;GO:0044425;GO:0044459;GO:0044464	immunological synapse;cytoplasm;intracellular part;membrane part;plasma membrane part;cell part	GO:0005083;GO:0005092;GO:0005094;GO:0005096;GO:0005488;GO:0005515;GO:0008047;GO:0030234;GO:0030695	small GTPase regulator activity;GDP-dissociation inhibitor activity;Rho GDP-dissociation inhibitor activity;GTPase activator activity;binding;protein binding;enzyme activator activity;enzyme regulator activity;GTPase regulator activity	GO:0007154;GO:0007165;GO:0007242;GO:0007264;GO:0007265;GO:0007266;GO:0009987;GO:0032879;GO:0032880;GO:0050789;GO:0050794;GO:0065007	cell communication;signal transduction;intracellular signaling cascade;small GTPase mediated signal transduction;Ras protein signal transduction;Rho protein signal transduction;cellular process;regulation of localization;regulation of protein localization;regulation of biological process;regulation of cellular process;biological regulation	mmu:192662					1	1	1	1	1	1	1	1	0	1	0	1	0	7.8	7.8	7.8	23.407	204
690	2177							IPI00342259;IPI00884467	1;1	NudC domain-containing protein 1;9 days embryo whole body cDNA, RIKEN full-length enriched library, clone:D030050C19 product:similar to CHRONIC MYELOGENOUS LEUKEMIA TUMOR ANTIGEN 66	Nudcd1	NudC domain-containing protein 1;nudC domain-containing protein 1 isoform 2	Q6PIP5;Q8BJK0	ENSMUSG00000038736		MGI:1914679;MGI:1914679	NP_080425;NP_001107026	PF04969	CS	CS domain							mmu:67429					2	1	1	1	1	1	1	1	0	1	0	1	0	3.3	3.3	3.3	66.704	582
386	312		605			341		IPI00654283;IPI00988974;IPI00153134	1;1;1	Putative uncharacterized protein;Adult male testis cDNA, RIKEN full-length enriched library, clone:1700122E15 product:cyclin K, full insert sequence;Cyclin-K	Ccnk	cyclin-K;Uncharacterized protein;Cyclin-K	Q3U3M5;E9QKT7;Q3TV37;Q3U3H2;O88874	ENSMUSG00000021258		MGI:1276106;MGI:1276106;MGI:1276106	NP_033962	PF00134	Cyclin_N	Cyclin, N-terminal domain					GO:0006139;GO:0006350;GO:0006355;GO:0007049;GO:0007067;GO:0008152;GO:0009058;GO:0009059;GO:0009889;GO:0009987;GO:0010468;GO:0010556;GO:0019219;GO:0019222;GO:0022402;GO:0022403;GO:0031323;GO:0034645;GO:0034960;GO:0034961;GO:0043170;GO:0043283;GO:0043284;GO:0044237;GO:0044238;GO:0044249;GO:0044260;GO:0045449;GO:0050789;GO:0050794;GO:0051252;GO:0051301;GO:0060255;GO:0065007	nucleobase, nucleoside, nucleotide and nucleic acid metabolic process;transcription;regulation of transcription, DNA-dependent;cell cycle;mitosis;metabolic process;biosynthetic process;macromolecule biosynthetic process;regulation of biosynthetic process;cellular process;regulation of gene expression;regulation of macromolecule biosynthetic process;regulation of nucleobase, nucleoside, nucleotide…	mmu:12454				CK2;ERK/MAPK;CDK1	3	1	1	1	1	1	1	1	0	1	0	1	0	1.9	1.9	1.9	64.349	582
170	1411							IPI00121514	1	Stress-induced-phosphoprotein 1;Hsc70/Hsp90-organizing protein	Stip1	Stress-induced-phosphoprotein 1	Q60864;Q3THQ5	ENSMUSG00000024966		MGI:109130	NP_058017	PF00515;PF07719	TPR_1;TPR_2	Tetratricopeptide repeat;Tetratricopeptide repeat	GO:0005634;GO:0005737;GO:0043226;GO:0043227;GO:0043229;GO:0043231;GO:0044424;GO:0044464	nucleus;cytoplasm;organelle;membrane-bounded organelle;intracellular organelle;intracellular membrane-bounded organelle;intracellular part;cell part	GO:0005488	binding			mmu:20867			K09553		1	1	1	1	1	1	1	1	0	1	0	1	0	1.8	1.8	1.8	62.581	543
364	150							IPI00135640;IPI00462789	1;1	26S protease regulatory subunit 8;Proteasome 26S subunit ATPase 5;Proteasome subunit p45;p45/SUG;Psmc5 protein	Psmc5;Sug1	26S protease regulatory subunit 8;Psmc5 protein	P62196;B1ARK2;Q8K1K2	ENSMUSG00000020708	OTTMUSP00000003275	MGI:105047;MGI:105047	NP_032976	PF00004	AAA	ATPase family associated with various cellular activities (AAA)	GO:0000502;GO:0005634;GO:0005737;GO:0005829;GO:0032991;GO:0043226;GO:0043227;GO:0043229;GO:0043231;GO:0043234;GO:0044424;GO:0044444;GO:0044464	proteasome complex;nucleus;cytoplasm;cytosol;macromolecular complex;organelle;membrane-bounded organelle;intracellular organelle;intracellular membrane-bounded organelle;protein complex;intracellular part;cytoplasmic part;cell part	GO:0000166;GO:0001664;GO:0003824;GO:0005102;GO:0005488;GO:0005515;GO:0005524;GO:0008134;GO:0016462;GO:0016787;GO:0016817;GO:0016818;GO:0017076;GO:0017111;GO:0030554;GO:0031531;GO:0032553;GO:0032555;GO:0032559;GO:0051427;GO:0051428	nucleotide binding;G-protein-coupled receptor binding;catalytic activity;receptor binding;binding;protein binding;ATP binding;transcription factor binding;pyrophosphatase activity;hydrolase activity;hydrolase activity, acting on acid anhydrides;hydrolase activity, acting on acid anhydrides, in phosphorus-containing anhydrides;purine nucleotide binding;nucleoside-triphosphatase activity;adenyl nuc…	GO:0006508;GO:0006511;GO:0008152;GO:0009056;GO:0009057;GO:0009889;GO:0009890;GO:0009892;GO:0009987;GO:0010468;GO:0010498;GO:0010556;GO:0010558;GO:0010605;GO:0010629;GO:0016481;GO:0019219;GO:0019222;GO:0019538;GO:0019941;GO:0030163;GO:0031323;GO:0031324;GO:0043161;GO:0043170;GO:0043283;GO:0043285;GO:0043632;GO:0044237;GO:0044238;GO:0044248;GO:0044257;GO:0044260;GO:0044265;GO:0044267;GO:0045449;GO:…	proteolysis;ubiquitin-dependent protein catabolic process;metabolic process;catabolic process;macromolecule catabolic process;regulation of biosynthetic process;negative regulation of biosynthetic process;negative regulation of metabolic process;cellular process;regulation of gene expression;proteasomal protein catabolic process;regulation of macromolecule biosynthetic process;negative regulation…	mmu:19184	ko03050	Proteasome	K03066		2	1	1	1	1	1	1	1	0	1	0	1	0	3.4	3.4	3.4	45.626	406
807	1669		1365			1437		IPI00457623;IPI00956798;IPI00956863	1;1;1	Pericentrin	Pcnt;Pcnt2	pericentrin;Isoform 3 of Pericentrin;Isoform 2 of Pericentrin	P48725-1;P48725;Q3ULT7;Q497U2;Q6Y5M8;Q7TMH8;Q80U10;Q8CDL2;P48725-3;P48725-2	ENSMUSG00000001151		MGI:102722;MGI:102722;MGI:102722	NP_032813	PF10495	PACT_coil_coil	Pericentrin-AKAP-450 domain of centrosomal targeting protein	GO:0005813;GO:0005814;GO:0005815;GO:0005874;GO:0043226;GO:0043228;GO:0043229;GO:0043232;GO:0044422;GO:0044424;GO:0044430;GO:0044444;GO:0044446;GO:0044450;GO:0044464	centrosome;centriole;microtubule organizing center;microtubule;organelle;non-membrane-bounded organelle;intracellular organelle;intracellular non-membrane-bounded organelle;organelle part;intracellular part;cytoskeletal part;cytoplasmic part;intracellular organelle part;microtubule organizing center part;cell part			GO:0000226;GO:0000902;GO:0007017;GO:0007051;GO:0009653;GO:0009987;GO:0016043;GO:0030030;GO:0030031;GO:0032502;GO:0032989;GO:0042384;GO:0048532;GO:0048869	microtubule cytoskeleton organization and biogenesis;cell morphogenesis;microtubule-based process;spindle organization and biogenesis;anatomical structure morphogenesis;cellular process;cellular component organization;cell projection organization and biogenesis;cell projection biogenesis;developmental process;cellular structure morphogenesis;cilium biogenesis;anatomical structure organization;cel…	mmu:18541				PKA;CAMK2;PKD;CHK1	3	1	1	1	1	1	1	1	0	1	0	1	0	0.3	0.3	0.3	331.33	2916
167	813		238			1099		IPI01008362;IPI00608012;IPI00121264;IPI00607921;IPI00607987;IPI01008221;IPI00608115	1;1;1;1;1;1;1	Zinc finger protein 638;Zinc finger matrin-like protein;Nuclear protein 220;Adult retina cDNA, RIKEN full-length enriched library, clone:A930009C22 product:nuclear protein 220, full insert sequence;12 days embryo whole body cDNA, RIKEN full-length enriched library, clone:E970023G14 product:nuclear protein 220, full insert sequence	Znf638;Np220;Zfml	Uncharacterized protein;Isoform 1 of Zinc finger protein 638;zinc finger protein 638 isoform 1;Uncharacterized protein;Isoform 2 of Zinc finger protein 638;Uncharacterized protein;Isoform 6 of Zinc finger protein 638	Q61464-4;Q61464;E9QK44;Q61464-1;E9QML5;Q3UEX6;Q61464-5;E9QKZ7;Q61464-2;Q99LP9;E9QKZ8;Q3TNM0;Q61464-7	ENSMUSG00000030016		MGI:1203484;MGI:1203484;MGI:1203484;MGI:1203484;MGI:1203484;MGI:1203484;MGI:1203484	NP_032743;NP_001159843				GO:0005622;GO:0005634;GO:0016604;GO:0016607;GO:0043226;GO:0043227;GO:0043229;GO:0043231;GO:0044422;GO:0044424;GO:0044428;GO:0044446;GO:0044451;GO:0044464	intracellular;nucleus;nuclear body;nuclear speck;organelle;membrane-bounded organelle;intracellular organelle;intracellular membrane-bounded organelle;organelle part;intracellular part;nuclear part;intracellular organelle part;nucleoplasm part;cell part	GO:0003676;GO:0003677;GO:0003723;GO:0005488;GO:0008270;GO:0043167;GO:0043169;GO:0046872;GO:0046914	nucleic acid binding;DNA binding;RNA binding;binding;zinc ion binding;ion binding;cation binding;metal ion binding;transition metal ion binding			mmu:18139				CK1	7	1	1	1	1	1	1	1	0	1	0	1	0	0.5	0.5	0.5	218.13	1960
60	1990		68			237		IPI01008616;IPI00113372;IPI00918266;IPI00928328	1;1;1;1	RB1-inducible coiled-coil 1;RB1-inducible coiled-coil protein 1;Coiled-coil-forming protein 1;LaXp180 protein;MKIAA0203 protein;Rb1cc1 protein	Rb1cc1;Cc1;Kiaa0203;mKIAA0203	RB1-inducible coiled-coil protein 1;RB1-inducible coiled-coil protein 1;Uncharacterized protein;Rb1cc1 protein	B2RX00;E9QLQ2;Q9ESK9;E9Q0A5;Q8CHH8;E9PX56;Q6NZG0	ENSMUSG00000025907	OTTMUSP00000045266;OTTMUSP00000045349;OTTMUSP00000045832	MGI:1341850;MGI:1341850;MGI:1341850	NP_033956	PF10377	ATG11	Autophagy-related protein 11	GO:0005634;GO:0043226;GO:0043227;GO:0043229;GO:0043231;GO:0044424;GO:0044464	nucleus;organelle;membrane-bounded organelle;intracellular organelle;intracellular membrane-bounded organelle;intracellular part;cell part	GO:0005488;GO:0005515	binding;protein binding	GO:0000165;GO:0001889;GO:0001932;GO:0001934;GO:0007154;GO:0007165;GO:0007242;GO:0007243;GO:0007254;GO:0007507;GO:0008361;GO:0009653;GO:0009887;GO:0009893;GO:0009987;GO:0010562;GO:0010604;GO:0019220;GO:0019222;GO:0031098;GO:0031323;GO:0031325;GO:0031399;GO:0031401;GO:0032268;GO:0032270;GO:0032502;GO:0042325;GO:0042327;GO:0042981;GO:0043066;GO:0043067;GO:0043069;GO:0045793;GO:0045937;GO:0048513;GO:…	MAPKKK cascade;liver development;regulation of protein amino acid phosphorylation;positive regulation of protein amino acid phosphorylation;cell communication;signal transduction;intracellular signaling cascade;protein kinase cascade;JNK cascade;heart development;regulation of cell size;anatomical structure morphogenesis;organ morphogenesis;positive regulation of metabolic process;cellular proces…	mmu:12421				NIMA	4	1	1	1	1	1	1	1	0	1	0	1	0	0.8	0.8	0.8	182.35	1588
943	1902;2109		1711			719		IPI00881328;IPI00881525;IPI00844691;IPI00853683;IPI00853814;IPI00881562	2;2;2;2;2;2	LIM and calponin homology domains-containing protein 1;Limch1 protein	Limch1;Kiaa1102	Uncharacterized protein;Uncharacterized protein;Isoform 1 of LIM and calponin homology domains-containing protein 1;Isoform 2 of LIM and calponin homology domains-containing protein 1;Isoform 3 of LIM and calponin homology domains-containing protein 1;Uncharacterized protein	D3YU59;D3YU22;Q3UH68-1;Q3UH68;Q3UH68-2;Q3UH68-3;E9PXS0;Q8CGB7	ENSMUSG00000037736	OTTMUSP00000035342;OTTMUSP00000035341;OTTMUSP00000035276;OTTMUSP00000035270;OTTMUSP00000035340	MGI:1924819;MGI:1924819;MGI:1924819;MGI:1924819	NP_001001980	PF00307;PF00412	CH;LIM	Calponin homology (CH) domain;LIM domain			GO:0003779;GO:0005488;GO:0005515;GO:0008092;GO:0008270;GO:0043167;GO:0043169;GO:0046872;GO:0046914	actin binding;binding;protein binding;cytoskeletal protein binding;zinc ion binding;ion binding;cation binding;metal ion binding;transition metal ion binding	GO:0009987;GO:0030029;GO:0030036;GO:0031032	cellular process;actin filament-based process;actin cytoskeleton organization;actomyosin structure organization	mmu:77569				ERK/MAPK;PKD;CHK1;WW GroupIV	6	2	2	2	2	2	2	2	0	2	0	2	0	1.8	1.8	1.8	120.99	1083
796	427		1340			959		IPI00453842	1	TBC1 domain family member 2B	Tbc1d2b;Kiaa1055	TBC1 domain family member 2B	Q3U0J8;Q8K0Q9	ENSMUSG00000037410	OTTMUSP00000041747	MGI:1914266	NP_919315	PF00169;PF00566	PH;TBC	PH domain;TBC domain	GO:0005622;GO:0044464	intracellular;cell part	GO:0005083;GO:0005096;GO:0005097;GO:0005099;GO:0008047;GO:0030234;GO:0030695	small GTPase regulator activity;GTPase activator activity;Rab GTPase activator activity;Ras GTPase activator activity;enzyme activator activity;enzyme regulator activity;GTPase regulator activity	GO:0032313;GO:0032318;GO:0043087;GO:0050790;GO:0051336;GO:0065007;GO:0065009	regulation of Rab GTPase activity;regulation of Ras GTPase activity;regulation of GTPase activity;regulation of catalytic activity;regulation of hydrolase activity;biological regulation;regulation of molecular function	mmu:67016				CK2	1	1	1	1	1	1	1	1	0	1	0	1	0	1.8	1.8	1.8	109.95	965
635	1270							IPI00923036;IPI00323483;IPI00944688;IPI00453818	1;1;1;1	MKIAA1375 protein;Programmed cell death 6-interacting protein;ALG-2-interacting protein X;ALG-2-interacting protein 1;E2F1-inducible protein;Eig2;Putative uncharacterized protein	Pdcd6ip;mKIAA1375;Aip1;Alix	programmed cell death 6-interacting protein isoform 1;Isoform 3 of Programmed cell death 6-interacting protein;programmed cell death 6-interacting protein isoform 2;programmed cell death 6-interacting protein isoform 3	B8JJL8;Q6ZPS9;Q9WU78-3;Q9WU78;Q9WU78-1;Q80Y09;Q3TED2	ENSMUSG00000032504	OTTMUSP00000032131;OTTMUSP00000032130	MGI:1333753;MGI:1333753;MGI:1333753;MGI:1333753	NP_001158149;NP_001158150;NP_035182	PF03097	BRO1	BRO1-like domain	GO:0005829;GO:0044424;GO:0044444;GO:0044464;GO:0005737;GO:0016023;GO:0031410;GO:0031982;GO:0031988;GO:0042470;GO:0043226;GO:0043227;GO:0043229;GO:0043231;GO:0048770	cytosol;intracellular part;cytoplasmic part;cell part;cytoplasm;cytoplasmic membrane-bounded vesicle;cytoplasmic vesicle;vesicle;membrane-bounded vesicle;melanosome;organelle;membrane-bounded organelle;intracellular organelle;intracellular membrane-bounded organelle;pigment granule	GO:0005488;GO:0005515	binding;protein binding	GO:0006915;GO:0008219;GO:0009987;GO:0012501;GO:0016265;GO:0032502;GO:0006810;GO:0015031;GO:0045184;GO:0051234	apoptosis;cell death;cellular process;programmed cell death;death;developmental process;transport;protein transport;establishment of protein localization;establishment of localization	mmu:18571					4	1	1	1	1	1	1	1	0	1	0	1	0	1.5	1.5	1.5	96.772	874
237	1158							IPI00124700;IPI00882008	1;1	Transferrin receptor protein 1;16 days embryo head cDNA, RIKEN full-length enriched library, clone:C130041J04 product:transferrin receptor, full insert sequence	Tfrc;Trfr	Transferrin receptor protein 1;Transferrin receptor, isoform CRA_c	Q62351;Q542D9;Q8JZS3;Q8C872	ENSMUSG00000022797	OTTMUSP00000033381;OTTMUSP00000033382	MGI:98822;MGI:98822	NP_035768	PF02225;PF04253	PA;TFR_dimer	PA domain;Transferrin receptor-like dimerisation domain	GO:0005576;GO:0005768;GO:0005886;GO:0016020;GO:0016021;GO:0016023;GO:0031224;GO:0031410;GO:0031982;GO:0031988;GO:0042470;GO:0043226;GO:0043227;GO:0043229;GO:0043231;GO:0044424;GO:0044425;GO:0044444;GO:0044464;GO:0048471;GO:0048770	extracellular region;endosome;plasma membrane;membrane;integral to membrane;cytoplasmic membrane-bounded vesicle;intrinsic to membrane;cytoplasmic vesicle;vesicle;membrane-bounded vesicle;melanosome;organelle;membrane-bounded organelle;intracellular organelle;intracellular membrane-bounded organelle;intracellular part;membrane part;cytoplasmic part;cell part;perinuclear region of cytoplasm;pigmen…	GO:0004871;GO:0004872;GO:0004888;GO:0004998;GO:0005215;GO:0005381;GO:0008324;GO:0015075;GO:0015082;GO:0022857;GO:0022890;GO:0022891;GO:0022892;GO:0046873;GO:0046915;GO:0060089	signal transducer activity;receptor activity;transmembrane receptor activity;transferrin receptor activity;transporter activity;iron ion transmembrane transporter activity;cation transmembrane transporter activity;ion transmembrane transporter activity;di-, tri-valent inorganic cation transmembrane transporter activity;transmembrane transporter activity;inorganic cation transmembrane transporter …	GO:0006810;GO:0006873;GO:0006879;GO:0006897;GO:0009987;GO:0010324;GO:0016043;GO:0016044;GO:0016192;GO:0019725;GO:0030003;GO:0030005;GO:0032502;GO:0042592;GO:0048532;GO:0048878;GO:0050801;GO:0051234;GO:0055066;GO:0055072;GO:0055080;GO:0055082;GO:0065007;GO:0065008	transport;cellular ion homeostasis;cellular iron ion homeostasis;endocytosis;cellular process;membrane invagination;cellular component organization;membrane organization;vesicle-mediated transport;cellular homeostasis;cellular cation homeostasis;cellular di-, tri-valent inorganic cation homeostasis;developmental process;homeostatic process;anatomical structure organization;chemical homeostasis;io…	mmu:22042	ko04640	Hematopoietic cell lineage	K06503		2	1	1	1	1	1	1	1	0	1	0	1	0	3	3	3	85.73	763
813	1421	119;120	1373;2157;2158	30	1;27	4;5;34	15	IPI00458296	1	12 days embryo spinal ganglion cDNA, RIKEN full-length enriched library, clone:D130032I18 product:Hypothetical TonB-dependent receptor protein containing protein, full insert sequence		Putative uncharacterized protein	Q8BQ85										GO:0004871;GO:0004872;GO:0060089	signal transducer activity;receptor activity;molecular transducer activity							FHA2 Rad53p;PLK1	1	1	1	1	1	1	1	1	0	1	0	1	0	43	43	43	9.7533	86
357	25;1374							IPI00134621;IPI00126133;IPI00127109	2;1;1	GTP-binding nuclear protein Ran;GTPase Ran;Ras-related nuclear protein;Ras-like protein TC4;GTP-binding nuclear protein Ran, testis-specific isoform;RIKEN cDNA 1700009N14 gene (Novel Ras protein) (1700009N14Rik)	Ran;Rasl2-8;Rasl2-9;1700009N14Rik;RP23-143B14.1;RP23-143B14.1-001	GTP-binding nuclear protein Ran;GTP-binding nuclear protein Ran, testis-specific isoform;RIKEN cDNA 1700009N14 gene	P62827;Q3ULW0;Q61820;A6H622;Q14AA6	ENSMUSG00000029430;ENSMUSG00000028287	OTTMUSP00000018390;OTTMUSP00000018391;OTTMUSP00000006910	MGI:1333112;MGI:104605;MGI:1922721	NP_033417;XP_001475472;NP_033054;NP_001074564	PF00071	Ras	Ras family	GO:0005634;GO:0005737;GO:0016023;GO:0031410;GO:0031982;GO:0031988;GO:0042470;GO:0043226;GO:0043227;GO:0043229;GO:0043231;GO:0044424;GO:0044444;GO:0044464;GO:0048770	nucleus;cytoplasm;cytoplasmic membrane-bounded vesicle;cytoplasmic vesicle;vesicle;membrane-bounded vesicle;melanosome;organelle;membrane-bounded organelle;intracellular organelle;intracellular membrane-bounded organelle;intracellular part;cytoplasmic part;cell part;pigment granule	GO:0000166;GO:0003824;GO:0003924;GO:0005488;GO:0005515;GO:0005525;GO:0016462;GO:0016787;GO:0016817;GO:0016818;GO:0017076;GO:0017111;GO:0019001;GO:0032553;GO:0032555;GO:0032561;GO:0019904	nucleotide binding;catalytic activity;GTPase activity;binding;protein binding;GTP binding;pyrophosphatase activity;hydrolase activity;hydrolase activity, acting on acid anhydrides;hydrolase activity, acting on acid anhydrides, in phosphorus-containing anhydrides;purine nucleotide binding;nucleoside-triphosphatase activity;guanyl nucleotide binding;ribonucleotide binding;purine ribonucleotide bind…	GO:0006605;GO:0006606;GO:0006810;GO:0006886;GO:0006913;GO:0007154;GO:0007165;GO:0007242;GO:0007264;GO:0009987;GO:0015031;GO:0017038;GO:0045184;GO:0046907;GO:0050789;GO:0050794;GO:0051169;GO:0051170;GO:0051234;GO:0051649;GO:0065007	protein targeting;protein import into nucleus;transport;intracellular protein transport;nucleocytoplasmic transport;cell communication;signal transduction;intracellular signaling cascade;small GTPase mediated signal transduction;cellular process;protein transport;protein import;establishment of protein localization;intracellular transport;regulation of biological process;regulation of cellular pr…	mmu:100045999;mmu:19384;mmu:19428;mmu:75471			K07936		3	2	2	2	2	2	2	2	0	2	0	2	0	10.2	10.2	10.2	24.423	216
246	1465							IPI00125778	1	Transgelin-2	Tagln2	Transgelin-2	Q9WVA4	ENSMUSG00000026547	OTTMUSP00000024126;OTTMUSP00000024127	MGI:1312985	NP_848713	PF00402;PF00307	Calponin;CH	Calponin family repeat;Calponin homology (CH) domain			GO:0005488;GO:0005515	binding;protein binding	GO:0007517;GO:0032502;GO:0048513;GO:0048856	muscle development;developmental process;organ development;anatomical structure development						1	1	1	1	1	1	1	1	0	1	0	1	0	5.5	5.5	5.5	22.395	199
412	1971		662;663			182;183		IPI00172202	1	LSM14 protein homolog A;Protein FAM61A	Lsm14a;Fam61a	Protein LSM14 homolog A	Q8K2F8;A2BH30	ENSMUSG00000066568	OTTMUSP00000008737	MGI:1914320	NP_080224	PF09532;PF09542	DFDF;FFD_TFG	DFDF motif;FFD and TFG box motifs							mmu:67070				PKA;Polo box	1	1	1	1	1	1	1	1	0	1	0	1	0	1.9	1.9	1.9	50.545	462
431	919							IPI00223047	1	Cytoskeleton-associated protein 4;63 kDa membrane protein;p63	Ckap4	Cytoskeleton-associated protein 4	Q8BMK4	ENSMUSG00000046841		MGI:2444926	NP_780660				GO:0005783;GO:0016020;GO:0016021;GO:0031090;GO:0031224;GO:0033116;GO:0043226;GO:0043227;GO:0043229;GO:0043231;GO:0044422;GO:0044424;GO:0044425;GO:0044444;GO:0044464	endoplasmic reticulum;membrane;integral to membrane;organelle membrane;intrinsic to membrane;ER-Golgi intermediate compartment membrane;organelle;membrane-bounded organelle;intracellular organelle;intracellular membrane-bounded organelle;organelle part;intracellular part;membrane part;cytoplasmic part;cell part					mmu:216197					1	1	1	1	1	1	1	1	0	1	0	1	0	2.1	2.1	2.1	63.691	575
609	1175							IPI00319965	1	26S proteasome non-ATPase regulatory subunit 6;26S proteasome regulatory subunit S10;p42A	Psmd6	26S proteasome non-ATPase regulatory subunit 6	Q99JI4;Q8C1T2	ENSMUSG00000021737	OTTMUSP00000034822	MGI:1913663	NP_079826	PF01399;PF10602	PCI;RPN7	PCI domain;26S proteasome subunit RPN7	GO:0005829;GO:0032991;GO:0043234;GO:0044424;GO:0044444;GO:0044464	cytosol;macromolecular complex;protein complex;intracellular part;cytoplasmic part;cell part					mmu:66413	ko03050	Proteasome	K03037		1	1	1	1	1	1	1	1	0	1	0	1	0	2.6	2.6	2.6	45.536	389
769	2079		1290			278		IPI00626707;IPI00417155;IPI00417154;IPI00417153;IPI00648711	1;1;1;1;1	Eukaryotic translation initiation factor 4 gamma 3;eIF-4-gamma II;Eukaryotic translation initiation factor 4 gamma, 3	Eif4g3;RP23-300N21.1-002	Uncharacterized protein;Isoform 3 of Eukaryotic translation initiation factor 4 gamma 3;Eukaryotic translation initiation factor 4 gamma, 3;Isoform 4 of Eukaryotic translation initiation factor 4 gamma 3;Eukaryotic translation initiation factor 4 gamma, 3	Q80XI3-1;Q80XI3;A2AMI3;E9QNX3;Q80XI3-3;Q80XI3-2;A2AMI2;Q6DI78;Q80XI3-4;A2AMI7;Q3V075;A2AMI6	ENSMUSG00000028760	OTTMUSP00000010461;OTTMUSP00000010459;OTTMUSP00000010492;OTTMUSP00000010458	MGI:1923935;MGI:1923935;MGI:1923935;MGI:1923935;MGI:1923935	NP_766291	PF02847;PF02854;PF02020	MA3;MIF4G;W2	MA3 domain;MIF4G domain;eIF4-gamma/eIF5/eIF2-epsilon			GO:0003676;GO:0003723;GO:0003743;GO:0005488;GO:0005515;GO:0008135;GO:0045182	nucleic acid binding;RNA binding;translation initiation factor activity;binding;protein binding;translation factor activity, nucleic acid binding;translation regulator activity	GO:0006139;GO:0006412;GO:0006417;GO:0008152;GO:0009058;GO:0009059;GO:0009889;GO:0009987;GO:0010468;GO:0010556;GO:0010608;GO:0016070;GO:0019222;GO:0019538;GO:0031323;GO:0031326;GO:0032268;GO:0034645;GO:0034960;GO:0034961;GO:0043170;GO:0043283;GO:0043284;GO:0044237;GO:0044238;GO:0044249;GO:0044260;GO:0044267;GO:0050789;GO:0050794;GO:0051246;GO:0060255;GO:0065007	nucleobase, nucleoside, nucleotide and nucleic acid metabolic process;translation;regulation of translation;metabolic process;biosynthetic process;macromolecule biosynthetic process;regulation of biosynthetic process;cellular process;regulation of gene expression;regulation of macromolecule biosynthetic process;posttranscriptional regulation of gene expression;RNA metabolic process;regulation of …	mmu:230861			K03260	CAMK2;PKA/AKT;Polo box	5	1	1	1	1	1	1	1	0	1	0	1	0	0.8	0.8	0.8	175.99	1590
343	1436	65	511;1959		1	12;15		IPI00405114;IPI00133206;IPI00930878;IPI00758064	1;1;1;1	12 days embryo spinal cord cDNA, RIKEN full-length enriched library, clone:C530037H08 product:proteasome (prosome, macropain) 26S subunit, ATPase 3, full insert sequence;26S protease regulatory subunit 6A;Proteasome 26S subunit ATPase 3;TAT-binding protein 1;TIB-55 BB88 cDNA, RIKEN full-length enriched library, clone:I730073O13 product:proteasome (prosome, macropain) 26S subunit, ATPase 3, full i…	Psmc3;Tbp1;RP23-263H8.1-002	Proteasome (Prosome, macropain) 26S subunit ATPase 3;26S protease regulatory subunit 6A;26S protease regulatory subunit 6A;Proteasome (Prosome, macropain) 26S subunit ATPase 3	B7ZCF1;Q8BUP7;O88685;Q3THI5;Q3TKC2;Q3TKG4;Q3U8Y7;Q3UD94;Q99JN8;A2AGN7	ENSMUSG00000002102	OTTMUSP00000045321;OTTMUSP00000015162;OTTMUSP00000015163	MGI:1098754;MGI:1098754;MGI:1098754;MGI:1098754	NP_032974	PF00004	AAA	ATPase family associated with various cellular activities (AAA)	GO:0005634;GO:0005737;GO:0005829;GO:0032991;GO:0043226;GO:0043227;GO:0043229;GO:0043231;GO:0043234;GO:0044424;GO:0044444;GO:0044464	nucleus;cytoplasm;cytosol;macromolecular complex;organelle;membrane-bounded organelle;intracellular organelle;intracellular membrane-bounded organelle;protein complex;intracellular part;cytoplasmic part;cell part	GO:0000166;GO:0003824;GO:0005488;GO:0005524;GO:0016462;GO:0016787;GO:0016817;GO:0016818;GO:0017076;GO:0017111;GO:0030554;GO:0032553;GO:0032555;GO:0032559;GO:0005515	nucleotide binding;catalytic activity;binding;ATP binding;pyrophosphatase activity;hydrolase activity;hydrolase activity, acting on acid anhydrides;hydrolase activity, acting on acid anhydrides, in phosphorus-containing anhydrides;purine nucleotide binding;nucleoside-triphosphatase activity;adenyl nucleotide binding;ribonucleotide binding;purine ribonucleotide binding;adenyl ribonucleotide bindin…	GO:0001824;GO:0008152;GO:0009056;GO:0009057;GO:0019538;GO:0030163;GO:0032502;GO:0043170;GO:0043283;GO:0043285;GO:0044238;GO:0048856	blastocyst development;metabolic process;catabolic process;macromolecule catabolic process;protein metabolic process;protein catabolic process;developmental process;macromolecule metabolic process;biopolymer metabolic process;biopolymer catabolic process;primary metabolic process;anatomical structure development	mmu:19182	ko03050	Proteasome	K03065	ERK/MAPK;WW GroupIV;CK1;CK2	4	1	2	1	2	1	2	1	0	1	0	1	0	3.5	3.5	3.5	50.395	451
687	1291		1121			1515		IPI01007931;IPI00849568;IPI00340123	1;1;1	Zinc finger ZZ-type and EF-hand domain-containing protein 1	Zzef1;Kiaa0399	Uncharacterized protein;Isoform 1 of Zinc finger ZZ-type and EF-hand domain-containing protein 1;Isoform 2 of Zinc finger ZZ-type and EF-hand domain-containing protein 1	E9Q5W5;Q5SSH7-1;Q5SSH7;Q5SSH7-2	ENSMUSG00000055670	OTTMUSP00000006408	MGI:2444286;MGI:2444286	NP_001039001	PF03256;PF00036;PF00569	APC10;efhand;ZZ	Anaphase-promoting complex, subunit 10 (APC10);EF hand;Zinc finger, ZZ type	GO:0000151;GO:0000152;GO:0005680;GO:0032991;GO:0043234;GO:0044422;GO:0044424;GO:0044428;GO:0044446;GO:0044464	ubiquitin ligase complex;nuclear ubiquitin ligase complex;anaphase-promoting complex;macromolecular complex;protein complex;organelle part;intracellular part;nuclear part;intracellular organelle part;cell part	GO:0005488;GO:0005509;GO:0005515;GO:0008270;GO:0043167;GO:0043169;GO:0046872;GO:0046914	binding;calcium ion binding;protein binding;zinc ion binding;ion binding;cation binding;metal ion binding;transition metal ion binding	GO:0007088;GO:0007346;GO:0010564;GO:0030071;GO:0050789;GO:0050794;GO:0051726;GO:0065007	regulation of mitosis;regulation of mitotic cell cycle;regulation of cell cycle process;regulation of mitotic metaphase/anaphase transition;regulation of biological process;regulation of cellular process;regulation of cell cycle;biological regulation						3	1	1	1	1	1	1	1	0	1	0	1	0	0.9	0.9	0.9	328.27	2924
816	556							IPI00459280;IPI00651984;IPI00895418	1;1;1	Scavenger mRNA-decapping enzyme DcpS;DCS-1;Hint-related 7meGMP-directed hydrolase;Histidine triad protein member 5;NOD-derived CD11c +ve dendritic cells cDNA, RIKEN full-length enriched library, clone:F630218K07 product:similar to Hypothetical HIT-like structure containing protein	Dcps;Dcs1;Hint5	Scavenger mRNA-decapping enzyme DcpS;Putative uncharacterized protein;Uncharacterized protein	Q9DAR7;Q3TBW9;D6RFQ0	ENSMUSG00000032040	OTTMUSP00000042219;OTTMUSP00000042220;OTTMUSP00000042221	MGI:1916555;MGI:1916555	NP_081306	PF05652	DcpS	Scavenger mRNA decapping enzyme (DcpS)	GO:0005634;GO:0005737;GO:0043226;GO:0043227;GO:0043229;GO:0043231;GO:0044424;GO:0044464	nucleus;cytoplasm;organelle;membrane-bounded organelle;intracellular organelle;intracellular membrane-bounded organelle;intracellular part;cell part	GO:0003824;GO:0005488;GO:0005515;GO:0016787	catalytic activity;binding;protein binding;hydrolase activity	GO:0000184;GO:0000290;GO:0000956;GO:0006139;GO:0006401;GO:0006402;GO:0008152;GO:0009056;GO:0009057;GO:0009987;GO:0016070;GO:0016071;GO:0034960;GO:0043170;GO:0043283;GO:0043285;GO:0044237;GO:0044238;GO:0044248;GO:0044260;GO:0044265	nuclear-transcribed mRNA catabolic process, nonsense-mediated decay;deadenylation-dependent decapping of nuclear-transcribed mRNA;nuclear-transcribed mRNA catabolic process;nucleobase, nucleoside, nucleotide and nucleic acid metabolic process;RNA catabolic process;mRNA catabolic process;metabolic process;catabolic process;macromolecule catabolic process;cellular process;RNA metabolic process;mRNA…	mmu:69305			K01567		3	1	1	1	1	1	1	1	0	1	0	1	0	4.4	4.4	4.4	38.988	338
370	16;419		572;573;574			7;9;67		IPI00136186;IPI00653301	2;1	Uncharacterized protein C1orf131 homolog;Blastocyst blastocyst cDNA, RIKEN full-length enriched library, clone:I1C0025L02 product:hypothetical protein, full insert sequence	2810004N23Rik;Setd6	Uncharacterized protein C1orf131 homolog;Putative uncharacterized protein (Fragment)	Q8CIL4;Q9CSU7;Q3TKJ9	ENSMUSG00000031984		MGI:1913773;MGI:1913773	NP_079891										mmu:66523				CDK2;ERK/MAPK;CDK1;NEK6	2	2	2	2	2	2	2	2	0	2	0	2	0	15.7	15.7	15.7	31.344	281
112	1811		143			159		IPI00117780;IPI00890880;IPI00230620;IPI00652263	1;1;1;1	NGFI-A-binding protein 2;EGR-1-binding protein 2;NOD-derived CD11c +ve dendritic cells cDNA, RIKEN full-length enriched library, clone:F630301C09 product:Ngfi-A binding protein 2, full insert sequence;NOD-derived CD11c +ve dendritic cells cDNA, RIKEN full-length enriched library, clone:F630308G08 product:Ngfi-A binding protein 2, full insert sequence	Nab2	Isoform 1 of NGFI-A-binding protein 2;NGFI-A-binding protein 2 isoform 1;NGFI-A-binding protein 2 isoform 2;Putative uncharacterized protein	Q61127-1;Q61127;Q3TBL2;Q80VR9;Q8BSC5;Q61127-2;Q3TYF1;D3Z292;E9Q7A4;Q3U247	ENSMUSG00000025402	OTTMUSP00000042122;OTTMUSP00000042130;OTTMUSP00000042132	MGI:107563;MGI:107563;MGI:107563;MGI:107563	NP_032694;NP_001116367	PF04904;PF04905	NCD1;NCD2	NAB conserved region 1 (NCD1);NAB conserved region 2 (NCD2)	GO:0005634;GO:0043226;GO:0043227;GO:0043229;GO:0043231;GO:0044424;GO:0044464	nucleus;organelle;membrane-bounded organelle;intracellular organelle;intracellular membrane-bounded organelle;intracellular part;cell part	GO:0016564;GO:0030528	transcription repressor activity;transcription regulator activity	GO:0001503;GO:0001958;GO:0006139;GO:0006350;GO:0006355;GO:0007272;GO:0008152;GO:0008366;GO:0009058;GO:0009059;GO:0009888;GO:0009889;GO:0009890;GO:0009892;GO:0009987;GO:0010001;GO:0010468;GO:0010556;GO:0010558;GO:0010605;GO:0010629;GO:0014037;GO:0016481;GO:0019219;GO:0019222;GO:0030154;GO:0031214;GO:0031323;GO:0031324;GO:0032502;GO:0034645;GO:0034960;GO:0034961;GO:0042552;GO:0043170;GO:0043283;GO:…	ossification;endochondral ossification;nucleobase, nucleoside, nucleotide and nucleic acid metabolic process;transcription;regulation of transcription, DNA-dependent;ensheathment of neurons;metabolic process;axon ensheathment;biosynthetic process;macromolecule biosynthetic process;tissue development;regulation of biosynthetic process;negative regulation of biosynthetic process;negative regulation…					CAMK2;CDK1	4	1	1	1	1	1	1	1	0	1	0	1	0	2.5	2.5	2.5	56.652	525
165	633		235;236			123;124		IPI00121217	1	15 days embryo head cDNA, RIKEN full-length enriched library, clone:D930048N17 product:transcription factor AP-4 (activating enhancer-binding protein 4), full insert sequence	Tcfap4	Transcription factor AP4	Q8BWA4;Q9JIZ5	ENSMUSG00000005718		MGI:103239	NP_112459	PF00010	HLH	Helix-loop-helix DNA-binding domain	GO:0005634;GO:0043226;GO:0043227;GO:0043229;GO:0043231;GO:0044424;GO:0044464	nucleus;organelle;membrane-bounded organelle;intracellular organelle;intracellular membrane-bounded organelle;intracellular part;cell part	GO:0030528	transcription regulator activity	GO:0009889;GO:0010468;GO:0010556;GO:0019219;GO:0019222;GO:0031323;GO:0045449;GO:0050789;GO:0050794;GO:0060255;GO:0065007	regulation of biosynthetic process;regulation of gene expression;regulation of macromolecule biosynthetic process;regulation of nucleobase, nucleoside, nucleotide and nucleic acid metabolic process;regulation of metabolic process;regulation of cellular metabolic process;regulation of transcription;regulation of biological process;regulation of cellular process;regulation of macromolecule metaboli…	mmu:83383			K09108	NEK6;CK1;CDK2;CDK1;Polo box	1	1	1	1	1	1	1	1	0	1	0	1	0	3.3	3.3	3.3	38.726	338
748	2144		1241;2128			259;260		IPI00406371;IPI00755549	1;1	Glucosamine--fructose-6-phosphate aminotransferase [isomerizing] 1;Glutamine:fructose 6 phosphate amidotransferase 1;D-fructose-6-phosphate amidotransferase 1;Hexosephosphate aminotransferase 1	Gfpt1;Gfpt	Isoform 1 of Glucosamine--fructose-6-phosphate aminotransferase [isomerizing] 1;Isoform 2 of Glucosamine--fructose-6-phosphate aminotransferase [isomerizing] 1	P47856-1;P47856;P47856-2	ENSMUSG00000029992	OTTMUSP00000026385;OTTMUSP00000026384	MGI:95698;MGI:95698	NP_038556	PF00310;PF01380	GATase_2;SIS	Glutamine amidotransferases class-II;SIS domain	GO:0005737;GO:0044424;GO:0044464	cytoplasm;intracellular part;cell part	GO:0003824;GO:0004360;GO:0005488;GO:0005529;GO:0008483;GO:0016740;GO:0016769;GO:0030246	catalytic activity;glutamine-fructose-6-phosphate transaminase (isomerizing) activity;binding;sugar binding;transaminase activity;transferase activity;transferase activity, transferring nitrogenous groups;carbohydrate binding	GO:0005975;GO:0006082;GO:0006519;GO:0006520;GO:0006541;GO:0006807;GO:0008152;GO:0009058;GO:0009064;GO:0009308;GO:0009987;GO:0016051;GO:0019752;GO:0034641;GO:0044237;GO:0044238	carbohydrate metabolic process;organic acid metabolic process;cellular amino acid and derivative metabolic process;amino acid metabolic process;glutamine metabolic process;nitrogen compound metabolic process;metabolic process;biosynthetic process;glutamine family amino acid metabolic process;cellular amine metabolic process;cellular process;carbohydrate biosynthetic process;carboxylic acid metabo…	mmu:14583	ko00530;ko00251	Aminosugars metabolism;Glutamate metabolism	K00820	CK1;CAMK2;PKD;CHK1/2;CHK1;FHA2 Rad53p	2	1	1	1	1	1	1	1	0	1	0	1	0	1.9	1.9	1.9	78.538	697
75	878		97			1692		IPI01008440;IPI00114613	1;1	Cdc42 binding protein kinase beta (Cdc42 binding protein kinase beta, isoform CRA_b);Serine/threonine-protein kinase MRCK beta;CDC42-binding protein kinase beta;Myotonic dystrophy kinase-related CDC42-binding kinase beta;DMPK-like beta	Cdc42bpb;mCG_14925;Kiaa1124	serine/threonine-protein kinase MRCK beta;Serine/threonine-protein kinase MRCK beta	B2RQQ7;E9QK15;Q7TT50	ENSMUSG00000021279		MGI:2136459	NP_898837	PF00130;PF00780;PF08826;PF00786;PF00169;PF00069;PF00433	C1_1;CNH;DMPK_coil;PBD;PH;Pkinase;Pkinase_C	Phorbol esters/diacylglycerol binding domain (C1 domain);CNH domain;DMPK coiled coil domain like;P21-Rho-binding domain;PH domain;Protein kinase domain;Protein kinase C terminal domain	GO:0005737;GO:0005911;GO:0030054;GO:0031252;GO:0044424;GO:0044425;GO:0044459;GO:0044464	cytoplasm;cell-cell junction;cell junction;leading edge;intracellular part;membrane part;plasma membrane part;cell part	GO:0000166;GO:0003824;GO:0004672;GO:0004674;GO:0005083;GO:0005488;GO:0005524;GO:0016301;GO:0016740;GO:0016772;GO:0016773;GO:0017076;GO:0030234;GO:0030554;GO:0030695;GO:0032553;GO:0032555;GO:0032559;GO:0000287;GO:0005515;GO:0008270;GO:0008289;GO:0019992;GO:0042802;GO:0043167;GO:0043169;GO:0046872;GO:0046914	nucleotide binding;catalytic activity;protein kinase activity;protein serine/threonine kinase activity;small GTPase regulator activity;binding;ATP binding;kinase activity;transferase activity;transferase activity, transferring phosphorus-containing groups;phosphotransferase activity, alcohol group as acceptor;purine nucleotide binding;enzyme regulator activity;adenyl nucleotide binding;GTPase reg…	GO:0006464;GO:0006468;GO:0006793;GO:0006796;GO:0007154;GO:0007165;GO:0007242;GO:0008152;GO:0009987;GO:0016310;GO:0019538;GO:0043170;GO:0043283;GO:0043412;GO:0043687;GO:0044237;GO:0044238;GO:0044260;GO:0044267;GO:0050789;GO:0050794;GO:0065007;GO:0009966;GO:0030029;GO:0030036;GO:0031532;GO:0051056	protein modification process;protein amino acid phosphorylation;phosphorus metabolic process;phosphate metabolic process;cell communication;signal transduction;intracellular signaling cascade;metabolic process;cellular process;phosphorylation;protein metabolic process;macromolecule metabolic process;biopolymer metabolic process;biopolymer modification;post-translational protein modification;cellu…	mmu:217866			K08286	CK1;ERK/MAPK;WW GroupIV	2	1	1	1	1	1	1	1	0	1	0	1	0	1.2	1.2	1.2	194.75	1713
938	117		1697			19		IPI00817018;IPI00969838;IPI00970660	1;1;1	Ubiquitin carboxyl-terminal hydrolase 7;Ubiquitin thioesterase 7;Ubiquitin-specific-processing protease 7;Deubiquitinating enzyme 7;Herpesvirus-associated ubiquitin-specific protease	Usp7;Hausp	Uncharacterized protein;ubiquitin carboxyl-terminal hydrolase 7;Uncharacterized protein	Q6A4J8-1;Q6A4J8;E9QLK0;Q6A4J8-3;Q3THF6;E0CY04	ENSMUSG00000022710		MGI:2182061;MGI:2182061	NP_001003918	PF00917;PF00443	MATH;UCH	MATH domain;Ubiquitin carboxyl-terminal hydrolase	GO:0005634;GO:0005737;GO:0043226;GO:0043227;GO:0043229;GO:0043231;GO:0044424;GO:0044464	nucleus;cytoplasm;organelle;membrane-bounded organelle;intracellular organelle;intracellular membrane-bounded organelle;intracellular part;cell part	GO:0003824;GO:0004221;GO:0004843;GO:0005488;GO:0005515;GO:0008022;GO:0008233;GO:0008234;GO:0016787;GO:0016788;GO:0016790;GO:0019783;GO:0070011	catalytic activity;ubiquitin thiolesterase activity;ubiquitin-specific protease activity;binding;protein binding;protein C-terminus binding;peptidase activity;cysteine-type peptidase activity;hydrolase activity;hydrolase activity, acting on ester bonds;thiolester hydrolase activity;small conjugating protein-specific protease activity;peptidase activity, acting on L-amino acid peptides	GO:0006464;GO:0006508;GO:0006511;GO:0008152;GO:0009056;GO:0009057;GO:0009987;GO:0016579;GO:0019538;GO:0019941;GO:0030163;GO:0043170;GO:0043283;GO:0043285;GO:0043412;GO:0043632;GO:0043687;GO:0044237;GO:0044238;GO:0044248;GO:0044257;GO:0044260;GO:0044265;GO:0044267;GO:0051603	protein modification process;proteolysis;ubiquitin-dependent protein catabolic process;metabolic process;catabolic process;macromolecule catabolic process;cellular process;protein deubiquitination;protein metabolic process;modification-dependent protein catabolic process;protein catabolic process;macromolecule metabolic process;biopolymer metabolic process;biopolymer catabolic process;biopolymer …	mmu:252870			K01072	CK2	3	1	1	1	1	1	1	1	0	1	0	1	0	2.2	2.2	2.2	128.82	1106
672	536							IPI00336324	1	Malate dehydrogenase, cytoplasmic;Cytosolic malate dehydrogenase	Mdh1;Mor2	Malate dehydrogenase, cytoplasmic	P14152	ENSMUSG00000020321	OTTMUSP00000005426	MGI:97051	NP_032644	PF02866;PF00056	Ldh_1_C;Ldh_1_N	lactate/malate dehydrogenase, alpha/beta C-terminal domain;lactate/malate dehydrogenase, NAD binding domain	GO:0000267;GO:0005625;GO:0005737;GO:0044424;GO:0044464	cell fraction;soluble fraction;cytoplasm;intracellular part;cell part	GO:0003824;GO:0005488;GO:0016491;GO:0016614;GO:0016615;GO:0016616;GO:0030060;GO:0048037;GO:0050662;GO:0051287	catalytic activity;binding;oxidoreductase activity;oxidoreductase activity, acting on CH-OH group of donors;malate dehydrogenase activity;oxidoreductase activity, acting on the CH-OH group of donors, NAD or NADP as acceptor;L-malate dehydrogenase activity;cofactor binding;coenzyme binding;NAD binding	GO:0005975;GO:0005996;GO:0006006;GO:0006007;GO:0006066;GO:0006082;GO:0006084;GO:0006091;GO:0006096;GO:0006099;GO:0006107;GO:0006108;GO:0006139;GO:0006732;GO:0006733;GO:0006753;GO:0006766;GO:0006767;GO:0006769;GO:0008152;GO:0009056;GO:0009057;GO:0009109;GO:0009117;GO:0009987;GO:0016052;GO:0019318;GO:0019320;GO:0019362;GO:0019674;GO:0019752;GO:0043170;GO:0043648;GO:0044237;GO:0044238;GO:0044248;GO:…	carbohydrate metabolic process;monosaccharide metabolic process;glucose metabolic process;glucose catabolic process;cellular alcohol metabolic process;organic acid metabolic process;acetyl-CoA metabolic process;generation of precursor metabolites and energy;glycolysis;tricarboxylic acid cycle;oxaloacetate metabolic process;malate metabolic process;nucleobase, nucleoside, nucleotide and nucleic ac…	mmu:17449	ko00020;ko00620;ko00630;ko00710;ko00720	Citrate cycle (TCA cycle);Pyruvate metabolism;Glyoxylate and dicarboxylate metabolism;Carbon fixation;Reductive carboxylate cycle (CO2 fixation)	K00026		1	1	1	1	1	1	1	1	1	1	1	1	1	4.8	4.8	4.8	36.511	334
350	287		526;1964			156;157		IPI00134106	1	Protein KTI12 homolog	Kti12	Protein KTI12 homolog	Q9D1R2	ENSMUSG00000073775	OTTMUSP00000008593	MGI:1923547	NP_083847	PF08433	KTI12	Chromatin associated protein KTI12			GO:0000166;GO:0005488;GO:0005524;GO:0017076;GO:0030554;GO:0032553;GO:0032555;GO:0032559	nucleotide binding;binding;ATP binding;purine nucleotide binding;adenyl nucleotide binding;ribonucleotide binding;purine ribonucleotide binding;adenyl ribonucleotide binding			mmu:100087				CAMK2;PKA	1	1	1	1	1	1	1	1	0	1	0	1	0	4.6	4.6	4.6	38.444	351
703	1280		1147			701		IPI00652652;IPI00987572;IPI00355808;IPI00848371;IPI00462750;IPI00653037	1;1;1;1;1;1	Putative uncharacterized protein;Development and differentiation-enhancing factor 2;Pyk2 C-terminus-associated protein;Paxillin-associated protein with ARFGAP activity 3;In vitro fertilized eggs cDNA, RIKEN full-length enriched library, clone:7420472F22 product:Metal binding protein homolog	Ddef2;Itgb1bp1;Gm1523;Gm592	arf-GAP with SH3 domain, ANK repeat and PH domain-containing protein 2 isoform c;Uncharacterized protein;Isoform 1 of Arf-GAP with SH3 domain, ANK repeat and PH domain-containing protein 2;arf-GAP with SH3 domain, ANK repeat and PH domain-containing protein 2 isoform b;Isoform 2 of Arf-GAP with SH3 domain, ANK repeat and PH domain-containing protein 2;Putative uncharacterized protein (Fragment)	E9PX52;Q3UH27;E9Q3P3;Q7SIG6-1;Q7SIG6;Q3UH05;Q6A074;D3YX85;Q7SIG6-2;Q3TS63	ENSMUSG00000052632		MGI:2685438;MGI:2685438;MGI:2685438;MGI:2685438	NP_001128664;NP_001091637;NP_001004364	PF00023;PF01412;PF00169;PF00018	Ank;ArfGap;PH;SH3_1	Ankyrin repeat;Putative GTPase activating protein for Arf;PH domain;SH3 domain	GO:0005737;GO:0005794;GO:0005886;GO:0016020;GO:0043226;GO:0043227;GO:0043229;GO:0043231;GO:0044424;GO:0044444;GO:0044464	cytoplasm;Golgi apparatus;plasma membrane;membrane;organelle;membrane-bounded organelle;intracellular organelle;intracellular membrane-bounded organelle;intracellular part;cytoplasmic part;cell part	GO:0005083;GO:0005096;GO:0005488;GO:0008047;GO:0008060;GO:0008270;GO:0030234;GO:0030695;GO:0043167;GO:0043169;GO:0046872;GO:0046914	small GTPase regulator activity;GTPase activator activity;binding;enzyme activator activity;ARF GTPase activator activity;zinc ion binding;enzyme regulator activity;GTPase regulator activity;ion binding;cation binding;metal ion binding;transition metal ion binding	GO:0032312;GO:0032318;GO:0043087;GO:0050790;GO:0051336;GO:0065007;GO:0065009	regulation of ARF GTPase activity;regulation of Ras GTPase activity;regulation of GTPase activity;regulation of catalytic activity;regulation of hydrolase activity;biological regulation;regulation of molecular function	mmu:211914				NEK6	6	1	1	1	1	1	1	1	0	1	0	1	0	1.6	1.6	1.6	111.16	1000
555	1079		851			300		IPI00309309;IPI00828290	1;1	RNA polymerase II elongation factor ELL;Eleven-nineteen lysine-rich leukemia protein;Visual cortex cDNA, RIKEN full-length enriched library, clone:K530036I05 product:elongation factor RNA polymerase II, full insert sequence	Ell	RNA polymerase II elongation factor ELL;RNA polymerase II elongation factor ELL	O08856;Q3TXY9	ENSMUSG00000070002		MGI:109377;MGI:109377	NP_031950	PF07303;PF10390	Occludin_ELL;ELL	Occludin homology domain;RNA polymerase II elongation factor ELL	GO:0005634;GO:0016604;GO:0016607;GO:0043226;GO:0043227;GO:0043229;GO:0043231;GO:0044422;GO:0044424;GO:0044428;GO:0044446;GO:0044451;GO:0044464	nucleus;nuclear body;nuclear speck;organelle;membrane-bounded organelle;intracellular organelle;intracellular membrane-bounded organelle;organelle part;intracellular part;nuclear part;intracellular organelle part;nucleoplasm part;cell part	GO:0005488;GO:0005515;GO:0003676;GO:0003746;GO:0008135;GO:0045182	binding;protein binding;nucleic acid binding;translation elongation factor activity;translation factor activity, nucleic acid binding;translation regulator activity	GO:0001701;GO:0006139;GO:0006350;GO:0006355;GO:0008152;GO:0009058;GO:0009059;GO:0009790;GO:0009792;GO:0009889;GO:0009987;GO:0010468;GO:0010556;GO:0019219;GO:0019222;GO:0031323;GO:0032502;GO:0034645;GO:0034960;GO:0034961;GO:0043009;GO:0043170;GO:0043283;GO:0043284;GO:0044237;GO:0044238;GO:0044249;GO:0044260;GO:0045449;GO:0050789;GO:0050794;GO:0051252;GO:0060255;GO:0065007	in utero embryonic development;nucleobase, nucleoside, nucleotide and nucleic acid metabolic process;transcription;regulation of transcription, DNA-dependent;metabolic process;biosynthetic process;macromolecule biosynthetic process;embryonic development;embryonic development ending in birth or egg hatching;regulation of biosynthetic process;cellular process;regulation of gene expression;regulatio…	mmu:13716				CK1;CDK2;CDK1;Polo box	2	1	1	1	1	1	1	1	0	1	0	1	0	3.3	3.3	3.3	67.12	602
889	650;1586							IPI00622235	2	Transitional endoplasmic reticulum ATPase;15S Mg(2+)-ATPase p97 subunit;Valosin-containing protein	Vcp	Transitional endoplasmic reticulum ATPase	Q01853;Q8BNF8	ENSMUSG00000028452	OTTMUSP00000007079	MGI:99919	NP_033529	PF00004;PF02359;PF02933	AAA;CDC48_N;CDC48_2	ATPase family associated with various cellular activities (AAA);Cell division protein 48 (CDC48), N-terminal domain;Cell division protein 48 (CDC48), domain 2	GO:0000267;GO:0005624;GO:0005626;GO:0005634;GO:0005737;GO:0005783;GO:0005792;GO:0005829;GO:0042598;GO:0043226;GO:0043227;GO:0043229;GO:0043231;GO:0044424;GO:0044444;GO:0044464	cell fraction;membrane fraction;insoluble fraction;nucleus;cytoplasm;endoplasmic reticulum;microsome;cytosol;vesicular fraction;organelle;membrane-bounded organelle;intracellular organelle;intracellular membrane-bounded organelle;intracellular part;cytoplasmic part;cell part	GO:0000166;GO:0003824;GO:0005488;GO:0005515;GO:0005524;GO:0008289;GO:0016462;GO:0016787;GO:0016817;GO:0016818;GO:0017076;GO:0017111;GO:0030554;GO:0032553;GO:0032555;GO:0032559	nucleotide binding;catalytic activity;binding;protein binding;ATP binding;lipid binding;pyrophosphatase activity;hydrolase activity;hydrolase activity, acting on acid anhydrides;hydrolase activity, acting on acid anhydrides, in phosphorus-containing anhydrides;purine nucleotide binding;nucleoside-triphosphatase activity;adenyl nucleotide binding;ribonucleotide binding;purine ribonucleotide bindin…	GO:0006508;GO:0006511;GO:0006810;GO:0006886;GO:0006919;GO:0008152;GO:0009056;GO:0009057;GO:0009987;GO:0015031;GO:0019538;GO:0019941;GO:0030163;GO:0030970;GO:0042981;GO:0043067;GO:0043085;GO:0043170;GO:0043280;GO:0043281;GO:0043283;GO:0043285;GO:0043632;GO:0044237;GO:0044238;GO:0044248;GO:0044257;GO:0044260;GO:0044265;GO:0044267;GO:0045184;GO:0046907;GO:0050789;GO:0050790;GO:0050793;GO:0050794;GO:…	proteolysis;ubiquitin-dependent protein catabolic process;transport;intracellular protein transport;caspase activation;metabolic process;catabolic process;macromolecule catabolic process;cellular process;protein transport;protein metabolic process;modification-dependent protein catabolic process;protein catabolic process;retrograde protein transport, ER to cytosol;regulation of apoptosis;regulati…	mmu:269523					1	2	2	2	2	2	2	2	0	2	0	2	0	6.6	6.6	6.6	89.321	806
265	486		375			305		IPI00127547	1	Protein SLC7A6OS;Solute carrier family 7 member 6 opposite strand transcript homolog	Slc7a6os	Protein SLC7A6OS	Q7TPE5	ENSMUSG00000033106		MGI:1916951	NP_001007568										mmu:66432					1	1	1	1	1	1	1	1	0	1	0	1	0	4.2	4.2	4.2	35.041	306
468	138;1012		739;740			116;118		IPI00228590	2	Microfibrillar-associated protein 1	Mfap1	Microfibrillar-associated protein 1	Q9CQU1;A2ARQ8	ENSMUSG00000048222;ENSMUSG00000068479	OTTMUSP00000016322;OTTMUSP00000016380	MGI:1914782	NP_001075444;NP_080496	PF06991	MFAP1_C	Micro-fibrillar-associated protein 1 C-terminus	GO:0005576;GO:0005578;GO:0031012;GO:0044421	extracellular region;proteinaceous extracellular matrix;extracellular matrix;extracellular region part					mmu:100034361;mmu:67532				CK2	1	2	2	2	2	2	2	2	0	2	0	2	0	9.1	9.1	9.1	51.954	439
399	2003		629;630			306;307		IPI00954606;IPI00165832	1;1	ES cells cDNA, RIKEN full-length enriched library, clone:2410137F14 product:hypothetical protein, full insert sequence;Uncharacterized protein C9orf82 homolog	5830433M19Rik	hypothetical protein LOC67770;Uncharacterized protein C9orf82 homolog	Q3TUU0;Q3USG8;Q8VDY9	ENSMUSG00000028578	OTTMUSP00000008216	MGI:1915020;MGI:1915020	NP_080644										mmu:67770				NEK6;CK2;CDK1;Polo box	2	1	1	1	1	1	1	1	0	1	0	1	0	4.8	4.8	4.8	37.825	356
62	863		71;72;73;74;1877			576;578;580;581;583		IPI00113389	1	Adult male epididymis cDNA, RIKEN full-length enriched library, clone:9230002K05 product:niban protein, full insert sequence	Niban	Protein Niban	Q3UW53	ENSMUSG00000026483	OTTMUSP00000023924	MGI:2137237	NP_071301														GSK3;CK1	1	1	1	1	1	1	1	1	0	1	0	1	0	2.4	2.4	2.4	102.65	926
135	325;410							IPI00119202;IPI00987238;IPI00469327;IPI00988820	2;2;1;1	Protein S100-A11;S100 calcium-binding protein A11;Calgizzarin;Endothelial monocyte-activating polypeptide	S100a11;S100c	Protein S100-A11;Uncharacterized protein;hypothetical protein LOC277089;11 kDa protein	P50543;D3YU66	ENSMUSG00000027907	OTTMUSP00000024913	MGI:1338798	NP_058020;XP_003084639;XP_003086436;XP_003086437;XP_204772	PF00036;PF01023	efhand;S_100	EF hand;S-100/ICaBP type calcium binding domain	GO:0005615;GO:0005737;GO:0044421;GO:0044424;GO:0044464	extracellular space;cytoplasm;extracellular region part;intracellular part;cell part	GO:0005102;GO:0005125;GO:0005488;GO:0005509;GO:0005515;GO:0043167;GO:0043169;GO:0046872	receptor binding;cytokine activity;binding;calcium ion binding;protein binding;ion binding;cation binding;metal ion binding	GO:0000003;GO:0007276;GO:0007283;GO:0019953;GO:0048232	reproduction;gamete generation;spermatogenesis;sexual reproduction;male gamete generation	mmu:20195					4	2	2	2	2	2	2	2	0	2	0	2	0	18.4	18.4	18.4	11.083	98
629	824		1005			521		IPI00323045;IPI00652738	1;1	Maternal embryonic leucine zipper kinase;Protein kinase PK38;12 days pregnant adult female placenta cDNA, RIKEN full-length enriched library, clone:I530014L15 product:maternal embryonic leucine zipper kinase, full insert sequence	Melk;Kiaa0175;Pk38	Maternal embryonic leucine zipper kinase;Putative uncharacterized protein	Q61846;Q3TJF3;Q3TPU1;Q3TU15;Q3UMB0;Q5U440	ENSMUSG00000035683	OTTMUSP00000007045	MGI:106924;MGI:106924	NP_034920	PF02149;PF00069	KA1;Pkinase	Kinase associated domain 1;Protein kinase domain	GO:0005737;GO:0044424;GO:0044464	cytoplasm;intracellular part;cell part	GO:0000166;GO:0003824;GO:0004672;GO:0004674;GO:0005488;GO:0005524;GO:0016301;GO:0016740;GO:0016772;GO:0016773;GO:0017076;GO:0030554;GO:0032553;GO:0032555;GO:0032559	nucleotide binding;catalytic activity;protein kinase activity;protein serine/threonine kinase activity;binding;ATP binding;kinase activity;transferase activity;transferase activity, transferring phosphorus-containing groups;phosphotransferase activity, alcohol group as acceptor;purine nucleotide binding;adenyl nucleotide binding;ribonucleotide binding;purine ribonucleotide binding;adenyl ribonucl…	GO:0006464;GO:0006468;GO:0006793;GO:0006796;GO:0008152;GO:0009987;GO:0016310;GO:0019538;GO:0043170;GO:0043283;GO:0043412;GO:0043687;GO:0044237;GO:0044238;GO:0044260;GO:0044267	protein modification process;protein amino acid phosphorylation;phosphorus metabolic process;phosphate metabolic process;metabolic process;cellular process;phosphorylation;protein metabolic process;macromolecule metabolic process;biopolymer metabolic process;biopolymer modification;post-translational protein modification;cellular metabolic process;primary metabolic process;cellular macromolecule …	mmu:17279			K08799		2	1	1	1	1	1	1	1	0	1	0	1	0	1.6	1.6	1.6	72.712	643
404	1021							IPI00648173;IPI00169916	1;1	Clathrin, heavy polypeptide (Hc);Clathrin heavy chain 1	Cltc;RP23-366M19.3-006	Clathrin, heavy polypeptide;Clathrin heavy chain 1	Q5SXR6;Q80U89;Q68FD5;Q3TAN1;Q3TJ98;Q3TYQ2;Q3U0H2;Q3UPJ3;Q8K2I5	ENSMUSG00000047126	OTTMUSP00000001193;OTTMUSP00000001191	MGI:2388633;MGI:2388633	NP_001003908	PF00637;PF09268;PF01394	Clathrin;Clathrin-link;Clathrin_propel	Region in Clathrin and VPS;Clathrin, heavy-chain linker;Clathrin propeller repeat	GO:0005739;GO:0030117;GO:0030118;GO:0030120;GO:0030125;GO:0030130;GO:0030132;GO:0032991;GO:0043226;GO:0043227;GO:0043229;GO:0043231;GO:0043234;GO:0044422;GO:0044424;GO:0044425;GO:0044431;GO:0044433;GO:0044444;GO:0044446;GO:0044459;GO:0044464;GO:0005905;GO:0012506;GO:0016020;GO:0016023;GO:0030659;GO:0031090;GO:0031410;GO:0031982;GO:0031988;GO:0042470;GO:0048770	mitochondrion;membrane coat;clathrin coat;vesicle coat;clathrin vesicle coat;clathrin coat of trans-Golgi network vesicle;clathrin coat of coated pit;macromolecular complex;organelle;membrane-bounded organelle;intracellular organelle;intracellular membrane-bounded organelle;protein complex;organelle part;intracellular part;membrane part;Golgi apparatus part;cytoplasmic vesicle part;cytoplasmic pa…	GO:0005198;GO:0005488;GO:0005515	structural molecule activity;binding;protein binding	GO:0006810;GO:0006886;GO:0009987;GO:0015031;GO:0016192;GO:0045184;GO:0046907;GO:0051234;GO:0051649	transport;intracellular protein transport;cellular process;protein transport;vesicle-mediated transport;establishment of protein localization;intracellular transport;establishment of localization;establishment of localization in cell	mmu:67300	ko05040	Huntington's disease	K04646		2	1	1	1	1	1	1	1	0	1	0	1	0	0.7	0.7	0.7	191.98	1679
511	24							IPI00265386;IPI00761513;IPI00918475	1;1;1	UBX domain-containing protein 8	Ubxd8;Kiaa0887	Isoform 1 of FAS-associated factor 2;Isoform 2 of FAS-associated factor 2;Uncharacterized protein	Q3TDN2-1;Q3TDN2;Q3TDN2-2;D6RE51	ENSMUSG00000025873	OTTMUSP00000043485;OTTMUSP00000043490;OTTMUSP00000043486	MGI:1923827;MGI:1923827	NP_848484	PF00627;PF00789	UBA;UBX	UBA/TS-N domain;UBX domain	GO:0005737;GO:0044424;GO:0044464	cytoplasm;intracellular part;cell part	GO:0005488;GO:0005515	binding;protein binding			mmu:76577					3	1	1	1	1	1	1	1	1	1	1	1	1	3.4	3.4	3.4	52.471	445
375	2012		585;586			241;242		IPI00399702;IPI00137302;IPI00974620	1;1;1	PHD finger protein 6	Phf6;Kiaa1823	PHD finger protein 6;Isoform 1 of PHD finger protein 6;Uncharacterized protein	Q9D4J7-2;Q9D4J7;B1B0W7;Q3UXP1;Q9D4J7-1;E9QAG2	ENSMUSG00000025626	OTTMUSP00000018937	MGI:1918248;MGI:1918248	NP_081918				GO:0005634;GO:0043226;GO:0043227;GO:0043229;GO:0043231;GO:0044424;GO:0044464	nucleus;organelle;membrane-bounded organelle;intracellular organelle;intracellular membrane-bounded organelle;intracellular part;cell part	GO:0005488;GO:0005515;GO:0008270;GO:0043167;GO:0043169;GO:0046872;GO:0046914	binding;protein binding;zinc ion binding;ion binding;cation binding;metal ion binding;transition metal ion binding	GO:0006139;GO:0006350;GO:0006355;GO:0008152;GO:0009058;GO:0009059;GO:0009889;GO:0009987;GO:0010468;GO:0010556;GO:0019219;GO:0019222;GO:0031323;GO:0034645;GO:0034960;GO:0034961;GO:0043170;GO:0043283;GO:0043284;GO:0044237;GO:0044238;GO:0044249;GO:0044260;GO:0045449;GO:0050789;GO:0050794;GO:0051252;GO:0060255;GO:0065007	nucleobase, nucleoside, nucleotide and nucleic acid metabolic process;transcription;regulation of transcription, DNA-dependent;metabolic process;biosynthetic process;macromolecule biosynthetic process;regulation of biosynthetic process;cellular process;regulation of gene expression;regulation of macromolecule biosynthetic process;regulation of nucleobase, nucleoside, nucleotide and nucleic acid m…	mmu:70998				NEK6;ERK/MAPK;CDK1;Polo box;WW GroupIV	3	1	1	1	1	1	1	1	0	1	0	1	0	5.3	5.3	5.3	51.047	451
461	2313							IPI00226515	1	Transgelin;Smooth muscle protein 22-alpha;Actin-associated protein p27	Tagln;Sm22;Sm22a	Transgelin	P37804	ENSMUSG00000032085		MGI:106012	NP_035656	PF00402;PF00307	Calponin;CH	Calponin family repeat;Calponin homology (CH) domain	GO:0005737;GO:0044424;GO:0044464	cytoplasm;intracellular part;cell part	GO:0005488;GO:0005515	binding;protein binding	GO:0006996;GO:0007010;GO:0007517;GO:0009987;GO:0016043;GO:0032502;GO:0048513;GO:0048532;GO:0048856	organelle organization;cytoskeleton organization;muscle development;cellular process;cellular component organization;developmental process;organ development;anatomical structure organization;anatomical structure development	mmu:21345					1	1	1	1	1	1	1	1	0	1	0	1	0	4	4	4	22.576	201
257	502							IPI00127021	1	NEDD8;Ubiquitin-like protein Nedd8;Neddylin;Neural precursor cell expressed developmentally down-regulated protein 8	Nedd8;Nedd-8	NEDD8	P29595;Q3TY05;Q3UI46	ENSMUSG00000010376		MGI:97301	NP_032709	PF00240	ubiquitin	Ubiquitin family	GO:0005634;GO:0043226;GO:0043227;GO:0043229;GO:0043231;GO:0044424;GO:0044464	nucleus;organelle;membrane-bounded organelle;intracellular organelle;intracellular membrane-bounded organelle;intracellular part;cell part	GO:0005488;GO:0005515	binding;protein binding	GO:0006355;GO:0006357;GO:0006464;GO:0006508;GO:0006511;GO:0008104;GO:0008152;GO:0009056;GO:0009057;GO:0009889;GO:0009987;GO:0010468;GO:0010556;GO:0019219;GO:0019222;GO:0019538;GO:0019941;GO:0030163;GO:0031323;GO:0033036;GO:0043170;GO:0043283;GO:0043285;GO:0043412;GO:0043632;GO:0044237;GO:0044238;GO:0044248;GO:0044257;GO:0044260;GO:0044265;GO:0044267;GO:0045449;GO:0050789;GO:0050794;GO:0051179;GO:…	regulation of transcription, DNA-dependent;regulation of transcription from RNA polymerase II promoter;protein modification process;proteolysis;ubiquitin-dependent protein catabolic process;protein localization;metabolic process;catabolic process;macromolecule catabolic process;regulation of biosynthetic process;cellular process;regulation of gene expression;regulation of macromolecule biosynthet…	mmu:18002					1	1	1	1	1	1	1	1	0	1	0	1	0	17.3	17.3	17.3	8.9723	81
802	431;787;1511		1352;1353;2151			392;504;742		IPI00454123;IPI00762512;IPI00626704	3;3;1	Uncharacterized protein KIAA0460	Kiaa0460	Isoform 1 of Regulation of nuclear pre-mRNA domain-containing protein 2;Isoform 2 of Regulation of nuclear pre-mRNA domain-containing protein 2	Q6NXI6-1;Q6NXI6;Q6NXI6-2;Q3UY82	ENSMUSG00000028106		MGI:1922387;MGI:1922387	NP_001074762	PF04818	DUF618	Protein of unknown function, DUF618							mmu:75137				CK2;ERK/MAPK;WW GroupIV;CDK2;CDK1	3	3	3	3	3	3	3	3	0	3	0	3	0	4.2	4.2	4.2	156.58	1469
286	1697;1873		409;410			161;183		IPI00129226;IPI00323397;IPI00830459	2;2;2	E3 ubiquitin-protein ligase Mdm2;p53-binding protein Mdm2;Oncoprotein Mdm2;Double minute 2 protein;Transformed mouse 3T3 cell double minute 2 transcript variant	Mdm2	Putative uncharacterized protein;Isoform Mdm2-p90 of E3 ubiquitin-protein ligase Mdm2;Uncharacterized protein	P23804-2;P23804;Q3TVL4;Q569X0;Q91XK7;P23804-1;E9PWG7;Q2L9A9	ENSMUSG00000020184	OTTMUSP00000022916;OTTMUSP00000022917	MGI:96952;MGI:96952;MGI:96952	NP_034916	PF02201;PF00641	SWIB;zf-RanBP	SWIB/MDM2 domain;Zn-finger in Ran binding protein and others	GO:0000267;GO:0005622;GO:0005626;GO:0005634;GO:0005654;GO:0005730;GO:0005737;GO:0043226;GO:0043227;GO:0043228;GO:0043229;GO:0043231;GO:0043232;GO:0044422;GO:0044424;GO:0044428;GO:0044446;GO:0044464	cell fraction;intracellular;insoluble fraction;nucleus;nucleoplasm;nucleolus;cytoplasm;organelle;membrane-bounded organelle;non-membrane-bounded organelle;intracellular organelle;intracellular membrane-bounded organelle;intracellular non-membrane-bounded organelle;organelle part;intracellular part;nuclear part;intracellular organelle part;cell part	GO:0002039;GO:0003824;GO:0004842;GO:0005488;GO:0005515;GO:0008270;GO:0016874;GO:0016879;GO:0016881;GO:0019787;GO:0019899;GO:0042802;GO:0043167;GO:0043169;GO:0046872;GO:0046914	p53 binding;catalytic activity;ubiquitin-protein ligase activity;binding;protein binding;zinc ion binding;ligase activity;ligase activity, forming carbon-nitrogen bonds;acid-amino acid ligase activity;small conjugating protein ligase activity;enzyme binding;identical protein binding;ion binding;cation binding;metal ion binding;transition metal ion binding	GO:0006461;GO:0006464;GO:0006508;GO:0006511;GO:0007089;GO:0007346;GO:0008152;GO:0009056;GO:0009057;GO:0009894;GO:0009987;GO:0016043;GO:0016567;GO:0019222;GO:0019538;GO:0019941;GO:0022607;GO:0030163;GO:0032446;GO:0032502;GO:0042176;GO:0043170;GO:0043283;GO:0043285;GO:0043412;GO:0043632;GO:0043933;GO:0044237;GO:0044238;GO:0044248;GO:0044257;GO:0044260;GO:0044265;GO:0044267;GO:0048532;GO:0050789;GO:…	protein complex assembly;protein modification process;proteolysis;ubiquitin-dependent protein catabolic process;traversing start control point of mitotic cell cycle;regulation of mitotic cell cycle;metabolic process;catabolic process;macromolecule catabolic process;regulation of catabolic process;cellular process;cellular component organization;protein ubiquitination;regulation of metabolic proce…	mmu:17246	ko04120;ko04110;ko04115;ko05214;ko05220;ko05218;ko05219;ko05215	Ubiquitin mediated proteolysis;Cell cycle;p53 signaling pathway;Glioma;Chronic myeloid leukemia;Melanoma;Bladder cancer;Prostate cancer	K06643	PKA;CK1;CK2;CAMK2;PKA/AKT;AURORA;AURORA-A	3	2	2	2	2	2	2	2	0	2	0	2	0	6.5	6.5	6.5	54.557	489
585	618		917			56		IPI00315560	1	UPF0369 protein C6orf57 homolog		UPF0369 protein C6orf57 homolog	Q8BTE0	ENSMUSG00000026154	OTTMUSP00000024899	MGI:1915252	NP_080779	PF07896	DUF1674	Protein of unknown function (DUF1674)	GO:0005576	extracellular region					mmu:68002				GSK3;CAMK2;PKD;CHK1/2;CHK1	1	1	1	1	1	1	1	1	0	1	0	1	0	10.6	10.6	10.6	11.888	104
434	1044							IPI00223415;IPI00918997	1;1	Asparaginyl-tRNA synthetase, cytoplasmic;Asparagine--tRNA ligase	Nars	Asparaginyl-tRNA synthetase, cytoplasmic;asparaginyl-tRNA synthetase, cytoplasmic isoform 2	Q8BP47	ENSMUSG00000024587		MGI:1917473	NP_001136422;NP_081626	PF00152;PF01336	tRNA-synt_2;tRNA_anti	tRNA synthetases class II (D, K and N);OB-fold nucleic acid binding domain	GO:0005737;GO:0044424;GO:0044464	cytoplasm;intracellular part;cell part	GO:0000166;GO:0003676;GO:0003824;GO:0004812;GO:0004815;GO:0004816;GO:0005488;GO:0005515;GO:0005524;GO:0016874;GO:0016875;GO:0016876;GO:0017076;GO:0030554;GO:0032553;GO:0032555;GO:0032559	nucleotide binding;nucleic acid binding;catalytic activity;aminoacyl-tRNA ligase activity;aspartate-tRNA ligase activity;asparagine-tRNA ligase activity;binding;protein binding;ATP binding;ligase activity;ligase activity, forming carbon-oxygen bonds;ligase activity, forming aminoacyl-tRNA and related compounds;purine nucleotide binding;adenyl nucleotide binding;ribonucleotide binding;purine ribon…	GO:0006082;GO:0006139;GO:0006399;GO:0006412;GO:0006418;GO:0006421;GO:0006422;GO:0006519;GO:0006520;GO:0006807;GO:0008152;GO:0009058;GO:0009059;GO:0009308;GO:0009987;GO:0016070;GO:0019538;GO:0019752;GO:0034641;GO:0034645;GO:0034660;GO:0034960;GO:0034961;GO:0043038;GO:0043039;GO:0043170;GO:0043283;GO:0043284;GO:0044237;GO:0044238;GO:0044249;GO:0044260;GO:0044267	organic acid metabolic process;nucleobase, nucleoside, nucleotide and nucleic acid metabolic process;tRNA metabolic process;translation;tRNA aminoacylation for protein translation;asparaginyl-tRNA aminoacylation;aspartyl-tRNA aminoacylation;cellular amino acid and derivative metabolic process;amino acid metabolic process;nitrogen compound metabolic process;metabolic process;biosynthetic process;m…	mmu:70223	ko00252;ko00970	Alanine and aspartate metabolism;Aminoacyl-tRNA biosynthesis	K01893		2	1	1	1	1	1	1	1	0	1	0	1	0	3.4	3.4	3.4	64.279	559
276	1973		390			74		IPI00128196;IPI00876332;IPI00918853	1;1;1	Myotubularin-related protein 2;11 days pregnant adult female ovary and uterus cDNA, RIKEN full-length enriched library, clone:5031408B20 product:myotubularin related protein 2, full insert sequence	Mtmr2	Uncharacterized protein;myotubularin-related protein 2;Myotubularin related protein 2	Q9Z2D1;E9QLX4;B8JJF4;Q3V030;B8JJF6	ENSMUSG00000031918	OTTMUSP00000043731;OTTMUSP00000043733;OTTMUSP00000043735	MGI:1924366;MGI:1924366	NP_076347	PF02893;PF06602	GRAM;Myotub-related	GRAM domain;Myotubularin-related	GO:0005737;GO:0005774;GO:0016020;GO:0031090;GO:0044422;GO:0044424;GO:0044437;GO:0044444;GO:0044446;GO:0044464	cytoplasm;vacuolar membrane;membrane;organelle membrane;organelle part;intracellular part;vacuolar part;cytoplasmic part;intracellular organelle part;cell part	GO:0003824;GO:0004437;GO:0004721;GO:0004725;GO:0005488;GO:0005515;GO:0016787;GO:0016788;GO:0016791;GO:0042578;GO:0042802;GO:0042803;GO:0046983	catalytic activity;inositol or phosphatidylinositol phosphatase activity;phosphoprotein phosphatase activity;protein tyrosine phosphatase activity;binding;protein binding;hydrolase activity;hydrolase activity, acting on ester bonds;phosphatase activity;phosphoric ester hydrolase activity;identical protein binding;protein homodimerization activity;protein dimerization activity	GO:0006461;GO:0006793;GO:0006796;GO:0008152;GO:0009987;GO:0016043;GO:0016311;GO:0022607;GO:0032502;GO:0043933;GO:0044237;GO:0048532;GO:0051259;GO:0051262;GO:0065003;GO:0006629;GO:0030258;GO:0043170;GO:0044238;GO:0044255;GO:0046839	protein complex assembly;phosphorus metabolic process;phosphate metabolic process;metabolic process;cellular process;cellular component organization;dephosphorylation;cellular component assembly;developmental process;macromolecular complex subunit organization;cellular metabolic process;anatomical structure organization;protein oligomerization;protein tetramerization;macromolecular complex assemb…	mmu:77116	ko00051;ko00530;ko00730;ko00740;ko00760	Fructose and mannose metabolism;Aminosugars metabolism;Thiamine metabolism;Riboflavin metabolism;Nicotinate and nicotinamide metabolism	K01112	CHK1	3	1	1	1	1	1	1	1	0	1	0	1	0	2.1	2.1	2.1	80.572	711
63	202		75			563		IPI00222868;IPI00113532;IPI00474592;IPI00880473	1;1;1;1	Eukaryotic translation initiation factor 4E transporter;Eukaryotic translation initiation factor 4E nuclear import factor 1	Eif4enif1;Clast4;RP23-191E3.3-001;RP23-191E3.3-012	eukaryotic translation initiation factor 4E transporter isoform a;Isoform 1 of Eukaryotic translation initiation factor 4E transporter;eukaryotic translation initiation factor 4E transporter isoform b;Eukaryotic translation initiation factor 4E nuclear import factor 1	Q9EST3-2;Q9EST3;Q8BTX7;Q8BY82;Q8CFW0;Q9EST3-1;Q5NBZ5;A8Y5K6	ENSMUSG00000020454	OTTMUSP00000005193;OTTMUSP00000000698;OTTMUSP00000005194;OTTMUSP00000036075	MGI:1921453;MGI:1921453;MGI:1921453;MGI:1921453	NP_001160019;NP_076232;NP_001160020;NP_001160021	PF10477	EIF4E-T	Nucleocytoplasmic shuttling protein for mRNA cap-binding EIF4E	GO:0005634;GO:0005737;GO:0005829;GO:0043226;GO:0043227;GO:0043229;GO:0043231;GO:0044424;GO:0044444;GO:0044464	nucleus;cytoplasm;cytosol;organelle;membrane-bounded organelle;intracellular organelle;intracellular membrane-bounded organelle;intracellular part;cytoplasmic part;cell part	GO:0005488;GO:0005515;GO:0003676;GO:0003743;GO:0008135;GO:0045182	binding;protein binding;nucleic acid binding;translation initiation factor activity;translation factor activity, nucleic acid binding;translation regulator activity	GO:0006810;GO:0015031;GO:0045184;GO:0051234	transport;protein transport;establishment of protein localization;establishment of localization	mmu:74203				GSK3;CAMK2	4	1	1	1	1	1	1	1	0	1	0	1	0	1.1	1.1	1.1	107.98	983
205	94		1920			372		IPI00123140;IPI01007854	1;1	FYVE and coiled-coil domain-containing protein 1	Fyco1	FYVE and coiled-coil domain-containing protein 1;FYVE and coiled-coil domain-containing protein 1	E9Q4X0;Q8VDC1	ENSMUSG00000025241		MGI:107277	NP_001103723;NP_683727	PF01105;PF01363	EMP24_GP25L;FYVE	emp24/gp25L/p24 family/GOLD;FYVE zinc finger	GO:0016021;GO:0031224;GO:0044425;GO:0044464	integral to membrane;intrinsic to membrane;membrane part;cell part	GO:0005488;GO:0008270;GO:0043167;GO:0043169;GO:0046872;GO:0046914	binding;zinc ion binding;ion binding;cation binding;metal ion binding;transition metal ion binding	GO:0006810;GO:0051234	transport;establishment of localization	mmu:17281				FHA1 Rad53p	2	1	1	1	1	1	1	1	0	1	0	1	0	1.7	1.7	1.7	162.46	1438
249	1065		351			365		IPI00125907	1	Translocation-associated membrane protein 1	Tram1	Translocating chain-associated membrane protein 1	Q91V04;Q3TPI4;Q3UAT2;Q3ULV0;Q3UQ93;Q4FK14;Q9CVJ6	ENSMUSG00000025935		MGI:1919515	NP_082449	PF03798;PF08390	TRAM_LAG1_CLN8;TRAM1	TLC domain;TRAM1-like protein	GO:0005783;GO:0005789;GO:0016020;GO:0016021;GO:0031090;GO:0031224;GO:0043226;GO:0043227;GO:0043229;GO:0043231;GO:0044422;GO:0044424;GO:0044425;GO:0044432;GO:0044444;GO:0044446;GO:0044464	endoplasmic reticulum;endoplasmic reticulum membrane;membrane;integral to membrane;organelle membrane;intrinsic to membrane;organelle;membrane-bounded organelle;intracellular organelle;intracellular membrane-bounded organelle;organelle part;intracellular part;membrane part;endoplasmic reticulum part;cytoplasmic part;intracellular organelle part;cell part			GO:0006810;GO:0006886;GO:0015031;GO:0045184;GO:0046907;GO:0051234;GO:0051649;GO:0065002	transport;intracellular protein transport;protein transport;establishment of protein localization;intracellular transport;establishment of localization;establishment of localization in cell;intracellular protein transmembrane transport	mmu:72265				CDK1	1	1	1	1	1	1	1	1	0	1	0	1	0	5.3	5.3	5.3	43.039	374
621	71		983			320		IPI00321739	1	A-kinase anchor protein 8;A-kinase anchor protein 95 kDa	Akap8;Akap95	A-kinase anchor protein 8	Q9DBR0;Q059U9;Q8BP29	ENSMUSG00000024045		MGI:1928488	NP_062748	PF04988	AKAP95	A-kinase anchoring protein 95 (AKAP95)	GO:0000793;GO:0001939;GO:0005622;GO:0005634;GO:0005694;GO:0016363;GO:0043226;GO:0043227;GO:0043228;GO:0043229;GO:0043231;GO:0043232;GO:0044422;GO:0044424;GO:0044428;GO:0044446;GO:0044464;GO:0045120	condensed chromosome;female pronucleus;intracellular;nucleus;chromosome;nuclear matrix;organelle;membrane-bounded organelle;non-membrane-bounded organelle;intracellular organelle;intracellular membrane-bounded organelle;intracellular non-membrane-bounded organelle;organelle part;intracellular part;nuclear part;intracellular organelle part;cell part;pronucleus	GO:0003676;GO:0003677;GO:0005488;GO:0005515;GO:0008270;GO:0019899;GO:0019900;GO:0019901;GO:0043167;GO:0043169;GO:0046872;GO:0046914	nucleic acid binding;DNA binding;binding;protein binding;zinc ion binding;enzyme binding;kinase binding;protein kinase binding;ion binding;cation binding;metal ion binding;transition metal ion binding	GO:0006323;GO:0006996;GO:0007076;GO:0009987;GO:0016043;GO:0022402;GO:0030261;GO:0032502;GO:0048532;GO:0051276	DNA packaging;organelle organization;mitotic chromosome condensation;cellular process;cellular component organization;cell cycle process;chromosome condensation;developmental process;anatomical structure organization;chromosome organization	mmu:56399				CAMK2;PKD;CHK1/2;CHK1	1	1	2	1	2	1	2	1	0	1	0	1	0	2.6	2.6	2.6	76.293	687
482	1064		771;772;773			402;403;407		IPI00928091;IPI00229645	1;1	Cytospin-A;SPECC1-like protein	Specc1l;Cytsa;Kiaa0376	cytospin-A isoform a;Cytospin-A	Q2KN98;Q6GQV8;Q8C714;Q8C9Q9;Q8CI53	ENSMUSG00000033444		MGI:1921642	NP_001139298;NP_700455	PF00307	CH	Calponin homology (CH) domain					GO:0007049;GO:0009987;GO:0051301	cell cycle;cellular process;cell division	mmu:74392				PKA;CK1;CAMK2;PKA/AKT;GSK3	2	1	2	1	2	1	2	1	0	1	0	1	0	1.6	1.6	1.6	126.55	1135
675	596							IPI00336958;IPI00889318	1;1	Zinc finger CCCH domain-containing protein 15;DRG family-regulatory protein 1;Epo-immediate response gene protein FM22	Zc3h15;Dfrp1	Isoform 1 of Zinc finger CCCH domain-containing protein 15;Isoform 2 of Zinc finger CCCH domain-containing protein 15	Q3TIV5-1;Q3TIV5;B1B079;Q3TIV5-2	ENSMUSG00000027091	OTTMUSP00000014340	MGI:1919747;MGI:1919747	NP_081210	PF00642	zf-CCCH	Zinc finger C-x8-C-x5-C-x3-H type (and similar)	GO:0005634;GO:0005737;GO:0043226;GO:0043227;GO:0043229;GO:0043231;GO:0044424;GO:0044464	nucleus;cytoplasm;organelle;membrane-bounded organelle;intracellular organelle;intracellular membrane-bounded organelle;intracellular part;cell part	GO:0003676;GO:0005488;GO:0008270;GO:0043167;GO:0043169;GO:0046872;GO:0046914	nucleic acid binding;binding;zinc ion binding;ion binding;cation binding;metal ion binding;transition metal ion binding	GO:0007154;GO:0007165;GO:0007166;GO:0009987;GO:0019221;GO:0050789;GO:0050794;GO:0065007	cell communication;signal transduction;cell surface receptor linked signal transduction;cellular process;cytokine and chemokine mediated signaling pathway;regulation of biological process;regulation of cellular process;biological regulation	mmu:69082					2	1	1	1	1	1	1	1	0	1	0	1	0	4.9	4.9	4.9	48.327	426
916	2073		1650;2201			559;560		IPI00673777;IPI00885251;IPI00974860	1;1;1	Calmodulin-regulated spectrin-associated protein 1;Calmodulin regulated spectrin-associated protein 1	Camsap1;RP23-123F7.4-002	Isoform 1 of Calmodulin-regulated spectrin-associated protein 1;Isoform 2 of Calmodulin-regulated spectrin-associated protein 1;Calmodulin regulated spectrin-associated protein 1	A2AHC3-1;A2AHC3;A2AHC3-2;A2AHC4	ENSMUSG00000026933	OTTMUSP00000013568;OTTMUSP00000013569	MGI:3036242;MGI:3036242;MGI:3036242	NP_001108548	PF08683	DUF1781	Protein of unknown function (DUF1781)							mmu:227634				PKA	3	1	1	1	1	1	1	1	0	1	0	1	0	0.8	0.8	0.8	175.89	1581
270	1863		385			262		IPI00127811;IPI00331228	1;1	Fractalkine;C-X3-C motif chemokine 1;Neurotactin;CX3C membrane-anchored chemokine;Small-inducible cytokine D1;Processed fractalkine;0 day neonate thymus cDNA, RIKEN full-length enriched library, clone:A430078J23 product:chemokine (C-X3-C motif) ligand 1, full insert sequence	Cx3cl1;Cx3c;Fkn;Scyd1	Fractalkine;fractalkine precursor	O35188;Q8C9Y1;Q91V44	ENSMUSG00000031778	OTTMUSP00000038525	MGI:1097153;MGI:1097153	NP_033168	PF00048	IL8	Small cytokines (intecrine/chemokine), interleukin-8 like	GO:0005576;GO:0005615;GO:0005886;GO:0009986;GO:0016020;GO:0016021;GO:0031224;GO:0044421;GO:0044425;GO:0044464	extracellular region;extracellular space;plasma membrane;cell surface;membrane;integral to membrane;intrinsic to membrane;extracellular region part;membrane part;cell part	GO:0001664;GO:0005102;GO:0005125;GO:0005488;GO:0005515;GO:0008009;GO:0042379	G-protein-coupled receptor binding;receptor binding;cytokine activity;binding;protein binding;chemokine activity;chemokine receptor binding	GO:0002376;GO:0006935;GO:0006955;GO:0007155;GO:0007610;GO:0007626;GO:0009605;GO:0009987;GO:0022407;GO:0022409;GO:0022610;GO:0030155;GO:0031347;GO:0031349;GO:0032101;GO:0032103;GO:0040011;GO:0042221;GO:0042330;GO:0045785;GO:0048518;GO:0048522;GO:0048583;GO:0048584;GO:0050727;GO:0050729;GO:0050789;GO:0050794;GO:0050896;GO:0051040;GO:0051041;GO:0065007	immune system process;chemotaxis;immune response;cell adhesion;behavior;locomotory behavior;response to external stimulus;cellular process;regulation of cell-cell adhesion;positive regulation of cell-cell adhesion;biological adhesion;regulation of cell adhesion;regulation of defense response;positive regulation of defense response;regulation of response to external stimulus;positive regulation of…	mmu:20312	ko04060	Cytokine-cytokine receptor interaction	K05508	CK1	2	1	1	1	1	1	1	1	0	1	0	1	0	4.6	4.6	4.6	42.04	395
285	888							IPI00129178	1	Ornithine aminotransferase, mitochondrial;Ornithine--oxo-acid aminotransferase	Oat	Ornithine aminotransferase, mitochondrial	P29758;Q3TG75;Q3UJK5;Q3UKT3	ENSMUSG00000030934		MGI:97394	NP_058674	PF00202	Aminotran_3	Aminotransferase class-III	GO:0005737;GO:0005739;GO:0005759;GO:0043226;GO:0043227;GO:0043229;GO:0043231;GO:0044422;GO:0044424;GO:0044429;GO:0044444;GO:0044446;GO:0044464	cytoplasm;mitochondrion;mitochondrial matrix;organelle;membrane-bounded organelle;intracellular organelle;intracellular membrane-bounded organelle;organelle part;intracellular part;mitochondrial part;cytoplasmic part;intracellular organelle part;cell part	GO:0003824;GO:0004587;GO:0005488;GO:0005515;GO:0008483;GO:0016740;GO:0016769;GO:0019842;GO:0030170;GO:0048037	catalytic activity;ornithine-oxo-acid transaminase activity;binding;protein binding;transaminase activity;transferase activity;transferase activity, transferring nitrogenous groups;vitamin binding;pyridoxal phosphate binding;cofactor binding			mmu:18242	ko00330	Arginine and proline metabolism	K00819		1	1	1	1	1	1	1	1	0	1	0	1	0	4.6	4.6	4.6	48.354	439
810	864		1367			1159		IPI00458068;IPI00929847	1;1	FK506-binding protein 15;FK506-binding protein 133	Fkbp15;Fkbp133;Kiaa0674	Isoform B of FK506-binding protein 15;Isoform A of FK506-binding protein 15	Q6P9Q6-2;Q6P9Q6;Q6P9Q6-1;B2RQ18	ENSMUSG00000066151	OTTMUSP00000000300	MGI:2444782;MGI:2444782	NP_001038993	PF00254	FKBP_C	FKBP-type peptidyl-prolyl cis-trans isomerase	GO:0005737;GO:0005884;GO:0030424;GO:0030426;GO:0030427;GO:0042995;GO:0043005;GO:0044422;GO:0044424;GO:0044430;GO:0044446;GO:0044464	cytoplasm;actin filament;axon;growth cone;site of polarized growth;cell projection;neuron projection;organelle part;intracellular part;cytoskeletal part;intracellular organelle part;cell part	GO:0003755;GO:0003824;GO:0016853;GO:0016859	peptidyl-prolyl cis-trans isomerase activity;catalytic activity;isomerase activity;cis-trans isomerase activity	GO:0006457;GO:0008152;GO:0009987;GO:0019538;GO:0043170;GO:0044237;GO:0044238;GO:0044260;GO:0044267	protein folding;metabolic process;cellular process;protein metabolic process;macromolecule metabolic process;cellular metabolic process;primary metabolic process;cellular macromolecule metabolic process;cellular protein metabolic process					CK2	2	1	1	1	1	1	1	1	0	1	0	1	0	1.6	1.6	1.6	137.15	1255
259	372							IPI00652919;IPI00127174;IPI00857642	1;1;1	Poly(U)-binding-splicing factor PUF60;60 kDa poly(U)-binding-splicing factor	Puf60	Isoform 1 of Poly(U)-binding-splicing factor PUF60;Isoform 2 of Poly(U)-binding-splicing factor PUF60;Isoform 3 of Poly(U)-binding-splicing factor PUF60	Q3UEB3-1;Q3UEB3;Q0VDY2;Q3UEB3-2;Q3UEB3-3	ENSMUSG00000002524		MGI:1915209;MGI:1915209;MGI:1915209	NP_082640;NP_598452;NP_001158072	PF00076	RRM_1	RNA recognition motif. (a.k.a. RRM, RBD, or RNP domain)	GO:0005634;GO:0030529;GO:0032991;GO:0043226;GO:0043227;GO:0043229;GO:0043231;GO:0044424;GO:0044464	nucleus;ribonucleoprotein complex;macromolecular complex;organelle;membrane-bounded organelle;intracellular organelle;intracellular membrane-bounded organelle;intracellular part;cell part	GO:0000166;GO:0003676;GO:0003677;GO:0003723;GO:0005488	nucleotide binding;nucleic acid binding;DNA binding;RNA binding;binding	GO:0006139;GO:0006350;GO:0006355;GO:0006396;GO:0006397;GO:0006915;GO:0008152;GO:0008219;GO:0008380;GO:0009058;GO:0009059;GO:0009889;GO:0009987;GO:0010468;GO:0010556;GO:0012501;GO:0016070;GO:0016071;GO:0016265;GO:0019219;GO:0019222;GO:0031323;GO:0032502;GO:0034645;GO:0034960;GO:0034961;GO:0043170;GO:0043283;GO:0043284;GO:0044237;GO:0044238;GO:0044249;GO:0044260;GO:0045449;GO:0050789;GO:0050794;GO:…	nucleobase, nucleoside, nucleotide and nucleic acid metabolic process;transcription;regulation of transcription, DNA-dependent;RNA processing;mRNA processing;apoptosis;metabolic process;cell death;RNA splicing;biosynthetic process;macromolecule biosynthetic process;regulation of biosynthetic process;cellular process;regulation of gene expression;regulation of macromolecule biosynthetic process;pr…	mmu:67959					3	1	1	1	1	1	1	1	0	1	0	1	0	2.8	2.8	2.8	60.248	564
462	203		732			522		IPI00751129;IPI00798498;IPI00226536;IPI00405083;IPI00408036;IPI00753560	1;1;1;1;1;1	G-protein-signaling modulator 1;Activator of G-protein signaling 3;Gpsm1 protein (G-protein signalling modulator 1) (AGS3-like C. elegans);G-protein signalling modulator 1 (AGS3-like C. elegans)	Gpsm1;Ags3;C10a;RP23-306D20.1-004;RP23-306D20.1-009	Isoform 5 of G-protein-signaling modulator 1;Isoform 1 of G-protein-signaling modulator 1;Isoform 3 of G-protein-signaling modulator 1;Isoform 2 of G-protein-signaling modulator 1;Uncharacterized protein;G-protein signalling modulator 1	Q6IR34-5;Q6IR34;Q6IR34-1;Q6IR34-3;Q6IR34-2;E9Q2Y2;Q8R0E6;A2AIV3	ENSMUSG00000026930	OTTMUSP00000013669;OTTMUSP00000013667;OTTMUSP00000013668;OTTMUSP00000013670;OTTMUSP00000013671	MGI:1915089;MGI:1915089;MGI:1915089;MGI:1915089;MGI:1915089;MGI:1915089	NP_001186076;NP_700459;NP_001186075	PF02188;PF00515;PF07719	GoLoco;TPR_1;TPR_2	GoLoco motif;Tetratricopeptide repeat;Tetratricopeptide repeat	GO:0000139;GO:0005737;GO:0005783;GO:0005789;GO:0005794;GO:0016020;GO:0031090;GO:0043226;GO:0043227;GO:0043229;GO:0043231;GO:0044422;GO:0044424;GO:0044425;GO:0044431;GO:0044432;GO:0044444;GO:0044446;GO:0044464	Golgi membrane;cytoplasm;endoplasmic reticulum;endoplasmic reticulum membrane;Golgi apparatus;membrane;organelle membrane;organelle;membrane-bounded organelle;intracellular organelle;intracellular membrane-bounded organelle;organelle part;intracellular part;membrane part;Golgi apparatus part;endoplasmic reticulum part;cytoplasmic part;intracellular organelle part;cell part	GO:0005096;GO:0005488;GO:0008047;GO:0030234;GO:0030695	GTPase activator activity;binding;enzyme activator activity;enzyme regulator activity;GTPase regulator activity	GO:0007154;GO:0007165;GO:0007275;GO:0007399;GO:0009987;GO:0030154;GO:0032501;GO:0032502;GO:0048731;GO:0048856;GO:0048869;GO:0050789;GO:0050794;GO:0065007	cell communication;signal transduction;multicellular organismal development;nervous system development;cellular process;cell differentiation;multicellular organismal process;developmental process;system development;anatomical structure development;cellular developmental process;regulation of biological process;regulation of cellular process;biological regulation					CK2;CAMK2;PKD;CHK1	6	1	1	1	1	1	1	1	0	1	0	1	0	2.1	2.1	2.1	78.113	705
93	1183		123;124			2213;2217		IPI00465585;IPI00410743;IPI01007627;IPI00310822;IPI00974991;IPI00816988;IPI00116209	1;1;1;1;1;1;1	Tacc2 protein;Transforming acidic coiled-coil-containing protein 2	Tacc2;MNCb-3527	transforming acidic coiled-coil-containing protein 2 isoform c;Isoform 1 of Transforming acidic coiled-coil-containing protein 2;transforming acidic coiled-coil-containing protein 2 isoform a;transforming acidic coiled-coil-containing protein 2 isoform b;Uncharacterized protein;Isoform 3 of Transforming acidic coiled-coil-containing protein 2;Isoform 4 of Transforming acidic coiled-coil-containin…	E9Q8T1;Q2VPC8;Q9JJG0-1;Q9JJG0;E9Q9Z4;Q9JJG0-2;E9QL08;E9QKN3;Q9JJG0-3;Q3UL40;Q5DTJ3;Q9ER91;Q9JJG0-4	ENSMUSG00000030852		MGI:1928899;MGI:1928899;MGI:1928899;MGI:1928899;MGI:1928899	NP_001004468;NP_996738;NP_067289	PF05010	TACC	Transforming acidic coiled-coil-containing protein (TACC)	GO:0005634;GO:0005737;GO:0005813;GO:0005815;GO:0043226;GO:0043227;GO:0043228;GO:0043229;GO:0043231;GO:0043232;GO:0044422;GO:0044424;GO:0044430;GO:0044444;GO:0044446;GO:0044464	nucleus;cytoplasm;centrosome;microtubule organizing center;organelle;membrane-bounded organelle;non-membrane-bounded organelle;intracellular organelle;intracellular membrane-bounded organelle;intracellular non-membrane-bounded organelle;organelle part;intracellular part;cytoskeletal part;cytoplasmic part;intracellular organelle part;cell part	GO:0005488;GO:0005515;GO:0019904	binding;protein binding;protein domain specific binding	GO:0000226;GO:0007017;GO:0007051;GO:0008283;GO:0009987;GO:0021987;GO:0022008;GO:0022027;GO:0030953;GO:0031122;GO:0032502;GO:0032886;GO:0033043;GO:0048468;GO:0048856;GO:0050789;GO:0050794;GO:0051128;GO:0051179;GO:0051493;GO:0051640;GO:0051641;GO:0051647;GO:0065007	microtubule cytoskeleton organization and biogenesis;microtubule-based process;spindle organization and biogenesis;cell proliferation;cellular process;cerebral cortex development;neurogenesis;interkinetic nuclear migration;astral microtubule organization and biogenesis;cytoplasmic microtubule organization and biogenesis;developmental process;regulation of microtubule-based process;regulation of o…					GSK3;CDK2;ERK/MAPK;CDK1;WW GroupIV;CK1;CK2	7	1	1	1	1	1	1	1	0	1	0	1	0	0.8	0.8	0.8	305.23	2879
742	1976		1236			395		IPI00403031	1	Pleckstrin homology domain-containing family O member 2;Pleckstrin homology domain-containing family Q member 1	Plekho2;Plekhq1	Pleckstrin homology domain-containing family O member 2	Q8K124	ENSMUSG00000050721		MGI:2143132	NP_694759	PF00169	PH	PH domain							mmu:102595				CAMK2	1	1	1	1	1	1	1	1	0	1	0	1	0	1.8	1.8	1.8	53.872	495
341	791		508;509			320;325		IPI00133174;IPI00177282	1;1	Protein FAM134C	Fam134c	Isoform 1 of Protein FAM134C;Isoform 2 of Protein FAM134C	Q9CQV4-1;Q9CQV4;Q9CQV4-2	ENSMUSG00000017802	OTTMUSP00000002509	MGI:1915248;MGI:1915248	NP_080777;NP_083209				GO:0016020;GO:0016021;GO:0031224;GO:0044425;GO:0044464	membrane;integral to membrane;intrinsic to membrane;membrane part;cell part					mmu:67998				CK2;PLK1	2	1	1	1	1	1	1	1	0	1	0	1	0	5.2	5.2	5.2	51.637	466
275	1256		389			940		IPI00128071;IPI00757596;IPI00663122	1;1;1	General vesicular transport factor p115;Protein USO1 homolog;Transcytosis-associated protein;Vesicle-docking protein	Uso1;Vdp	Isoform 1 of General vesicular transport factor p115;Isoform 2 of General vesicular transport factor p115;Isoform 4 of General vesicular transport factor p115	Q9Z1Z0-1;Q9Z1Z0;Q9Z1Z0-2;Q9Z1Z0-4	ENSMUSG00000029407		MGI:1929095;MGI:1929095;MGI:1929095	NP_062363	PF04871;PF04869	Uso1_p115_C;Uso1_p115_head	Uso1 / p115 like vesicle tethering protein, C terminal region;Uso1 / p115 like vesicle tethering protein, head region	GO:0000139;GO:0000267;GO:0005624;GO:0005626;GO:0005737;GO:0005792;GO:0005794;GO:0005829;GO:0016020;GO:0031090;GO:0042598;GO:0043226;GO:0043227;GO:0043229;GO:0043231;GO:0044422;GO:0044424;GO:0044431;GO:0044444;GO:0044446;GO:0044464;GO:0048471	Golgi membrane;cell fraction;membrane fraction;insoluble fraction;cytoplasm;microsome;Golgi apparatus;cytosol;membrane;organelle membrane;vesicular fraction;organelle;membrane-bounded organelle;intracellular organelle;intracellular membrane-bounded organelle;organelle part;intracellular part;Golgi apparatus part;cytoplasmic part;intracellular organelle part;cell part;perinuclear region of cytopla…	GO:0005215;GO:0005488;GO:0005515;GO:0008565;GO:0022892	transporter activity;binding;protein binding;protein transporter activity;substrate-specific transporter activity	GO:0006810;GO:0006886;GO:0006906;GO:0006944;GO:0006996;GO:0009987;GO:0015031;GO:0016043;GO:0016044;GO:0016192;GO:0032502;GO:0045184;GO:0046907;GO:0048280;GO:0048284;GO:0048532;GO:0051234;GO:0051649	transport;intracellular protein transport;vesicle fusion;membrane fusion;organelle organization;cellular process;protein transport;cellular component organization;membrane organization;vesicle-mediated transport;developmental process;establishment of protein localization;intracellular transport;vesicle fusion with Golgi apparatus;organelle fusion;anatomical structure organization;establishment of…	mmu:56041					3	1	2	1	2	1	2	1	0	1	0	1	0	3.4	3.4	3.4	106.98	959
516	309;981		812;2030			315;686		IPI00267661	2	B-cell CLL/lymphoma 9 protein	Bcl9	B-cell CLL/lymphoma 9 protein	Q9D219	ENSMUSG00000038256	OTTMUSP00000025509	MGI:1924828	NP_084209				GO:0005634;GO:0043226;GO:0043227;GO:0043229;GO:0043231;GO:0044424;GO:0044464	nucleus;organelle;membrane-bounded organelle;intracellular organelle;intracellular membrane-bounded organelle;intracellular part;cell part	GO:0005488;GO:0005515	binding;protein binding	GO:0007154;GO:0007165;GO:0007166;GO:0009987;GO:0016055;GO:0050789;GO:0050794;GO:0065007	cell communication;signal transduction;cell surface receptor linked signal transduction;cellular process;Wnt receptor signaling pathway;regulation of biological process;regulation of cellular process;biological regulation	mmu:77578				CDK2;ERK/MAPK;CDK1;WW GroupIV;CAMK2;FHA KAPP	1	2	2	2	2	2	2	2	0	2	0	2	0	2.3	2.3	2.3	148.97	1425
896	707;2314		1599			226		IPI00625105	2	U1 small nuclear ribonucleoprotein 70 kDa	Snrp70	Isoform 1 of U1 small nuclear ribonucleoprotein 70 kDa	Q62376-1;Q62376;A2RS68;Q9CR32	ENSMUSG00000063511		MGI:98341	NP_033250	PF00076	RRM_1	RNA recognition motif. (a.k.a. RRM, RBD, or RNP domain)	GO:0005634;GO:0005681;GO:0030529;GO:0032991;GO:0043226;GO:0043227;GO:0043229;GO:0043231;GO:0044422;GO:0044424;GO:0044428;GO:0044446;GO:0044464	nucleus;spliceosome;ribonucleoprotein complex;macromolecular complex;organelle;membrane-bounded organelle;intracellular organelle;intracellular membrane-bounded organelle;organelle part;intracellular part;nuclear part;intracellular organelle part;cell part	GO:0000166;GO:0003676;GO:0003723;GO:0005488	nucleotide binding;nucleic acid binding;RNA binding;binding	GO:0000375;GO:0000377;GO:0000398;GO:0006139;GO:0006396;GO:0006397;GO:0008152;GO:0008380;GO:0009987;GO:0016070;GO:0016071;GO:0019219;GO:0019222;GO:0031323;GO:0034960;GO:0043170;GO:0043283;GO:0043484;GO:0044237;GO:0044238;GO:0044260;GO:0050789;GO:0050794;GO:0051252;GO:0065007	RNA splicing, via transesterification reactions;RNA splicing, via transesterification reactions with bulged adenosine as nucleophile;nuclear mRNA splicing, via spliceosome;nucleobase, nucleoside, nucleotide and nucleic acid metabolic process;RNA processing;mRNA processing;metabolic process;RNA splicing;cellular process;RNA metabolic process;mRNA metabolic process;regulation of nucleobase, nucleos…	mmu:20637			K11093		1	2	2	2	2	2	2	2	0	2	0	2	0	13.6	13.6	13.6	51.991	448
410	2255		656;657;1993			218;220;225		IPI00858150;IPI00172027	1;1	MKL/myocardin-like protein 2;Myocardin-related transcription factor B;Mkl2 protein	Mkl2;Mrtfb	MKL/myocardin-like protein 2 isoform 3;MKL/myocardin-like protein 2 isoform 1	P59759;A3KMF2;Q5DTZ3	ENSMUSG00000009569	OTTMUSP00000031524;OTTMUSP00000031523	MGI:3050795;MGI:3050795	NP_001116139;NP_705816	PF02037	SAP	SAP domain	GO:0005634;GO:0005737;GO:0043226;GO:0043227;GO:0043229;GO:0043231;GO:0044424;GO:0044464	nucleus;cytoplasm;organelle;membrane-bounded organelle;intracellular organelle;intracellular membrane-bounded organelle;intracellular part;cell part	GO:0003676;GO:0003712;GO:0003713;GO:0003779;GO:0005488;GO:0005515;GO:0008092;GO:0008134;GO:0016563;GO:0030528	nucleic acid binding;transcription cofactor activity;transcription coactivator activity;actin binding;binding;protein binding;cytoskeletal protein binding;transcription factor binding;transcription activator activity;transcription regulator activity	GO:0001701;GO:0001889;GO:0003007;GO:0006139;GO:0006350;GO:0006355;GO:0006357;GO:0007275;GO:0007507;GO:0007517;GO:0007519;GO:0008152;GO:0009058;GO:0009059;GO:0009653;GO:0009790;GO:0009792;GO:0009887;GO:0009889;GO:0009891;GO:0009893;GO:0009987;GO:0010467;GO:0010468;GO:0010556;GO:0010557;GO:0010604;GO:0010628;GO:0014706;GO:0016202;GO:0019219;GO:0019222;GO:0030154;GO:0031323;GO:0031325;GO:0032501;GO:…	in utero embryonic development;liver development;heart morphogenesis;nucleobase, nucleoside, nucleotide and nucleic acid metabolic process;transcription;regulation of transcription, DNA-dependent;regulation of transcription from RNA polymerase II promoter;multicellular organismal development;heart development;muscle development;skeletal muscle development;metabolic process;biosynthetic process;ma…						2	1	1	1	1	1	1	1	0	1	0	1	0	2.6	2.6	2.6	118.55	1091
528	1769;2001		823			2		IPI00330591;IPI00753114;IPI00274739	2;2;2	DNA-binding protein A;Cold shock domain-containing protein A;Y-box protein 3;Csda protein	Csda;Msy4;Ybx3	Isoform 1 of DNA-binding protein A;Csda protein;Isoform 2 of DNA-binding protein A	Q9JKB3-1;Q9JKB3;Q8BPG0;Q68G78;Q9JKB3-2	ENSMUSG00000030189		MGI:2137670;MGI:2137670;MGI:2137670	NP_620817;NP_035863	PF00313	CSD	'Cold-shock' DNA-binding domain	GO:0005634;GO:0005737;GO:0043226;GO:0043227;GO:0043229;GO:0043231;GO:0044424;GO:0044464	nucleus;cytoplasm;organelle;membrane-bounded organelle;intracellular organelle;intracellular membrane-bounded organelle;intracellular part;cell part	GO:0003676;GO:0003677;GO:0003723;GO:0005488;GO:0005515	nucleic acid binding;DNA binding;RNA binding;binding;protein binding	GO:0000003;GO:0001701;GO:0003006;GO:0006139;GO:0006350;GO:0006355;GO:0007276;GO:0007283;GO:0008152;GO:0008406;GO:0008584;GO:0009058;GO:0009059;GO:0009566;GO:0009790;GO:0009792;GO:0009889;GO:0009987;GO:0010468;GO:0010556;GO:0019219;GO:0019222;GO:0019953;GO:0022414;GO:0031323;GO:0032502;GO:0034645;GO:0034960;GO:0034961;GO:0040008;GO:0042981;GO:0043009;GO:0043066;GO:0043067;GO:0043069;GO:0043170;GO:…	reproduction;in utero embryonic development;reproductive developmental process;nucleobase, nucleoside, nucleotide and nucleic acid metabolic process;transcription;regulation of transcription, DNA-dependent;gamete generation;spermatogenesis;metabolic process;gonad development;male gonad development;biosynthetic process;macromolecule biosynthetic process;fertilization;embryonic development;embryoni…						3	2	2	1	1	1	1	2	0	1	0	1	0	13.3	8.6	8.6	38.813	361
114	1470							IPI00117896	1	Microtubule-associated protein RP/EB family member 1;APC-binding protein EB1;End-binding protein 1	Mapre1	Microtubule-associated protein RP/EB family member 1	Q61166;Q3U4H0	ENSMUSG00000027479	OTTMUSP00000018279	MGI:891995	NP_031922	PF00307;PF03271	CH;EB1	Calponin homology (CH) domain;EB1-like C-terminal motif	GO:0005737;GO:0005794;GO:0005813;GO:0005815;GO:0005819;GO:0005856;GO:0005874;GO:0030863;GO:0030981;GO:0043226;GO:0043227;GO:0043228;GO:0043229;GO:0043231;GO:0043232;GO:0044422;GO:0044424;GO:0044430;GO:0044444;GO:0044446;GO:0044448;GO:0044464	cytoplasm;Golgi apparatus;centrosome;microtubule organizing center;spindle;cytoskeleton;microtubule;cortical cytoskeleton;cortical microtubule cytoskeleton;organelle;membrane-bounded organelle;non-membrane-bounded organelle;intracellular organelle;intracellular membrane-bounded organelle;intracellular non-membrane-bounded organelle;organelle part;intracellular part;cytoskeletal part;cytoplasmic p…	GO:0005488;GO:0005515;GO:0008017;GO:0008092;GO:0015631;GO:0051010	binding;protein binding;microtubule binding;cytoskeletal protein binding;tubulin binding;microtubule plus-end binding	GO:0007049;GO:0007067;GO:0009892;GO:0009987;GO:0010605;GO:0010639;GO:0019222;GO:0022402;GO:0022403;GO:0031110;GO:0031111;GO:0031113;GO:0031115;GO:0031323;GO:0031324;GO:0032268;GO:0032269;GO:0032271;GO:0032272;GO:0032886;GO:0033043;GO:0048519;GO:0048523;GO:0050789;GO:0050794;GO:0051128;GO:0051129;GO:0051246;GO:0051248;GO:0051301;GO:0051493;GO:0051494;GO:0060255;GO:0065007	cell cycle;mitosis;negative regulation of metabolic process;cellular process;negative regulation of macromolecule metabolic process;negative regulation of organelle organization and biogenesis;regulation of metabolic process;cell cycle process;cell cycle phase;regulation of microtubule polymerization or depolymerization;negative regulation of microtubule polymerization or depolymerization;regulat…	mmu:13589			K10436		1	1	1	1	1	1	1	1	0	1	0	1	0	7.1	7.1	7.1	30.016	268
578	1801		906			813		IPI00314443;IPI00381630;IPI00762180	1;1;1	RCB-0464 Meth-A cDNA, RIKEN full-length enriched library, clone:G430050I06 product:a disintegrin and metalloproteinase domain 17, full insert sequence;ADAM 17;A disintegrin and metalloproteinase domain 17;TNF-alpha-converting enzyme;TNF-alpha convertase	Adam17;Tace	Uncharacterized protein;disintegrin and metalloproteinase domain-containing protein 17 precursor;Isoform Long of Disintegrin and metalloproteinase domain-containing protein 17	E9PXU2;Q3UNK7;Q9Z0F8-2;Q9Z0F8;B2RRI1;B2RRI4;B7ZNJ0;Q3UEC0;Q3UEW9;Q3UV09;Q505A7;Q9Z0F8-1	ENSMUSG00000052593	OTTMUSP00000023112;OTTMUSP00000023111	MGI:1096335;MGI:1096335;MGI:1096335	NP_033745	PF00200;PF01421	Disintegrin;Reprolysin	Disintegrin;Reprolysin (M12B) family zinc metalloprotease	GO:0005737;GO:0044424;GO:0044464;GO:0005576;GO:0005886;GO:0016020;GO:0016021;GO:0031224;GO:0044425	cytoplasm;intracellular part;cell part;extracellular region;plasma membrane;membrane;integral to membrane;intrinsic to membrane;membrane part	GO:0003824;GO:0004175;GO:0004222;GO:0005488;GO:0005515;GO:0008233;GO:0008237;GO:0008270;GO:0016787;GO:0043167;GO:0043169;GO:0046872;GO:0046914;GO:0070011;GO:0017124;GO:0019904	catalytic activity;endopeptidase activity;metalloendopeptidase activity;binding;protein binding;peptidase activity;metallopeptidase activity;zinc ion binding;hydrolase activity;ion binding;cation binding;metal ion binding;transition metal ion binding;peptidase activity, acting on L-amino acid peptides;SH3 domain binding;protein domain specific binding	GO:0006508;GO:0007154;GO:0007165;GO:0007166;GO:0007229;GO:0008152;GO:0009987;GO:0019538;GO:0043170;GO:0044237;GO:0044238;GO:0044260;GO:0044267;GO:0050789;GO:0050794;GO:0065007;GO:0007219	proteolysis;cell communication;signal transduction;cell surface receptor linked signal transduction;integrin-mediated signaling pathway;metabolic process;cellular process;protein metabolic process;macromolecule metabolic process;cellular metabolic process;primary metabolic process;cellular macromolecule metabolic process;cellular protein metabolic process;regulation of biological process;regulati…	mmu:11491	ko04330;ko05120	Notch signaling pathway;Epithelial cell signaling in Helicobacter pylori infection	K06059	CK1	3	1	1	1	1	1	1	1	0	1	0	1	0	1.4	1.4	1.4	95.231	846
330	95							IPI00132169	1	Mitochondrial import inner membrane translocase subunit Tim8 B;Deafness dystonia protein 2 homolog	Timm8b;Ddp2;Tim8b	Mitochondrial import inner membrane translocase subunit Tim8 B	P62077	ENSMUSG00000039016		MGI:1353424	NP_038925	PF02953	zf-Tim10_DDP	Tim10/DDP family zinc finger	GO:0005739;GO:0005743;GO:0016020;GO:0019866;GO:0031090;GO:0031966;GO:0032991;GO:0042719;GO:0043226;GO:0043227;GO:0043229;GO:0043231;GO:0043234;GO:0044422;GO:0044424;GO:0044429;GO:0044444;GO:0044446;GO:0044464	mitochondrion;mitochondrial inner membrane;membrane;organelle inner membrane;organelle membrane;mitochondrial membrane;macromolecular complex;mitochondrial intermembrane space protein transporter complex;organelle;membrane-bounded organelle;intracellular organelle;intracellular membrane-bounded organelle;protein complex;organelle part;intracellular part;mitochondrial part;cytoplasmic part;intrace…	GO:0005488;GO:0005515;GO:0008270;GO:0043167;GO:0043169;GO:0046872;GO:0046914	binding;protein binding;zinc ion binding;ion binding;cation binding;metal ion binding;transition metal ion binding	GO:0006605;GO:0006626;GO:0006810;GO:0006839;GO:0006886;GO:0006996;GO:0007005;GO:0007006;GO:0007007;GO:0009987;GO:0015031;GO:0016043;GO:0016044;GO:0017038;GO:0032502;GO:0043681;GO:0045039;GO:0045184;GO:0046907;GO:0048532;GO:0051234;GO:0051649;GO:0065002	protein targeting;protein targeting to mitochondrion;transport;mitochondrial transport;intracellular protein transport;organelle organization;mitochondrion organization;mitochondrial membrane organization;inner mitochondrial membrane organization;cellular process;protein transport;cellular component organization;membrane organization;protein import;developmental process;protein import into mitoch…	mmu:30057					1	1	1	1	1	1	1	1	1	1	1	1	1	15.7	15.7	15.7	9.2864	83
166	1361		237			178		IPI00121251;IPI00884552;IPI00956765	1;1;1	TOX high mobility group box family member 4;Epidermal Langerhans cell protein LCP1;Bone marrow macrophage cDNA, RIKEN full-length enriched library, clone:I830134G13 product:Epidermal Langerhans cell protein LCP1, full insert sequence	Tox4	TOX high mobility group box family member 4;TOX high mobility group box family member 4;Uncharacterized protein	Q8BU11;Q3U661;Q3UGN7;Q3UVQ1;Q6A006;D3YXY9	ENSMUSG00000016831	OTTMUSP00000019037;OTTMUSP00000019038	MGI:1915389;MGI:1915389	NP_075923	PF00505	HMG_box	HMG (high mobility group) box	GO:0000785;GO:0005634;GO:0043226;GO:0043227;GO:0043229;GO:0043231;GO:0044422;GO:0044424;GO:0044427;GO:0044446;GO:0044464	chromatin;nucleus;organelle;membrane-bounded organelle;intracellular organelle;intracellular membrane-bounded organelle;organelle part;intracellular part;chromosomal part;intracellular organelle part;cell part	GO:0003676;GO:0003677;GO:0005488	nucleic acid binding;DNA binding;binding	GO:0006355;GO:0009889;GO:0010468;GO:0010556;GO:0019219;GO:0019222;GO:0031323;GO:0045449;GO:0050789;GO:0050794;GO:0051252;GO:0060255;GO:0065007	regulation of transcription, DNA-dependent;regulation of biosynthetic process;regulation of gene expression;regulation of macromolecule biosynthetic process;regulation of nucleobase, nucleoside, nucleotide and nucleic acid metabolic process;regulation of metabolic process;regulation of cellular metabolic process;regulation of transcription;regulation of biological process;regulation of cellular p…					CK1;GSK3	3	1	1	1	1	1	1	1	0	1	0	1	0	3.4	3.4	3.4	65.991	619
46	2243		47			2138		IPI01007780;IPI00111831;IPI00121297	1;1;1	Nascent polypeptide-associated complex subunit alpha, muscle-specific form;Alpha-NAC, muscle-specific form;Nascent polypeptide-associated complex subunit alpha;Alpha-NAC;Alpha-NAC/1.9.2	Naca;Gm1878	nascent polypeptide-associated complex subunit alpha isoform a;Nascent polypeptide-associated complex subunit alpha, muscle-specific form;Nascent polypeptide-associated complex subunit alpha	E9QMB1;P70670;Q60817;Q3UK68	ENSMUSG00000061315		MGI:106095;MGI:106095	NP_001106670;NP_038636	PF01849;PF00627	NAC;UBA	NAC domain;UBA/TS-N domain	GO:0005634;GO:0005737;GO:0043226;GO:0043227;GO:0043229;GO:0043231;GO:0044424;GO:0044464	nucleus;cytoplasm;organelle;membrane-bounded organelle;intracellular organelle;intracellular membrane-bounded organelle;intracellular part;cell part	GO:0003676;GO:0003677;GO:0003712;GO:0003713;GO:0005488;GO:0005515;GO:0008134;GO:0016563;GO:0017025;GO:0030528	nucleic acid binding;DNA binding;transcription cofactor activity;transcription coactivator activity;binding;protein binding;transcription factor binding;transcription activator activity;TATA-binding protein binding;transcription regulator activity	GO:0006139;GO:0006350;GO:0006355;GO:0006810;GO:0008152;GO:0009058;GO:0009059;GO:0009889;GO:0009987;GO:0010468;GO:0010556;GO:0015031;GO:0019219;GO:0019222;GO:0031323;GO:0034645;GO:0034960;GO:0034961;GO:0043170;GO:0043283;GO:0043284;GO:0044237;GO:0044238;GO:0044249;GO:0044260;GO:0045184;GO:0045449;GO:0050789;GO:0050794;GO:0051234;GO:0051252;GO:0060255;GO:0065007	nucleobase, nucleoside, nucleotide and nucleic acid metabolic process;transcription;regulation of transcription, DNA-dependent;transport;metabolic process;biosynthetic process;macromolecule biosynthetic process;regulation of biosynthetic process;cellular process;regulation of gene expression;regulation of macromolecule biosynthetic process;protein transport;regulation of nucleobase, nucleoside, n…	mmu:17938			K03626	CK2	3	1	1	1	1	1	1	1	0	1	0	1	0	1.6	1.6	1.6	220.5	2187
227	2238		1926			440		IPI00623093;IPI00621502;IPI00123912;IPI00653171	1;1;1;1	tRNA pseudouridine synthase A;tRNA-uridine isomerase I;tRNA pseudouridylate synthase I	Pus1;MNCb-0873	tRNA pseudouridine synthase A, mitochondrial isoform 1;Isoform 1 of tRNA pseudouridine synthase A, mitochondrial;Isoform 2 of tRNA pseudouridine synthase A, mitochondrial;Isoform 4 of tRNA pseudouridine synthase A, mitochondrial	Q9WU56-3;Q9WU56;E9QKV2;Q9WU56-1;Q3TT85;Q9WU56-2;Q9WU56-4	ENSMUSG00000029507	OTTMUSP00000027966;OTTMUSP00000027965;OTTMUSP00000027967;OTTMUSP00000027968	MGI:1929237;MGI:1929237;MGI:1929237;MGI:1929237	NP_001020732;NP_062674;NP_001020733	PF01416	PseudoU_synth_1	tRNA pseudouridine synthase	GO:0005634;GO:0005667;GO:0005730;GO:0032991;GO:0043226;GO:0043227;GO:0043228;GO:0043229;GO:0043231;GO:0043232;GO:0043234;GO:0044422;GO:0044424;GO:0044428;GO:0044446;GO:0044451;GO:0044464	nucleus;transcription factor complex;nucleolus;macromolecular complex;organelle;membrane-bounded organelle;non-membrane-bounded organelle;intracellular organelle;intracellular membrane-bounded organelle;intracellular non-membrane-bounded organelle;protein complex;organelle part;intracellular part;nuclear part;intracellular organelle part;nucleoplasm part;cell part	GO:0003676;GO:0003677;GO:0003712;GO:0003713;GO:0003824;GO:0005488;GO:0005515;GO:0008134;GO:0009982;GO:0016563;GO:0016853;GO:0016866;GO:0030374;GO:0030528	nucleic acid binding;DNA binding;transcription cofactor activity;transcription coactivator activity;catalytic activity;binding;protein binding;transcription factor binding;pseudouridine synthase activity;transcription activator activity;isomerase activity;intramolecular transferase activity;ligand-dependent nuclear receptor transcription coactivator activity;transcription regulator activity	GO:0001522;GO:0006139;GO:0006355;GO:0006357;GO:0006396;GO:0006399;GO:0006400;GO:0008033;GO:0008152;GO:0009451;GO:0009889;GO:0009891;GO:0009893;GO:0009987;GO:0010468;GO:0010556;GO:0010557;GO:0010604;GO:0010628;GO:0016070;GO:0019219;GO:0019222;GO:0031119;GO:0031323;GO:0031325;GO:0034470;GO:0034660;GO:0034960;GO:0043170;GO:0043283;GO:0043412;GO:0044237;GO:0044238;GO:0044260;GO:0045449;GO:0045893;GO:…	pseudouridine synthesis;nucleobase, nucleoside, nucleotide and nucleic acid metabolic process;regulation of transcription, DNA-dependent;regulation of transcription from RNA polymerase II promoter;RNA processing;tRNA metabolic process;tRNA modification;tRNA processing;metabolic process;RNA modification;regulation of biosynthetic process;positive regulation of biosynthetic process;positive regulat…	mmu:56361			K06173		4	1	1	1	1	1	1	1	0	1	0	1	0	3.4	3.4	3.4	49.646	441
334	1419;1422		498;499			452;574		IPI00132443;IPI00480357;IPI00919164;IPI00918137;IPI00989697	2;2;2;2;2	Heterogeneous nuclear ribonucleoprotein M;16 days embryo head cDNA, RIKEN full-length enriched library, clone:C130095F01 product:heterogeneous nuclear ribonucleoprotein M, full insert sequence	Hnrnpm;Hnrpm	Isoform 1 of Heterogeneous nuclear ribonucleoprotein M;Isoform 2 of Heterogeneous nuclear ribonucleoprotein M;Heterogeneous nuclear ribonucleoprotein M;Heterogeneous nuclear ribonucleoprotein M;Uncharacterized protein	Q9D0E1-1;Q9D0E1;B8JK30;Q3TL61;Q9D0E1-2;Q3THB3;Q3TW40;Q570Z0;B8JK32;B8JK33;E9Q0P7;Q3TQ66;Q3UCL9	ENSMUSG00000059208	OTTMUSP00000044901;OTTMUSP00000044902;OTTMUSP00000044903;OTTMUSP00000044904	MGI:1926465;MGI:1926465;MGI:1926465	NP_084080;NP_001103383	PF00076	RRM_1	RNA recognition motif. (a.k.a. RRM, RBD, or RNP domain)	GO:0005634;GO:0005681;GO:0030529;GO:0032991;GO:0043226;GO:0043227;GO:0043229;GO:0043231;GO:0044422;GO:0044424;GO:0044428;GO:0044446;GO:0044464	nucleus;spliceosome;ribonucleoprotein complex;macromolecular complex;organelle;membrane-bounded organelle;intracellular organelle;intracellular membrane-bounded organelle;organelle part;intracellular part;nuclear part;intracellular organelle part;cell part	GO:0000166;GO:0003676;GO:0003723;GO:0005488;GO:0005515	nucleotide binding;nucleic acid binding;RNA binding;binding;protein binding	GO:0006139;GO:0006396;GO:0006397;GO:0008152;GO:0008380;GO:0009987;GO:0016070;GO:0016071;GO:0034960;GO:0043170;GO:0043283;GO:0044237;GO:0044238;GO:0044260	nucleobase, nucleoside, nucleotide and nucleic acid metabolic process;RNA processing;mRNA processing;metabolic process;RNA splicing;cellular process;RNA metabolic process;mRNA metabolic process;cellular biopolymer metabolic process;macromolecule metabolic process;biopolymer metabolic process;cellular metabolic process;primary metabolic process;cellular macromolecule metabolic process						5	2	2	2	2	2	2	2	0	2	0	2	0	3.2	3.2	3.2	77.648	729
623	899		987;988;2073			78;92;94		IPI00322095;IPI00986790;IPI00988046;IPI00856140	1;1;1;1	Protein phosphatase inhibitor 2	Ppp1r2	Putative uncharacterized protein;protein phosphatase inhibitor 2-like;protein phosphatase inhibitor 2-like;Uncharacterized protein	Q9DCL8;Q8BVM6;Q9CT86;D3Z3A0	ENSMUSG00000047714	OTTMUSP00000028302;OTTMUSP00000028303	MGI:1914099	NP_080076;XP_001475485;XP_001474750;XP_484582	PF04979	IPP-2	Protein phosphatase inhibitor 2 (IPP-2)			GO:0004857;GO:0004864;GO:0019208;GO:0019212;GO:0019888;GO:0030234	enzyme inhibitor activity;protein phosphatase inhibitor activity;phosphatase regulator activity;phosphatase inhibitor activity;protein phosphatase regulator activity;enzyme regulator activity	GO:0005975;GO:0005976;GO:0005977;GO:0006073;GO:0006091;GO:0006112;GO:0008152;GO:0009966;GO:0009987;GO:0015980;GO:0034960;GO:0043170;GO:0043283;GO:0043666;GO:0044237;GO:0044238;GO:0044260;GO:0044262;GO:0044264;GO:0050789;GO:0050790;GO:0050794;GO:0051336;GO:0065007;GO:0065009	carbohydrate metabolic process;polysaccharide metabolic process;glycogen metabolic process;glucan metabolic process;generation of precursor metabolites and energy;energy reserve metabolic process;metabolic process;regulation of signal transduction;cellular process;energy derivation by oxidation of organic compounds;cellular biopolymer metabolic process;macromolecule metabolic process;biopolymer m…	mmu:66849				CK2;ERK/MAPK;WW GroupIV	4	1	1	1	1	1	1	1	0	1	0	1	0	16.7	16.7	16.7	23.676	210
911	1249		1632			293		IPI00752794;IPI00661144	1;1	Uncharacterized protein C4orf8 homolog;Mammary gland RCB-0526 Jyg-MC(A) cDNA, RIKEN full-length enriched library, clone:G830018C04 product:mRNA, clone:RES4-22C homolog	BC037112	Protein FAM193A;Putative uncharacterized protein (Fragment)	Q8CGI1;Q3V239;Q3UMC7	ENSMUSG00000037210		MGI:2447768;MGI:2447768	NP_001025477										mmu:231128				CK2	2	1	1	1	1	1	1	1	0	1	0	1	0	2	2	2	136.71	1231
865	643;644	132			184			IPI00915054;IPI00474637;IPI00849598;IPI00986193;IPI00775915	2;2;2;2;2	CRL-1722 L5178Y-R cDNA, RIKEN full-length enriched library, clone:I730071I06 product:ribosomal protein 10, full insert sequence;60S ribosomal protein L10;Protein QM homolog	Rpl10;Qm	Putative uncharacterized protein;60S ribosomal protein L10;60S ribosomal protein L10-like;60S ribosomal protein L10-like;23 kDa protein	Q3THJ6;Q6ZWV3	ENSMUSG00000008682	OTTMUSP00000019234;OTTMUSP00000019685;OTTMUSP00000019816	MGI:105943;MGI:105943	NP_443067;XP_001477595;XP_003086741;XP_003086805	PF00826;PF00252	;Ribosomal_L16	;Ribosomal protein L16p/L10e	GO:0005622;GO:0005737;GO:0005840;GO:0030529;GO:0032991;GO:0043226;GO:0043228;GO:0043229;GO:0043232;GO:0044424;GO:0044444;GO:0044464	intracellular;cytoplasm;ribosome;ribonucleoprotein complex;macromolecular complex;organelle;non-membrane-bounded organelle;intracellular organelle;intracellular non-membrane-bounded organelle;intracellular part;cytoplasmic part;cell part	GO:0003735;GO:0005198	structural constituent of ribosome;structural molecule activity	GO:0006412;GO:0008152;GO:0009058;GO:0009059;GO:0009987;GO:0019538;GO:0034645;GO:0034960;GO:0034961;GO:0043170;GO:0043283;GO:0043284;GO:0044237;GO:0044238;GO:0044249;GO:0044260;GO:0044267	translation;metabolic process;biosynthetic process;macromolecule biosynthetic process;cellular process;protein metabolic process;cellular macromolecule biosynthetic process;cellular biopolymer metabolic process;cellular biopolymer biosynthetic process;macromolecule metabolic process;biopolymer metabolic process;biopolymer biosynthetic process;cellular metabolic process;primary metabolic process;c…	mmu:100043346;mmu:100043391;mmu:100048223;mmu:100048462;mmu:110954	ko03010	Ribosome	K02866		5	2	3	2	3	2	3	2	1	2	1	2	1	6.5	6.5	6.5	24.633	214
719	176;1029		1184;1185			136;138		IPI00380766;IPI00648776;IPI00649486	2;2;2	E3 ubiquitin-protein ligase BRE1A;RING finger protein 20;Ring finger protein 20	Rnf20;Bre1a;Kiaa4116;RP23-134A17.1-002;RP23-134A17.1-006	Isoform 1 of E3 ubiquitin-protein ligase BRE1A;Ring finger protein 20;Ring finger protein 20	Q5DTM8-1;Q5DTM8;A2AIR2;A2AIR0	ENSMUSG00000028309	OTTMUSP00000007359;OTTMUSP00000007360;OTTMUSP00000007362	MGI:1925927;MGI:1925927;MGI:1925927	NP_001156735;NP_892044	PF00097	zf-C3HC4	Zinc finger, C3HC4 type (RING finger)	GO:0005634;GO:0005694;GO:0043226;GO:0043227;GO:0043228;GO:0043229;GO:0043231;GO:0043232;GO:0044424;GO:0044464	nucleus;chromosome;organelle;membrane-bounded organelle;non-membrane-bounded organelle;intracellular organelle;intracellular membrane-bounded organelle;intracellular non-membrane-bounded organelle;intracellular part;cell part	GO:0003824;GO:0005488;GO:0005515;GO:0008270;GO:0016874;GO:0043167;GO:0043169;GO:0046872;GO:0046914	catalytic activity;binding;protein binding;zinc ion binding;ligase activity;ion binding;cation binding;metal ion binding;transition metal ion binding	GO:0006325;GO:0006508;GO:0006511;GO:0006996;GO:0008152;GO:0009056;GO:0009057;GO:0009987;GO:0016043;GO:0016568;GO:0019538;GO:0019941;GO:0030163;GO:0032502;GO:0043170;GO:0043283;GO:0043285;GO:0043632;GO:0044237;GO:0044238;GO:0044248;GO:0044257;GO:0044260;GO:0044265;GO:0044267;GO:0048532;GO:0051276;GO:0051603	establishment or maintenance of chromatin architecture;proteolysis;ubiquitin-dependent protein catabolic process;organelle organization;metabolic process;catabolic process;macromolecule catabolic process;cellular process;cellular component organization;chromatin modification;protein metabolic process;modification-dependent protein catabolic process;protein catabolic process;developmental process;…	mmu:109331			K10624	CK2	3	2	2	2	2	2	2	2	0	2	0	2	0	1.8	1.8	1.8	113.52	973
187	538		265			305		IPI00122471	1	Adult male corpora quadrigemina cDNA, RIKEN full-length enriched library, clone:B230382A17 product:glioma tumor suppressor candidate region gene 2, full insert sequence	Gltscr2	glioma tumor suppressor candidate region gene 2	Q3USL3;Q8BK35;Q8BTX4;Q8R126;Q8VD18;Q9CV23	ENSMUSG00000041560		MGI:2154441	NP_598592	PF07767	Nop53	Nop53 (60S ribosomal biogenesis)							mmu:68077				CK2;NEK6	1	1	1	1	1	1	1	1	0	1	0	1	0	4.1	4.1	4.1	55.792	484
367	1040		569			695		IPI00135975;IPI00889297	1;1	Vacuolar proton translocating ATPase 116 kDa subunit a isoform 2;V-ATPase 116 kDa isoform a2;Lysosomal H(+)-transporting ATPase V0 subunit a2;Immune suppressor factor J6B7;ShIF	Atp6v0a2;Atp6n1b;Tj6	Isoform 1 of V-type proton ATPase 116 kDa subunit a isoform 2;Isoform 2 of V-type proton ATPase 116 kDa subunit a isoform 2	P15920-1;P15920;P15920-2	ENSMUSG00000038023		MGI:104855;MGI:104855	NP_035726	PF01496	V_ATPase_I	V-type ATPase 116kDa subunit family	GO:0001669;GO:0005768;GO:0005886;GO:0010008;GO:0016020;GO:0016021;GO:0016023;GO:0030141;GO:0031090;GO:0031224;GO:0031410;GO:0031982;GO:0031988;GO:0043226;GO:0043227;GO:0043229;GO:0043231;GO:0044422;GO:0044424;GO:0044425;GO:0044440;GO:0044444;GO:0044446;GO:0044464	acrosome;endosome;plasma membrane;endosome membrane;membrane;integral to membrane;cytoplasmic membrane-bounded vesicle;secretory granule;organelle membrane;intrinsic to membrane;cytoplasmic vesicle;vesicle;membrane-bounded vesicle;organelle;membrane-bounded organelle;intracellular organelle;intracellular membrane-bounded organelle;organelle part;intracellular part;membrane part;endosomal part;cyt…	GO:0005215;GO:0005488;GO:0005515;GO:0008324;GO:0015075;GO:0015077;GO:0015078;GO:0022857;GO:0022890;GO:0022891;GO:0022892	transporter activity;binding;protein binding;cation transmembrane transporter activity;ion transmembrane transporter activity;monovalent inorganic cation transmembrane transporter activity;hydrogen ion transmembrane transporter activity;transmembrane transporter activity;inorganic cation transmembrane transporter activity;substrate-specific transmembrane transporter activity;substrate-specific tr…	GO:0006810;GO:0006811;GO:0006812;GO:0006818;GO:0015672;GO:0015992;GO:0051234	transport;ion transport;cation transport;hydrogen transport;monovalent inorganic cation transport;proton transport;establishment of localization	mmu:21871	ko00190;ko05110;ko05120	Oxidative phosphorylation;Vibrio cholerae infection;Epithelial cell signaling in Helicobacter pylori infection	K02154	PKA;CK2;CAMK2;PKD;CHK1/2;CHK1	2	1	1	1	1	1	1	1	0	1	0	1	0	2.5	2.5	2.5	98.144	856
238	1042		337			347		IPI00124718;IPI00554964;IPI00466980;IPI00885402;IPI00137696	1;1;1;1;1	Suppressor of fused homolog	Sufu	Isoform 4 of Suppressor of fused homolog;Isoform 1 of Suppressor of fused homolog;Isoform 3 of Suppressor of fused homolog;Uncharacterized protein;Isoform 2 of Suppressor of fused homolog	Q9Z0P7-4;Q9Z0P7;Q3U0Z8;Q9Z0P7-1;Q9Z0P7-3;D3Z7B6;Q9Z0P7-2	ENSMUSG00000025231	OTTMUSP00000039623;OTTMUSP00000039622;OTTMUSP00000039625;OTTMUSP00000039624	MGI:1345643;MGI:1345643;MGI:1345643;MGI:1345643	NP_056567;NP_001020562	PF05076	SUFU	Suppressor of fused protein (SUFU)	GO:0005634;GO:0005737;GO:0043226;GO:0043227;GO:0043229;GO:0043231;GO:0044424;GO:0044464	nucleus;cytoplasm;organelle;membrane-bounded organelle;intracellular organelle;intracellular membrane-bounded organelle;intracellular part;cell part	GO:0005488;GO:0005515	binding;protein binding	GO:0000122;GO:0003002;GO:0006355;GO:0006357;GO:0007389;GO:0008544;GO:0008589;GO:0009888;GO:0009889;GO:0009890;GO:0009892;GO:0009953;GO:0009966;GO:0009968;GO:0010468;GO:0010556;GO:0010558;GO:0010605;GO:0010629;GO:0016481;GO:0019219;GO:0019222;GO:0021513;GO:0031323;GO:0031324;GO:0032386;GO:0032387;GO:0032502;GO:0032507;GO:0032879;GO:0033157;GO:0042306;GO:0042308;GO:0042990;GO:0042992;GO:0042994;GO:…	negative regulation of transcription from RNA polymerase II promoter;regionalization;regulation of transcription, DNA-dependent;regulation of transcription from RNA polymerase II promoter;pattern specification process;epidermis development;regulation of smoothened signaling pathway;tissue development;regulation of biosynthetic process;negative regulation of biosynthetic process;negative regulatio…	mmu:24069	ko04340;ko05217	Hedgehog signaling pathway;Basal cell carcinoma	K06229	PKA;CK1;CAMK2;AURORA	5	1	1	1	1	1	1	1	0	1	0	1	0	3.9	3.9	3.9	54.084	485
409	1675		655			155		IPI00170394	1	Splicing factor 45;45 kDa-splicing factor;RNA-binding motif protein 17	Rbm17;Spf45	Splicing factor 45	Q8JZX4	ENSMUSG00000037197	OTTMUSP00000011843	MGI:1924188	NP_690037	PF01585;PF00076	G-patch;RRM_1	G-patch domain;RNA recognition motif. (a.k.a. RRM, RBD, or RNP domain)	GO:0005622;GO:0005634;GO:0005681;GO:0030529;GO:0032991;GO:0043226;GO:0043227;GO:0043229;GO:0043231;GO:0044422;GO:0044424;GO:0044428;GO:0044446;GO:0044464	intracellular;nucleus;spliceosome;ribonucleoprotein complex;macromolecular complex;organelle;membrane-bounded organelle;intracellular organelle;intracellular membrane-bounded organelle;organelle part;intracellular part;nuclear part;intracellular organelle part;cell part	GO:0000166;GO:0003676;GO:0003723;GO:0003824;GO:0005488;GO:0031202	nucleotide binding;nucleic acid binding;RNA binding;catalytic activity;binding;RNA splicing factor activity, transesterification mechanism	GO:0006139;GO:0006396;GO:0006397;GO:0008152;GO:0008380;GO:0009987;GO:0016070;GO:0016071;GO:0034960;GO:0043170;GO:0043283;GO:0044237;GO:0044238;GO:0044260	nucleobase, nucleoside, nucleotide and nucleic acid metabolic process;RNA processing;mRNA processing;metabolic process;RNA splicing;cellular process;RNA metabolic process;mRNA metabolic process;cellular biopolymer metabolic process;macromolecule metabolic process;biopolymer metabolic process;cellular metabolic process;primary metabolic process;cellular macromolecule metabolic process	mmu:76938					1	1	1	1	1	1	1	1	0	1	0	1	0	4	4	4	45.303	405
811	1960;1961		2155			8		IPI00556692;IPI00458087;IPI00974747;IPI00986203;IPI00987351	2;2;2;2;2	Mothers against decapentaplegic homolog 2;Mad-related protein 2;SMAD 2	Smad2;Madh2;Madr2	Isoform Long of Mothers against decapentaplegic homolog 2;Isoform Short of Mothers against decapentaplegic homolog 2;Uncharacterized protein;Uncharacterized protein;Uncharacterized protein	Q62432-1;Q62432;Q62432-2;Q8C2P1;E9Q3M0;E9Q5P9;E9PXA8	ENSMUSG00000024563		MGI:108051;MGI:108051	NP_034884	PF03165;PF03166	MH1;MH2	MH1 domain;MH2 domain	GO:0005622;GO:0005634;GO:0005667;GO:0005737;GO:0032991;GO:0043226;GO:0043227;GO:0043229;GO:0043231;GO:0043234;GO:0044422;GO:0044424;GO:0044428;GO:0044446;GO:0044451;GO:0044464	intracellular;nucleus;transcription factor complex;cytoplasm;macromolecular complex;organelle;membrane-bounded organelle;intracellular organelle;intracellular membrane-bounded organelle;protein complex;organelle part;intracellular part;nuclear part;intracellular organelle part;nucleoplasm part;cell part	GO:0003676;GO:0003677;GO:0003690;GO:0003700;GO:0005488;GO:0005515;GO:0008134;GO:0016563;GO:0030528;GO:0043566	nucleic acid binding;DNA binding;double-stranded DNA binding;transcription factor activity;binding;protein binding;transcription factor binding;transcription activator activity;transcription regulator activity;structure-specific DNA binding	GO:0001701;GO:0001704;GO:0001707;GO:0002790;GO:0003001;GO:0003002;GO:0006139;GO:0006350;GO:0006355;GO:0006357;GO:0006810;GO:0007154;GO:0007165;GO:0007166;GO:0007167;GO:0007178;GO:0007179;GO:0007242;GO:0007389;GO:0007507;GO:0008152;GO:0009058;GO:0009059;GO:0009653;GO:0009743;GO:0009746;GO:0009749;GO:0009790;GO:0009791;GO:0009792;GO:0009889;GO:0009891;GO:0009893;GO:0009914;GO:0009952;GO:0009987;GO:…	in utero embryonic development;formation of primary germ layer;mesoderm formation;peptide secretion;generation of a signal involved in cell-cell signaling;regionalization;nucleobase, nucleoside, nucleotide and nucleic acid metabolic process;transcription;regulation of transcription, DNA-dependent;regulation of transcription from RNA polymerase II promoter;transport;cell communication;signal trans…	mmu:17126	ko04310;ko04350;ko04110;ko04520;ko05210;ko05212	Wnt signaling pathway;TGF-beta signaling pathway;Cell cycle;Adherens junction;Colorectal cancer;Pancreatic cancer	K04500	ERK/MAPK;NEK6;WW GroupIV	5	2	2	2	2	2	2	2	0	2	0	2	0	2.8	2.8	2.8	52.265	467
762	1673		1273;1274;1275			234;236;237		IPI00889910;IPI00408803	1;1	Sin3 histone deacetylase corepressor complex component SDS3;Suppressor of defective silencing 3 protein homolog	Suds3;Sds3	sin3 histone deacetylase corepressor complex component SDS3 isoform b;Sin3 histone deacetylase corepressor complex component SDS3	Q8BR65	ENSMUSG00000066900		MGI:1919204	NP_001116138;NP_848737	PF08598	Sds3	Sds3-like	GO:0000118;GO:0016580;GO:0032991;GO:0043234;GO:0044422;GO:0044424;GO:0044428;GO:0044446;GO:0044451;GO:0044464	histone deacetylase complex;Sin3 complex;macromolecular complex;protein complex;organelle part;intracellular part;nuclear part;intracellular organelle part;nucleoplasm part;cell part	GO:0005488;GO:0005515;GO:0019899;GO:0042802;GO:0042826	binding;protein binding;enzyme binding;identical protein binding;histone deacetylase binding	GO:0006139;GO:0006325;GO:0006350;GO:0006355;GO:0006996;GO:0008152;GO:0009058;GO:0009059;GO:0009889;GO:0009890;GO:0009892;GO:0009987;GO:0010468;GO:0010556;GO:0010558;GO:0010605;GO:0010629;GO:0016043;GO:0016481;GO:0016568;GO:0019219;GO:0019222;GO:0031323;GO:0031324;GO:0032502;GO:0034645;GO:0034960;GO:0034961;GO:0043170;GO:0043283;GO:0043284;GO:0044237;GO:0044238;GO:0044249;GO:0044260;GO:0045449;GO:…	nucleobase, nucleoside, nucleotide and nucleic acid metabolic process;establishment or maintenance of chromatin architecture;transcription;regulation of transcription, DNA-dependent;organelle organization;metabolic process;biosynthetic process;macromolecule biosynthetic process;regulation of biosynthetic process;negative regulation of biosynthetic process;negative regulation of metabolic process;…	mmu:71954				PKA;CAMK2;ERK/MAPK;WW GroupIV;CK2;CK1;Polo box	2	1	1	1	1	1	1	1	0	1	0	1	0	6.6	6.6	6.6	38.801	332
239	59							IPI00124742;IPI00222560	1;1	Eukaryotic translation initiation factor 4H;Williams-Beuren syndrome chromosomal region 1 protein homolog	Eif4h;Wbscr1	Isoform Long of Eukaryotic translation initiation factor 4H;Isoform Short of Eukaryotic translation initiation factor 4H	Q9WUK2-1;Q9WUK2;Q3V244;Q564E5;Q9WUK2-2;Q3TG58;Q80U88;Q9ET00	ENSMUSG00000040731		MGI:1341822;MGI:1341822	NP_291039	PF00076	RRM_1	RNA recognition motif. (a.k.a. RRM, RBD, or RNP domain)	GO:0005737;GO:0044424;GO:0044464	cytoplasm;intracellular part;cell part	GO:0000166;GO:0003676;GO:0003723;GO:0003743;GO:0005488;GO:0008135;GO:0045182	nucleotide binding;nucleic acid binding;RNA binding;translation initiation factor activity;binding;translation factor activity, nucleic acid binding;translation regulator activity	GO:0006412;GO:0008152;GO:0009058;GO:0009059;GO:0009987;GO:0019538;GO:0034645;GO:0034960;GO:0034961;GO:0043170;GO:0043283;GO:0043284;GO:0044237;GO:0044238;GO:0044249;GO:0044260;GO:0044267	translation;metabolic process;biosynthetic process;macromolecule biosynthetic process;cellular process;protein metabolic process;cellular macromolecule biosynthetic process;cellular biopolymer metabolic process;cellular biopolymer biosynthetic process;macromolecule metabolic process;biopolymer metabolic process;biopolymer biosynthetic process;cellular metabolic process;primary metabolic process;c…	mmu:22384					2	1	1	1	1	1	1	1	0	1	0	1	0	3.6	3.6	3.6	27.341	248
264	956		373;374;1936			777;779;781		IPI00127493	1	Anaphase-promoting complex subunit 4;Cyclosome subunit 4	Anapc4;D5Ertd249e	Anaphase-promoting complex subunit 4	Q91W96;Q3TI31;Q3TM92;Q3TSH0	ENSMUSG00000029176	OTTMUSP00000027238	MGI:1098673	NP_077175								GO:0006508;GO:0006511;GO:0007049;GO:0007067;GO:0008152;GO:0009056;GO:0009057;GO:0009987;GO:0019538;GO:0019941;GO:0022402;GO:0022403;GO:0030163;GO:0043170;GO:0043283;GO:0043285;GO:0043632;GO:0044237;GO:0044238;GO:0044248;GO:0044257;GO:0044260;GO:0044265;GO:0044267;GO:0051301;GO:0051603	proteolysis;ubiquitin-dependent protein catabolic process;cell cycle;mitosis;metabolic process;catabolic process;macromolecule catabolic process;cellular process;protein metabolic process;modification-dependent protein catabolic process;cell cycle process;cell cycle phase;protein catabolic process;macromolecule metabolic process;biopolymer metabolic process;biopolymer catabolic process;modificati…	mmu:52206	ko04120;ko04110;ko04111;ko04914	Ubiquitin mediated proteolysis;Cell cycle;Cell cycle - yeast;Progesterone-mediated oocyte maturation	K03351	CK2;NEK6	1	1	2	1	2	1	2	1	0	1	0	1	0	3.3	3.3	3.3	91.707	807
272	716		386			255		IPI00127902;IPI00270064;IPI00761204;IPI00927986	1;1;1;1	Putative ATP-dependent RNA helicase DHX30;DEAH box protein 30	Dhx30;Helg	Isoform 3 of Putative ATP-dependent RNA helicase DHX30;Isoform 1 of Putative ATP-dependent RNA helicase DHX30;Isoform 2 of Putative ATP-dependent RNA helicase DHX30;Uncharacterized protein	Q99PU8-3;Q99PU8;Q99PU8-1;Q99PU8-2;D3Z2J3	ENSMUSG00000032480	OTTMUSP00000046804;OTTMUSP00000046801;OTTMUSP00000046798;OTTMUSP00000046799;OTTMUSP00000046800;OTTMUSP00000046802;OTTMUSP00000046803	MGI:1920081;MGI:1920081;MGI:1920081	NP_579925	PF00270;PF00035;PF07717;PF04408;PF00271	DEAD;dsrm;DUF1605;HA2;Helicase_C	DEAD/DEAH box helicase;Double-stranded RNA binding motif;Domain of unknown function (DUF1605);Helicase associated domain (HA2);Helicase conserved C-terminal domain	GO:0005622;GO:0005737;GO:0005739;GO:0043226;GO:0043227;GO:0043229;GO:0043231;GO:0044424;GO:0044444;GO:0044464	intracellular;cytoplasm;mitochondrion;organelle;membrane-bounded organelle;intracellular organelle;intracellular membrane-bounded organelle;intracellular part;cytoplasmic part;cell part	GO:0000166;GO:0003676;GO:0003723;GO:0003725;GO:0003824;GO:0004386;GO:0005488;GO:0005524;GO:0008026;GO:0016462;GO:0016787;GO:0016817;GO:0016818;GO:0016887;GO:0017076;GO:0017111;GO:0030554;GO:0032553;GO:0032555;GO:0032559;GO:0042623;GO:0070035	nucleotide binding;nucleic acid binding;RNA binding;double-stranded RNA binding;catalytic activity;helicase activity;binding;ATP binding;ATP-dependent helicase activity;pyrophosphatase activity;hydrolase activity;hydrolase activity, acting on acid anhydrides;hydrolase activity, acting on acid anhydrides, in phosphorus-containing anhydrides;ATPase activity;purine nucleotide binding;nucleoside-trip…			mmu:72831				CK1;CAMK2	4	1	1	1	1	1	1	1	0	1	0	1	0	1.1	1.1	1.1	136.49	1223
910	108;1107		1630;1631;2200			1490;1491;2607		IPI00903422;IPI00659535;IPI00831515;IPI01007925;IPI00330171;IPI01007725;IPI00990772	2;2;2;1;1;1;1	BAT2 domain-containing protein 1	Bat2d1;Bat2d;Kiaa1096	Isoform 1 of Protein PRRC2C;Isoform 5 of Protein PRRC2C;Isoform 3 of Protein PRRC2C;Uncharacterized protein;Uncharacterized protein;Uncharacterized protein;protein BAT2-like 2-like	Q3TLH4-1;Q3TLH4;Q3TLH4-5;Q3TLH4-3;Q3TLH4-2;E9QKG5;Q3TLH4-4;D3Z3U3;D3Z7M2	ENSMUSG00000040225		MGI:1913754;MGI:1913754;MGI:1913754;MGI:1913754;MGI:1913754	NP_001074759;XP_003084791;XP_003086708	PF07001	BAT2_N	BAT2 N-terminus											ERK/MAPK;FHA2 Rad53p	7	2	2	2	2	2	2	2	0	2	0	2	0	1.1	1.1	1.1	308.9	2828
861	111		1493;2177			383;385		IPI00473912;IPI00816882;IPI00652960	1;1;1	PERQ amino acid-rich with GYF domain-containing protein 2;GRB10-interacting GYF protein 2;Trinucleotide repeat-containing gene 15 protein;12 days embryo embryonic body below diaphragm region cDNA, RIKEN full-length enriched library, clone:3732404K14 product:trinucleotide repeat containing 15, full insert sequence	Gigyf2;Kiaa0642;Perq2;Tnrc15	Isoform 1 of PERQ amino acid-rich with GYF domain-containing protein 2;PERQ amino acid-rich with GYF domain-containing protein 2 isoform b;Uncharacterized protein	Q6Y7W8-1;Q6Y7W8;Q6Y7W8-2;Q8C585;E9Q2M5;Q3TUA5	ENSMUSG00000048000		MGI:2138584;MGI:2138584;MGI:2138584	NP_666224;NP_001103682	PF02213	GYF	GYF domain			GO:0005488;GO:0005515	binding;protein binding							CAMK2;ERK/MAPK;FHA1 Rad53p	3	1	1	1	1	1	1	1	0	1	0	1	0	2.7	2.7	2.7	149.19	1291
601	6;1023							IPI00318841	2	Elongation factor 1-gamma;eEF-1B gamma	Eef1g	Elongation factor 1-gamma	Q9D8N0;Q4FZK2;Q8R1N8	ENSMUSG00000071644	OTTMUSP00000022242	MGI:1914410	NP_080283	PF00647;PF00043;PF02798	EF1G;GST_C;GST_N	Elongation factor 1 gamma, conserved domain;Glutathione S-transferase, C-terminal domain;Glutathione S-transferase, N-terminal domain	GO:0005853;GO:0032991;GO:0043234;GO:0044424;GO:0044444;GO:0044464	eukaryotic translation elongation factor 1 complex;macromolecular complex;protein complex;intracellular part;cytoplasmic part;cell part	GO:0003676;GO:0003746;GO:0005488;GO:0005515;GO:0008135;GO:0045182	nucleic acid binding;translation elongation factor activity;binding;protein binding;translation factor activity, nucleic acid binding;translation regulator activity	GO:0006412;GO:0006414;GO:0008152;GO:0009058;GO:0009059;GO:0009987;GO:0019538;GO:0034645;GO:0034960;GO:0034961;GO:0043170;GO:0043283;GO:0043284;GO:0044237;GO:0044238;GO:0044249;GO:0044260;GO:0044267	translation;translational elongation;metabolic process;biosynthetic process;macromolecule biosynthetic process;cellular process;protein metabolic process;cellular macromolecule biosynthetic process;cellular biopolymer metabolic process;cellular biopolymer biosynthetic process;macromolecule metabolic process;biopolymer metabolic process;biopolymer biosynthetic process;cellular metabolic process;pr…	mmu:67160			K03233		1	2	2	2	2	2	2	2	0	2	0	2	0	5.3	5.3	5.3	50.06	437
460	1660		730;731			101;103		IPI01007851;IPI00226275;IPI00970219;IPI00970169	1;1;1;1	WD repeat-containing protein 26	Wdr26	WD repeat-containing protein 26;WD repeat-containing protein 26;Uncharacterized protein;Protein	E9PX83;Q8C6G8;E0CYH4	ENSMUSG00000038733		MGI:1923825	NP_663489	PF00400	WD40	WD domain, G-beta repeat	GO:0005737;GO:0044424;GO:0044464	cytoplasm;intracellular part;cell part					mmu:226757				PKA;NEK6	4	1	1	1	1	1	1	1	0	1	0	1	0	1.7	1.7	1.7	70.543	641
240	162		338			220		IPI00124827	1	Serum response factor	Srf	Serum response factor	Q9JM73	ENSMUSG00000015605		MGI:106658	NP_065239	PF00319	SRF-TF	SRF-type transcription factor (DNA-binding and dimerisation domain)	GO:0005634;GO:0005737;GO:0043226;GO:0043227;GO:0043229;GO:0043231;GO:0044424;GO:0044464	nucleus;cytoplasm;organelle;membrane-bounded organelle;intracellular organelle;intracellular membrane-bounded organelle;intracellular part;cell part	GO:0003676;GO:0003677;GO:0003700;GO:0005488;GO:0005515;GO:0008134;GO:0030528;GO:0043565	nucleic acid binding;DNA binding;transcription factor activity;binding;protein binding;transcription factor binding;transcription regulator activity;sequence-specific DNA binding	GO:0001829;GO:0001947;GO:0003007;GO:0006139;GO:0006350;GO:0006355;GO:0006357;GO:0007275;GO:0007507;GO:0008152;GO:0009058;GO:0009059;GO:0009653;GO:0009887;GO:0009889;GO:0009891;GO:0009893;GO:0009987;GO:0010468;GO:0010556;GO:0010557;GO:0010604;GO:0010628;GO:0019219;GO:0019222;GO:0019725;GO:0030154;GO:0031323;GO:0031325;GO:0032501;GO:0032502;GO:0034645;GO:0034960;GO:0034961;GO:0042592;GO:0043170;GO:…	trophectodermal cell differentiation;heart looping;heart morphogenesis;nucleobase, nucleoside, nucleotide and nucleic acid metabolic process;transcription;regulation of transcription, DNA-dependent;regulation of transcription from RNA polymerase II promoter;multicellular organismal development;heart development;metabolic process;biosynthetic process;macromolecule biosynthetic process;anatomical s…	mmu:20807	ko04010	MAPK signaling pathway	K04378	CK1;GSK3;CDK2;ERK/MAPK;CDK1;WW GroupIV	1	1	1	1	1	1	1	1	0	1	0	1	0	4.6	4.6	4.6	51.247	504
978	472;1091		1847			102		IPI00954313	2	2 days neonate thymus thymic cells cDNA, RIKEN full-length enriched library, clone:E430022O13 product:high mobility group AT-hook 1, full insert sequence	Hmga1	high mobility group protein HMG-I/HMG-Y isoform c	Q3TE85	ENSMUSG00000046711;ENSMUSG00000078249		MGI:96160	NP_001160015;NP_001160016	PF02178	AT_hook	AT hook motif	GO:0000785;GO:0005634;GO:0043226;GO:0043227;GO:0043229;GO:0043231;GO:0044422;GO:0044424;GO:0044427;GO:0044446;GO:0044464	chromatin;nucleus;organelle;membrane-bounded organelle;intracellular organelle;intracellular membrane-bounded organelle;organelle part;intracellular part;chromosomal part;intracellular organelle part;cell part	GO:0003676;GO:0003677;GO:0005488	nucleic acid binding;DNA binding;binding	GO:0000003;GO:0006355;GO:0007276;GO:0007283;GO:0009889;GO:0010468;GO:0010556;GO:0019219;GO:0019222;GO:0019953;GO:0031323;GO:0045449;GO:0048232;GO:0050789;GO:0050794;GO:0051252;GO:0060255;GO:0065007	reproduction;regulation of transcription, DNA-dependent;gamete generation;spermatogenesis;regulation of biosynthetic process;regulation of gene expression;regulation of macromolecule biosynthetic process;regulation of nucleobase, nucleoside, nucleotide and nucleic acid metabolic process;regulation of metabolic process;sexual reproduction;regulation of cellular metabolic process;regulation of tran…					CK1;CK2	1	2	2	1	1	1	1	2	0	1	0	1	0	17	17	17	11.485	106
231	1742		327;1928			225;227		IPI00124245	1	Ras GTPase-activating protein-binding protein 2;G3BP-2;GAP SH3 domain-binding protein 2	G3bp2	Isoform A of Ras GTPase-activating protein-binding protein 2	P97379-1;P97379;Q3U541;Q3U6B1	ENSMUSG00000029405		MGI:2442040	NP_001074263;NP_001074266;NP_035946	PF02136;PF00076	NTF2;RRM_1	Nuclear transport factor 2 (NTF2) domain;RNA recognition motif. (a.k.a. RRM, RBD, or RNP domain)	GO:0005622;GO:0044464	intracellular;cell part	GO:0000166;GO:0003676;GO:0003723;GO:0005488	nucleotide binding;nucleic acid binding;RNA binding;binding	GO:0006810;GO:0015931;GO:0050657;GO:0050658;GO:0051028;GO:0051234;GO:0051236	transport;nucleobase, nucleoside, nucleotide and nucleic acid transport;nucleic acid transport;RNA transport;mRNA transport;establishment of localization;establishment of RNA localization	mmu:23881					1	1	1	1	1	1	1	1	0	1	0	1	0	3.7	3.7	3.7	54.087	482
697	181;1861							IPI00352475	2	28 kDa heat- and acid-stable phosphoprotein;PDGF-associated protein;PDGFA-associated protein 1	Pdap1	28 kDa heat- and acid-stable phosphoprotein	Q3UHX2;B2RTB0;Q1WWJ8	ENSMUSG00000029623	OTTMUSP00000026490	MGI:2448536	NP_001028485	PF10252	PP28	Casein kinase substrate phosphoprotein PP28							mmu:231887					1	2	2	2	2	2	2	2	0	2	0	2	0	19.9	19.9	19.9	20.605	181
447	833	82	718;719		81	83;85		IPI00224570	1	cAMP-dependent protein kinase type II-beta regulatory subunit	Prkar2b	cAMP-dependent protein kinase type II-beta regulatory subunit	P31324;Q3V2X9	ENSMUSG00000002997	OTTMUSP00000018450;OTTMUSP00000018451	MGI:97760	NP_035288	PF00027;PF02197	cNMP_binding;RIIa	Cyclic nucleotide-binding domain;Regulatory subunit of type II PKA R-subunit	GO:0005952;GO:0032991;GO:0043234;GO:0044424;GO:0044464	cAMP-dependent protein kinase complex;macromolecular complex;protein complex;intracellular part;cell part	GO:0000166;GO:0005488;GO:0008603;GO:0016208;GO:0017076;GO:0019207;GO:0019887;GO:0030234;GO:0030551;GO:0030552;GO:0030554;GO:0032553;GO:0032555;GO:0032559	nucleotide binding;binding;cAMP-dependent protein kinase regulator activity;AMP binding;purine nucleotide binding;kinase regulator activity;protein kinase regulator activity;enzyme regulator activity;cyclic nucleotide binding;cAMP binding;adenyl nucleotide binding;ribonucleotide binding;purine ribonucleotide binding;adenyl ribonucleotide binding	GO:0001932;GO:0003008;GO:0006082;GO:0006464;GO:0006468;GO:0006629;GO:0006631;GO:0006793;GO:0006796;GO:0007154;GO:0007165;GO:0007610;GO:0007611;GO:0007612;GO:0008152;GO:0008283;GO:0009653;GO:0009887;GO:0009987;GO:0016310;GO:0019220;GO:0019222;GO:0019538;GO:0019752;GO:0031323;GO:0031399;GO:0032268;GO:0032501;GO:0032502;GO:0032787;GO:0042325;GO:0043170;GO:0043283;GO:0043412;GO:0043687;GO:0044237;GO:…	regulation of protein amino acid phosphorylation;system process;organic acid metabolic process;protein modification process;protein amino acid phosphorylation;lipid metabolic process;fatty acid metabolic process;phosphorus metabolic process;phosphate metabolic process;cell communication;signal transduction;behavior;learning or memory;learning;metabolic process;cell proliferation;anatomical struct…	mmu:19088	ko04210;ko04910	Apoptosis;Insulin signaling pathway	K04739	CK2;CAMK2	1	1	3	1	3	1	3	1	0	1	0	1	0	8.2	8.2	8.2	46.167	416
307	475;1504;2194							IPI00130344	3	Chloride intracellular channel protein 1;Nuclear chloride ion channel 27	Clic1	Chloride intracellular channel protein 1	Q9Z1Q5;Q3TIP8;Q542F1	ENSMUSG00000007041		MGI:2148924	NP_254279				GO:0000267;GO:0005624;GO:0005625;GO:0005626;GO:0005634;GO:0005737;GO:0005829;GO:0016020;GO:0032991;GO:0043226;GO:0043227;GO:0043229;GO:0043231;GO:0043234;GO:0044424;GO:0044444;GO:0044464	cell fraction;membrane fraction;soluble fraction;insoluble fraction;nucleus;cytoplasm;cytosol;membrane;macromolecular complex;organelle;membrane-bounded organelle;intracellular organelle;intracellular membrane-bounded organelle;protein complex;intracellular part;cytoplasmic part;cell part	GO:0005215;GO:0005216;GO:0005244;GO:0005247;GO:0005253;GO:0005254;GO:0005488;GO:0005515;GO:0008134;GO:0008308;GO:0008509;GO:0015075;GO:0015267;GO:0022803;GO:0022832;GO:0022836;GO:0022838;GO:0022857;GO:0022891;GO:0022892;GO:0031404;GO:0043167;GO:0043168;GO:0051059	transporter activity;ion channel activity;voltage-gated ion channel activity;voltage-gated chloride channel activity;anion channel activity;chloride channel activity;binding;protein binding;transcription factor binding;voltage-gated anion channel activity;anion transmembrane transporter activity;ion transmembrane transporter activity;channel activity;passive transmembrane transporter activity;vol…	GO:0006810;GO:0006811;GO:0006820;GO:0006821;GO:0006950;GO:0006952;GO:0006986;GO:0007584;GO:0009605;GO:0009607;GO:0009991;GO:0015698;GO:0031667;GO:0042221;GO:0050896;GO:0051234;GO:0051789	transport;ion transport;anion transport;chloride transport;response to stress;defense response;response to unfolded protein;response to nutrient;response to external stimulus;response to biotic stimulus;response to extracellular stimulus;inorganic anion transport;response to nutrient levels;response to chemical stimulus;response to stimulus;establishment of localization;response to protein stimul…	mmu:114584			K05021		1	3	3	3	3	3	3	3	0	3	0	3	0	25.3	25.3	25.3	27.013	241
683	120;1840		1114;1115;1116			500;829;831		IPI00338954	2	SAM and SH3 domain-containing protein 1	Sash1	SAM and SH3 domain-containing protein 1	P59808;Q6ZQ46;Q8BRY6	ENSMUSG00000015305		MGI:1917347	NP_780364	PF07647;PF07653	SAM_2;SH3_2	SAM domain (Sterile alpha motif);Variant SH3 domain					GO:0007049;GO:0009987;GO:0045786;GO:0048519;GO:0048523;GO:0050789;GO:0050794;GO:0051726;GO:0065007	cell cycle;cellular process;negative regulation of cell cycle;negative regulation of biological process;negative regulation of cellular process;regulation of biological process;regulation of cellular process;regulation of cell cycle;biological regulation	mmu:70097				CK1;CAMK2	1	2	2	2	2	2	2	2	0	2	0	2	0	2	2	2	135.59	1230
692	201;617		1137;1138			240;682		IPI00344430	2	Splicing factor, arginine/serine-rich 19	Scaf1;Sfrs19	Isoform 1 of Splicing factor, arginine/serine-rich 19	Q5U4C3-1;Q5U4C3	ENSMUSG00000038406	OTTMUSP00000036766;OTTMUSP00000036767	MGI:2141980	NP_001008422				GO:0005634;GO:0043226;GO:0043227;GO:0043229;GO:0043231;GO:0044424;GO:0044464	nucleus;organelle;membrane-bounded organelle;intracellular organelle;intracellular membrane-bounded organelle;intracellular part;cell part	GO:0003676;GO:0003723;GO:0005488	nucleic acid binding;RNA binding;binding	GO:0006139;GO:0006396;GO:0006397;GO:0008152;GO:0008380;GO:0009987;GO:0016070;GO:0016071;GO:0034960;GO:0043170;GO:0043283;GO:0044237;GO:0044238;GO:0044260	nucleobase, nucleoside, nucleotide and nucleic acid metabolic process;RNA processing;mRNA processing;metabolic process;RNA splicing;cellular process;RNA metabolic process;mRNA metabolic process;cellular biopolymer metabolic process;macromolecule metabolic process;biopolymer metabolic process;cellular metabolic process;primary metabolic process;cellular macromolecule metabolic process	mmu:233208				CDK2;CDK1	1	2	2	2	2	2	2	2	0	2	0	2	0	2.7	2.7	2.7	133.84	1256
207	2247		290			208		IPI00849982;IPI00850187;IPI00123274;IPI01007741;IPI00654035;IPI00828289;IPI01007671;IPI00652166;IPI00850722;IPI01007903;IPI00653891;IPI00987977	1;1;1;1;1;1;1;1;1;1;1;1	Transforming growth factor beta-1-induced transcript 1 protein;Hydrogen peroxide-inducible clone 5 protein;Androgen receptor-associated protein of 55 kDa;TGF beta-stimulated clone 5	Tgfb1i1;Ara55	Isoform 3 of Transforming growth factor beta-1-induced transcript 1 protein;Isoform 1 of Transforming growth factor beta-1-induced transcript 1 protein;Isoform 2 of Transforming growth factor beta-1-induced transcript 1 protein;Uncharacterized protein;Isoform 4 of Transforming growth factor beta-1-induced transcript 1 protein;Isoform 5 of Transforming growth factor beta-1-induced transcript 1 pro…	Q62219-3;Q62219;Q62219-1;Q62219-2;E9Q1D5;Q62219-4;Q62219-5;E9PYQ1;Q62219-9;E9QKN0;Q62219-10;Q62219-7	ENSMUSG00000030782		MGI:102784;MGI:102784;MGI:102784;MGI:102784;MGI:102784;MGI:102784;MGI:102784;MGI:102784	NP_033391	PF00412	LIM	LIM domain	GO:0005634;GO:0005737;GO:0005856;GO:0005912;GO:0005924;GO:0005925;GO:0016363;GO:0030054;GO:0030055;GO:0043226;GO:0043227;GO:0043228;GO:0043229;GO:0043231;GO:0043232;GO:0044422;GO:0044424;GO:0044425;GO:0044428;GO:0044446;GO:0044459;GO:0044464	nucleus;cytoplasm;cytoskeleton;adherens junction;cell-substrate adherens junction;focal adhesion;nuclear matrix;cell junction;cell-substrate junction;organelle;membrane-bounded organelle;non-membrane-bounded organelle;intracellular organelle;intracellular membrane-bounded organelle;intracellular non-membrane-bounded organelle;organelle part;intracellular part;membrane part;nuclear part;intracellu…	GO:0005488;GO:0005515;GO:0008270;GO:0043167;GO:0043169;GO:0046872;GO:0046914	binding;protein binding;zinc ion binding;ion binding;cation binding;metal ion binding;transition metal ion binding	GO:0002009;GO:0007154;GO:0007165;GO:0007166;GO:0009653;GO:0009987;GO:0016055;GO:0016331;GO:0030154;GO:0030855;GO:0032502;GO:0045165;GO:0045595;GO:0045596;GO:0045598;GO:0045599;GO:0048519;GO:0048523;GO:0048598;GO:0048869;GO:0050789;GO:0050793;GO:0050794;GO:0051093;GO:0065007	morphogenesis of an epithelium;cell communication;signal transduction;cell surface receptor linked signal transduction;anatomical structure morphogenesis;cellular process;Wnt receptor signaling pathway;morphogenesis of embryonic epithelium;cell differentiation;epithelial cell differentiation;developmental process;cell fate commitment;regulation of cell differentiation;negative regulation of cell …	mmu:21804				CDK2;CDK1	12	1	1	1	1	1	1	1	0	1	0	1	0	4.1	4.1	4.1	51.987	483
966	1705		1821			242		IPI00896602;IPI00896607	1;1	Ppfia1 protein	Ppfia1	Liprin-alpha 1;liprin-alpha-1 isoform B	B2RXQ2;B8QI33;B2RXW8				NP_001182015;NP_001028491						GO:0005488;GO:0005515	binding;protein binding							CK1;PLK1	2	1	1	1	1	1	1	1	0	1	0	1	0	1.1	1.1	1.1	142.8	1267
53	1937;1940		57;58;59			88;103;105		IPI00112597;IPI00890844;IPI00895239;IPI00620551	2;2;2;2	Ubiquitin conjugation factor E4 B;Ubiquitin fusion degradation protein 2;Ufd2a;Ubiquitination factor E4B, UFD2 homolog (S. cerevisiae);Adult male testis cDNA, RIKEN full-length enriched library, clone:4933406G05 product:ubiquitination factor E4B, UFD2 homolog (S. cerevisiae), full insert sequence (Ubiquitination factor E4B, UFD2 homolog) (S. cerevisiae)	Ube4b;Ufd2;RP23-173D8.1-001;RP23-173D8.1-003	Ubiquitin conjugation factor E4 B;ubiquitin conjugation factor E4 B;Ubiquitination factor E4B, UFD2 homolog;Ubiquitination factor E4B, UFD2 homolog	Q9ES00;B2KFK2;E9Q664;Q6NWW1;Q80TU3;Q6DID4;B2KFK1;Q3V426	ENSMUSG00000028960	OTTMUSP00000042830;OTTMUSP00000010808;OTTMUSP00000042832;OTTMUSP00000010810	MGI:1927086;MGI:1927086;MGI:1927086	NP_071305	PF04564;PF10408	U-box;Ufd2P_core	U-box domain;Ubiquitin elongating factor core	GO:0000151;GO:0005634;GO:0005737;GO:0032991;GO:0043226;GO:0043227;GO:0043229;GO:0043231;GO:0043234;GO:0044424;GO:0044464	ubiquitin ligase complex;nucleus;cytoplasm;macromolecular complex;organelle;membrane-bounded organelle;intracellular organelle;intracellular membrane-bounded organelle;protein complex;intracellular part;cell part	GO:0003824;GO:0004842;GO:0005488;GO:0005515;GO:0016874;GO:0016879;GO:0016881;GO:0019787;GO:0019899;GO:0034450;GO:0051082	catalytic activity;ubiquitin-protein ligase activity;binding;protein binding;ligase activity;ligase activity, forming carbon-nitrogen bonds;acid-amino acid ligase activity;small conjugating protein ligase activity;enzyme binding;ubiquitin-ubiquitin ligase activity;unfolded protein binding	GO:0000209;GO:0006457;GO:0006464;GO:0006508;GO:0006511;GO:0006915;GO:0008152;GO:0008219;GO:0009056;GO:0009057;GO:0009314;GO:0009411;GO:0009416;GO:0009628;GO:0009987;GO:0012501;GO:0016265;GO:0016567;GO:0019538;GO:0019941;GO:0030163;GO:0032446;GO:0032502;GO:0042787;GO:0043170;GO:0043283;GO:0043285;GO:0043412;GO:0043632;GO:0044237;GO:0044238;GO:0044248;GO:0044257;GO:0044260;GO:0044265;GO:0044267;GO:…	protein polyubiquitination;protein folding;protein modification process;proteolysis;ubiquitin-dependent protein catabolic process;apoptosis;metabolic process;cell death;catabolic process;macromolecule catabolic process;response to radiation;response to UV;response to light stimulus;response to abiotic stimulus;cellular process;programmed cell death;death;protein ubiquitination;protein metabolic p…					CK1;NEK6;CAMK2;PKD;CHK1/2;CHK1;GSK3;Polo box	4	2	2	2	2	2	2	2	0	2	0	2	0	3.4	3.4	3.4	133.3	1173
196	927							IPI00122698;IPI00776339;IPI00886070	1;1;1	Histone-binding protein RBBP7;Retinoblastoma-binding protein 7;Retinoblastoma-binding protein p46;Histone acetyltransferase type B subunit 2;Nucleosome-remodeling factor subunit RBAP46;Retinoblastoma binding protein 7	Rbbp7;Rbap46;RP23-436I3.1-003;RP23-436I3.1-004	Histone-binding protein RBBP7;Retinoblastoma binding protein 7;Retinoblastoma binding protein 7	Q60973;Q3UJI2;Q3UX53;Q8C5H3;A2AFJ1;A2AFJ3	ENSMUSG00000031353	OTTMUSP00000018766;OTTMUSP00000018768;OTTMUSP00000018769	MGI:1194910;MGI:1194910;MGI:1194910	NP_033057	PF00400	WD40	WD domain, G-beta repeat	GO:0000118;GO:0005634;GO:0016581;GO:0032991;GO:0043226;GO:0043227;GO:0043229;GO:0043231;GO:0043234;GO:0044422;GO:0044424;GO:0044428;GO:0044446;GO:0044451;GO:0044464	histone deacetylase complex;nucleus;NuRD complex;macromolecular complex;organelle;membrane-bounded organelle;intracellular organelle;intracellular membrane-bounded organelle;protein complex;organelle part;intracellular part;nuclear part;intracellular organelle part;nucleoplasm part;cell part	GO:0005488;GO:0005515;GO:0016564;GO:0030528	binding;protein binding;transcription repressor activity;transcription regulator activity	GO:0000122;GO:0006139;GO:0006259;GO:0006260;GO:0006325;GO:0006338;GO:0006350;GO:0006355;GO:0006357;GO:0006996;GO:0008152;GO:0009058;GO:0009059;GO:0009889;GO:0009890;GO:0009892;GO:0009987;GO:0010468;GO:0010556;GO:0010558;GO:0010605;GO:0010629;GO:0016043;GO:0016481;GO:0016568;GO:0019219;GO:0019222;GO:0031323;GO:0031324;GO:0032502;GO:0034645;GO:0034960;GO:0034961;GO:0043170;GO:0043283;GO:0043284;GO:…	negative regulation of transcription from RNA polymerase II promoter;nucleobase, nucleoside, nucleotide and nucleic acid metabolic process;DNA metabolic process;DNA replication;establishment or maintenance of chromatin architecture;chromatin remodeling;transcription;regulation of transcription, DNA-dependent;regulation of transcription from RNA polymerase II promoter;organelle organization;metabo…	mmu:245688					3	1	1	1	1	1	1	1	0	1	0	1	0	6.4	6.4	6.4	47.789	425
665	110;1775		1077			76		IPI00331556	2	Heat shock 70 kDa protein 4;Heat shock 70-related protein APG-2	Hspa4;Apg2;Hsp110	Heat shock 70 kDa protein 4	Q61316;Q3U2G2;Q571M2;Q8C6R3;Q99L75	ENSMUSG00000020361	OTTMUSP00000000078	MGI:1342292	NP_032326	PF00012	HSP70	Hsp70 protein	GO:0005737;GO:0044424;GO:0044464	cytoplasm;intracellular part;cell part	GO:0000166;GO:0005488;GO:0005524;GO:0017076;GO:0030554;GO:0032553;GO:0032555;GO:0032559	nucleotide binding;binding;ATP binding;purine nucleotide binding;adenyl nucleotide binding;ribonucleotide binding;purine ribonucleotide binding;adenyl ribonucleotide binding	GO:0006950;GO:0050896	response to stress;response to stimulus					CAMK2	1	2	2	2	2	2	2	2	0	2	0	2	0	3.6	3.6	3.6	94.132	841
541	216							IPI00283862;IPI00986845	1;1	Proteasome subunit alpha type-1;Proteasome component C2;Macropain subunit C2;Multicatalytic endopeptidase complex subunit C2;Proteasome nu chain;20S proteasome subunit C2	Psma1	Proteasome subunit alpha type-1;Uncharacterized protein	Q9R1P4;Q3TS44;Q8BTU5;E9Q3B7;Q9JHS5	ENSMUSG00000030751	OTTMUSP00000030740	MGI:1347005;MGI:1347005	NP_036095	PF00227;PF10584	Proteasome;Proteasome_A_N	Proteasome A-type and B-type;Proteasome subunit A N-terminal signature	GO:0005634;GO:0005737;GO:0005829;GO:0005839;GO:0032991;GO:0043226;GO:0043227;GO:0043229;GO:0043231;GO:0043234;GO:0044424;GO:0044444;GO:0044464	nucleus;cytoplasm;cytosol;proteasome core complex;macromolecular complex;organelle;membrane-bounded organelle;intracellular organelle;intracellular membrane-bounded organelle;protein complex;intracellular part;cytoplasmic part;cell part	GO:0003824;GO:0004175;GO:0004298;GO:0005488;GO:0005515;GO:0008233;GO:0016787;GO:0070003;GO:0070011	catalytic activity;endopeptidase activity;threonine-type endopeptidase activity;binding;protein binding;peptidase activity;hydrolase activity;threonine-type peptidase activity;peptidase activity, acting on L-amino acid peptides	GO:0006508;GO:0006511;GO:0008152;GO:0009056;GO:0009057;GO:0009987;GO:0019538;GO:0019941;GO:0030163;GO:0043170;GO:0043283;GO:0043285;GO:0043632;GO:0044237;GO:0044238;GO:0044248;GO:0044257;GO:0044260;GO:0044265;GO:0044267;GO:0051603	proteolysis;ubiquitin-dependent protein catabolic process;metabolic process;catabolic process;macromolecule catabolic process;cellular process;protein metabolic process;modification-dependent protein catabolic process;protein catabolic process;macromolecule metabolic process;biopolymer metabolic process;biopolymer catabolic process;modification-dependent macromolecule catabolic process;cellular m…	mmu:26440	ko03050	Proteasome	K02725		2	1	1	1	1	1	1	1	0	1	0	1	0	7.6	7.6	7.6	29.546	263
325	1601		488;489;1956			407;408;410		IPI00131692;IPI00845537;IPI00467555;IPI00416397;IPI00310248;IPI00515754;IPI00918102	1;1;1;1;1;1;1	Rab GTPase-binding effector protein 1;Rabaptin-5;Rabaptin-5alpha;Rabaptin, RAB GTPase binding effector protein 1	Rabep1;Rab5ep;Rabpt5;Rabpt5a;DN-279H6.1-002;RP23-83I13.2-002	Uncharacterized protein;Isoform 6 of Rab GTPase-binding effector protein 1;rab GTPase-binding effector protein 1;Isoform 5 of Rab GTPase-binding effector protein 1;Isoform 3 of Rab GTPase-binding effector protein 1;Rabaptin, RAB GTPase binding effector protein 1, isoform CRA_a;52 kDa protein	O35551-1;O35551;E9QPP9;O35551-6;O35551-2;Q5QNU3;O35551-5;Q5QNU2;O35551-3;Q5QNU4	ENSMUSG00000020817	OTTMUSP00000006369;OTTMUSP00000022309;OTTMUSP00000006371;OTTMUSP00000006370;OTTMUSP00000022310;OTTMUSP00000022311	MGI:1860236;MGI:1860236;MGI:1860236;MGI:1860236;MGI:1860236;MGI:1860236	NP_062273	PF09311;PF03528	Rab5-bind;Rabaptin	Rab5 binding;Rabaptin	GO:0005737;GO:0005768;GO:0005769;GO:0043226;GO:0043227;GO:0043229;GO:0043231;GO:0044424;GO:0044444;GO:0044464;GO:0055037	cytoplasm;endosome;early endosome;organelle;membrane-bounded organelle;intracellular organelle;intracellular membrane-bounded organelle;intracellular part;cytoplasmic part;cell part;recycling endosome	GO:0005096;GO:0005102;GO:0005488;GO:0005515;GO:0008047;GO:0008083;GO:0030234;GO:0030695	GTPase activator activity;receptor binding;binding;protein binding;enzyme activator activity;growth factor activity;enzyme regulator activity;GTPase regulator activity	GO:0006810;GO:0006897;GO:0006915;GO:0008219;GO:0009987;GO:0010324;GO:0012501;GO:0015031;GO:0016043;GO:0016044;GO:0016192;GO:0016265;GO:0032502;GO:0045184;GO:0048532;GO:0051234	transport;endocytosis;apoptosis;cell death;cellular process;membrane invagination;programmed cell death;protein transport;cellular component organization;membrane organization;vesicle-mediated transport;death;developmental process;establishment of protein localization;anatomical structure organization;establishment of localization	mmu:54189				CAMK2;PKD;CHK1/2;CHK1;CK1;GSK3;FHA2 Rad53p	7	1	1	1	1	1	1	1	0	1	0	1	0	2	2	2	99.751	864
149	845		212			269		IPI00120301;IPI00307926	1;1	Transmembrane protein 45A;Dermal papilla-derived protein 7 homolog;19.5;Putative uncharacterized protein	Tmem45a;Derp7;RP23-178N11.3-001	Transmembrane protein 45A;Transmembrane protein 45a	Q60774;Q8BFU6	ENSMUSG00000022754	OTTMUSP00000032957	MGI:1913122;MGI:1913122	NP_062605	PF04819	DUF716	Family of unknown function (DUF716)	GO:0016020;GO:0016021;GO:0031224;GO:0044425;GO:0044464	membrane;integral to membrane;intrinsic to membrane;membrane part;cell part					mmu:56277				CK2	2	1	1	1	1	1	1	1	0	1	0	1	0	4.4	4.4	4.4	31.343	273
394	1224	75	620;621		230	219;227		IPI00153950;IPI00944803	1;1	Phosphoribosyl pyrophosphate synthetase-associated protein 2;41 kDa phosphoribosypyrophosphate synthetase-associated protein;PAP41;Prpsap2 protein	Prpsap2	Phosphoribosyl pyrophosphate synthase-associated protein 2;phosphoribosyl pyrophosphate synthase-associated protein 2 isoform b	Q8R574;Q5SWZ0;Q8BK37;Q05BD4	ENSMUSG00000020528	OTTMUSP00000006040	MGI:2384838;MGI:2384838	NP_001157714;NP_659055;NP_001157715;NP_001157716	PF00156	Pribosyltran	Phosphoribosyl transferase domain	GO:0032991;GO:0043234	macromolecular complex;protein complex	GO:0000287;GO:0003824;GO:0004749;GO:0005488;GO:0016740;GO:0016772;GO:0016778;GO:0043167;GO:0046872	magnesium ion binding;catalytic activity;ribose phosphate diphosphokinase activity;binding;transferase activity;transferase activity, transferring phosphorus-containing groups;diphosphotransferase activity;ion binding;metal ion binding	GO:0006139;GO:0006753;GO:0008152;GO:0009116;GO:0009117;GO:0009165;GO:0009987;GO:0044237;GO:0044238;GO:0055086	nucleobase, nucleoside, nucleotide and nucleic acid metabolic process;nucleoside phosphate metabolic process;metabolic process;nucleoside metabolic process;nucleotide metabolic process;nucleotide biosynthetic process;cellular process;cellular metabolic process;primary metabolic process;nucleobase, nucleoside and nucleotide metabolic process	mmu:212627				PKA	2	1	2	1	2	1	2	1	0	1	0	1	0	7.6	7.6	7.6	40.88	369
866	632		1498;1499			63;67		IPI00848443;IPI01008524;IPI00474783;IPI00649984;IPI00974879;IPI00649000	1;1;1;1;1;1	Acetyl-CoA carboxylase 1;ACC-alpha;Acetyl-CoA carboxylase 265;Biotin carboxylase	Acaca;Acac;Gm738	Isoform 2 of Acetyl-CoA carboxylase 1;Uncharacterized protein;Isoform 1 of Acetyl-CoA carboxylase 1;22 kDa protein;13 kDa protein;8 kDa protein	Q5SWU9-2;Q5SWU9;E9PUB1;Q5SWU9-1;Q9ESZ5	ENSMUSG00000020532	OTTMUSP00000000931;OTTMUSP00000000934;OTTMUSP00000012491;OTTMUSP00000000932	MGI:108451;MGI:108451	NP_579938	PF08326;PF02785;PF00364;PF01039;PF00289;PF02786	ACC_central;Biotin_carb_C;Biotin_lipoyl;Carboxyl_trans;CPSase_L_chain;CPSase_L_D2	Acetyl-CoA carboxylase, central region;Biotin carboxylase C-terminal domain;Biotin-requiring enzyme;Carboxyl transferase domain;Carbamoyl-phosphate synthase L chain, N-terminal domain;Carbamoyl-phosphate synthase L chain, ATP binding domain	GO:0005737;GO:0044424;GO:0044464	cytoplasm;intracellular part;cell part	GO:0000166;GO:0003824;GO:0003989;GO:0004075;GO:0005488;GO:0005515;GO:0005524;GO:0009374;GO:0016421;GO:0016874;GO:0016879;GO:0016885;GO:0017076;GO:0019842;GO:0030145;GO:0030554;GO:0032553;GO:0032555;GO:0032559;GO:0043167;GO:0043169;GO:0046872;GO:0046914	nucleotide binding;catalytic activity;acetyl-CoA carboxylase activity;biotin carboxylase activity;binding;protein binding;ATP binding;biotin binding;CoA carboxylase activity;ligase activity;ligase activity, forming carbon-nitrogen bonds;ligase activity, forming carbon-carbon bonds;purine nucleotide binding;vitamin binding;manganese ion binding;adenyl nucleotide binding;ribonucleotide binding;puri…	GO:0006082;GO:0006629;GO:0006631;GO:0006633;GO:0008152;GO:0008610;GO:0009058;GO:0009987;GO:0016053;GO:0019752;GO:0032787;GO:0044237;GO:0044238;GO:0044249;GO:0044255;GO:0046394	organic acid metabolic process;lipid metabolic process;fatty acid metabolic process;fatty acid biosynthetic process;metabolic process;lipid biosynthetic process;biosynthetic process;cellular process;organic acid biosynthetic process;carboxylic acid metabolic process;monocarboxylic acid metabolic process;cellular metabolic process;primary metabolic process;cellular biosynthetic process;cellular li…	mmu:107476	ko00061;ko00253;ko00620;ko00640;ko04910	Fatty acid biosynthesis;Tetracycline biosynthesis;Pyruvate metabolism;Propanoate metabolism;Insulin signaling pathway	K01946;K01961	GSK3;CK1;CK2	6	1	1	1	1	1	1	1	1	1	1	1	1	0.8	0.8	0.8	269.96	2383
559	1718;2176		855;856			252;261		IPI00323790;IPI00310173	2;2	DNA mismatch repair protein Msh6;MutS-alpha 160 kDa subunit;G/T mismatch-binding protein;p160;Mus musculus probable G/T mismatch binding protein	Msh6;Gtmbp	DNA mismatch repair protein Msh6;DNA mismatch repair protein Msh6	P54276;Q61061;Q6GTK8;Q8C2N9;Q9CRH0	ENSMUSG00000005370		MGI:1343961;MGI:1343961	NP_034960	PF01624;PF05188;PF05192;PF05190;PF00488;PF00855	MutS_I;MutS_II;MutS_III;MutS_IV;MutS_V;PWWP	MutS domain I;MutS domain II;MutS domain III;MutS family domain IV;MutS domain V;PWWP domain	GO:0000785;GO:0000790;GO:0032300;GO:0032301;GO:0032991;GO:0043234;GO:0044422;GO:0044424;GO:0044427;GO:0044428;GO:0044446;GO:0044454;GO:0044464	chromatin;nuclear chromatin;mismatch repair complex;MutSalpha complex;macromolecular complex;protein complex;organelle part;intracellular part;chromosomal part;nuclear part;intracellular organelle part;nuclear chromosome part;cell part	GO:0000166;GO:0000217;GO:0000287;GO:0000400;GO:0000700;GO:0000701;GO:0003676;GO:0003677;GO:0003682;GO:0003684;GO:0003690;GO:0003824;GO:0005488;GO:0005515;GO:0005524;GO:0016462;GO:0016787;GO:0016798;GO:0016799;GO:0016817;GO:0016818;GO:0016887;GO:0017076;GO:0017111;GO:0019104;GO:0030554;GO:0030983;GO:0032134;GO:0032135;GO:0032137;GO:0032138;GO:0032139;GO:0032142;GO:0032143;GO:0032356;GO:0032357;GO:…	nucleotide binding;DNA secondary structure binding;magnesium ion binding;four-way junction DNA binding;mismatch base pair DNA N-glycosylase activity;purine-specific mismatch base pair DNA N-glycosylase activity;nucleic acid binding;DNA binding;chromatin binding;damaged DNA binding;double-stranded DNA binding;catalytic activity;binding;protein binding;ATP binding;pyrophosphatase activity;hydrolase…	GO:0000018;GO:0001775;GO:0002200;GO:0002204;GO:0002208;GO:0002376;GO:0002562;GO:0002566;GO:0006139;GO:0006259;GO:0006281;GO:0006284;GO:0006298;GO:0006310;GO:0006917;GO:0006950;GO:0006974;GO:0007154;GO:0007165;GO:0007242;GO:0008152;GO:0008340;GO:0008629;GO:0008630;GO:0009314;GO:0009411;GO:0009416;GO:0009628;GO:0009892;GO:0009987;GO:0012502;GO:0016444;GO:0016445;GO:0016446;GO:0016447;GO:0019219;GO:…	regulation of DNA recombination;cell activation;somatic diversification of immune receptors;somatic recombination of immunoglobulin genes during immune response;somatic diversification of immunoglobulins during immune response;immune system process;somatic diversification of immune receptors via germline recombination within a single locus;somatic diversification of immune receptors via somatic m…	mmu:17688	ko03430;ko05210	Mismatch repair;Colorectal cancer	K08737	CK2;GSK3;CAMK2	2	2	2	2	2	2	2	2	0	2	0	2	0	1.6	1.6	1.6	151.07	1358
590	1546		930;2058			254;258		IPI00316815	1	G patch domain-containing protein 4	Gpatch4;Gpatc4	Isoform 1 of G patch domain-containing protein 4	Q3TFK5-1;Q3TFK5	ENSMUSG00000028069		MGI:1913864	NP_001104279;NP_079939	PF01585	G-patch	G-patch domain	GO:0005622;GO:0044464	intracellular;cell part	GO:0003676;GO:0005488	nucleic acid binding;binding			mmu:66614				CK1;CK2;CAMK2	1	1	1	1	1	1	1	1	0	1	0	1	0	4.6	4.6	4.6	46.553	415
223	262;1205;1300;2080		315;316;317;318;319			149;152;942;955;2216		IPI00123871;IPI00776361;IPI00626563;IPI00776290;IPI00222492;IPI00775787;IPI00775967;IPI00775925	4;4;4;3;3;2;1;1	Nuclear receptor corepressor 2;Silencing mediator of retinoic acid and thyroid hormone receptor;Thyroid-, retinoic-acid-receptor-associated corepressor;T3 receptor-associating factor;17 days pregnant adult female amnion cDNA, RIKEN full-length enriched library, clone:I920059G03 product:hypothetical protein, full insert sequence	Ncor2;Smrt	nuclear receptor corepressor 2;Uncharacterized protein;Uncharacterized protein;Uncharacterized protein;Uncharacterized protein;Uncharacterized protein	E9Q9V0;Q9WU42-1;Q9WU42;E9Q701;E9PY55;E9Q560;Q9WU42-2;E9Q9V3;E9QPD5;E9Q9V2;E9QPD6;Q3TG88;Q3TZ10;Q80ZV7;D3Z2J5	ENSMUSG00000029478	OTTMUSP00000018645;OTTMUSP00000018646;OTTMUSP00000018647;OTTMUSP00000018644;OTTMUSP00000018650;OTTMUSP00000018648	MGI:1337080;MGI:1337080;MGI:1337080	NP_035554	PF00249	Myb_DNA-binding	Myb-like DNA-binding domain	GO:0005634;GO:0016604;GO:0043226;GO:0043227;GO:0043229;GO:0043231;GO:0044422;GO:0044424;GO:0044428;GO:0044446;GO:0044451;GO:0044464	nucleus;nuclear body;organelle;membrane-bounded organelle;intracellular organelle;intracellular membrane-bounded organelle;organelle part;intracellular part;nuclear part;intracellular organelle part;nucleoplasm part;cell part	GO:0003676;GO:0003677;GO:0003712;GO:0003714;GO:0005488;GO:0005515;GO:0008134;GO:0016564;GO:0016566;GO:0030528;GO:0043565	nucleic acid binding;DNA binding;transcription cofactor activity;transcription corepressor activity;binding;protein binding;transcription factor binding;transcription repressor activity;specific transcriptional repressor activity;transcription regulator activity;sequence-specific DNA binding	GO:0000122;GO:0001701;GO:0006139;GO:0006350;GO:0006355;GO:0006357;GO:0008152;GO:0008283;GO:0009058;GO:0009059;GO:0009790;GO:0009792;GO:0009889;GO:0009890;GO:0009892;GO:0009987;GO:0010468;GO:0010556;GO:0010558;GO:0010605;GO:0010629;GO:0016481;GO:0019219;GO:0019222;GO:0021537;GO:0021846;GO:0030900;GO:0031323;GO:0031324;GO:0032502;GO:0034645;GO:0034960;GO:0034961;GO:0043009;GO:0043170;GO:0043283;GO:…	negative regulation of transcription from RNA polymerase II promoter;in utero embryonic development;nucleobase, nucleoside, nucleotide and nucleic acid metabolic process;transcription;regulation of transcription, DNA-dependent;regulation of transcription from RNA polymerase II promoter;metabolic process;cell proliferation;biosynthetic process;macromolecule biosynthetic process;embryonic developme…	mmu:20602	ko04330	Notch signaling pathway	K06065	CDK2;CDK1;ERK/MAPK;WW GroupIV;CK1;PKA;AURORA;CK2	8	4	4	4	4	4	4	4	0	4	0	4	0	3.1	3.1	3.1	273.41	2507
714	375;1325		1172;1173;1174;1175			964;982;986;992		IPI00380354;IPI00649658;IPI00929905	2;2;2	Lethal(2) giant larvae protein homolog 1;Mlgl;Mgl-1;9 days embryo whole body cDNA, RIKEN full-length enriched library, clone:D030063F09 product:lethal giant larvae homolog, full insert sequence	Llgl1;Llglh	lethal(2) giant larvae protein homolog 1 isoform 1;Lethal(2) giant larvae protein homolog 1;lethal(2) giant larvae protein homolog 1 isoform 2	Q80Y17;Q80VF1;Q8BNH9;Q9JJ27	ENSMUSG00000020536	OTTMUSP00000008173;OTTMUSP00000008174	MGI:102682;MGI:102682	NP_001152877;NP_001152876;NP_032528	PF08366;PF00400	LLGL;WD40	LLGL2;WD domain, G-beta repeat	GO:0005737;GO:0005856;GO:0030863;GO:0030864;GO:0043226;GO:0043228;GO:0043229;GO:0043232;GO:0044422;GO:0044424;GO:0044430;GO:0044444;GO:0044446;GO:0044448;GO:0044464	cytoplasm;cytoskeleton;cortical cytoskeleton;cortical actin cytoskeleton;organelle;non-membrane-bounded organelle;intracellular organelle;intracellular non-membrane-bounded organelle;organelle part;intracellular part;cytoskeletal part;cytoplasmic part;intracellular organelle part;cell cortex part;cell part	GO:0005488;GO:0005515;GO:0019899;GO:0019900;GO:0019901	binding;protein binding;enzyme binding;kinase binding;protein kinase binding	GO:0006461;GO:0006996;GO:0007010;GO:0007163;GO:0007420;GO:0009987;GO:0016043;GO:0022607;GO:0030011;GO:0030029;GO:0030036;GO:0030865;GO:0030866;GO:0032502;GO:0035088;GO:0035090;GO:0043933;GO:0048513;GO:0048532;GO:0048856;GO:0065003	protein complex assembly;organelle organization;cytoskeleton organization;establishment or maintenance of cell polarity;brain development;cellular process;cellular component organization;cellular component assembly;maintenance of cell polarity;actin filament-based process;actin cytoskeleton organization;cortical cytoskeleton organization;cortical actin cytoskeleton organization;developmental proc…	mmu:16897	ko04530	Tight junction	K06094	GSK3;CK1;CDK1;NEK6	3	2	3	2	3	2	3	2	0	2	0	2	0	3.1	3.1	3.1	115.56	1062
696	2045		1142;2104;2105			330;331;332		IPI00351252	1	GMP synthase [glutamine-hydrolyzing];Glutamine amidotransferase;GMP synthetase	Gmps	GMP synthase [glutamine-hydrolyzing]	Q3THK7;B2RRH9	ENSMUSG00000027823	OTTMUSP00000040514	MGI:2448526	NP_001028472	PF06508;PF00117;PF00958	ExsB;GATase;GMP_synt_C	ExsB;Glutamine amidotransferase class-I;GMP synthase C terminal domain	GO:0005737;GO:0044424;GO:0044464	cytoplasm;intracellular part;cell part	GO:0000166;GO:0003824;GO:0003922;GO:0005488;GO:0005524;GO:0016874;GO:0016879;GO:0016884;GO:0017076;GO:0030554;GO:0032553;GO:0032555;GO:0032559	nucleotide binding;catalytic activity;GMP synthase (glutamine-hydrolyzing) activity;binding;ATP binding;ligase activity;ligase activity, forming carbon-nitrogen bonds;carbon-nitrogen ligase activity, with glutamine as amido-N-donor;purine nucleotide binding;adenyl nucleotide binding;ribonucleotide binding;purine ribonucleotide binding;adenyl ribonucleotide binding	GO:0006082;GO:0006139;GO:0006163;GO:0006164;GO:0006177;GO:0006519;GO:0006520;GO:0006541;GO:0006753;GO:0006807;GO:0008152;GO:0009058;GO:0009064;GO:0009117;GO:0009123;GO:0009124;GO:0009126;GO:0009127;GO:0009150;GO:0009152;GO:0009156;GO:0009161;GO:0009165;GO:0009167;GO:0009168;GO:0009259;GO:0009260;GO:0009308;GO:0009987;GO:0019752;GO:0034641;GO:0044237;GO:0044238;GO:0046037;GO:0055086	organic acid metabolic process;nucleobase, nucleoside, nucleotide and nucleic acid metabolic process;purine nucleotide metabolic process;purine nucleotide biosynthetic process;GMP biosynthetic process;cellular amino acid and derivative metabolic process;amino acid metabolic process;glutamine metabolic process;nucleoside phosphate metabolic process;nitrogen compound metabolic process;metabolic pro…	mmu:229363	ko00230;ko00251;ko00983	Purine metabolism;Glutamate metabolism;Drug metabolism - other enzymes	K01951	CK2;NEK6	1	1	1	1	1	1	1	1	0	1	0	1	0	1.6	1.6	1.6	76.723	693
242	697			12			279	IPI00648141;IPI00830754;IPI00750061;IPI00125319	1;1;1;1	Glycogen synthase kinase-3 alpha;Glycogen synthase kinase-3 beta	Gsk3a;Gsk3b	Glycogen synthase kinase-3 alpha;Uncharacterized protein;Uncharacterized protein;Glycogen synthase kinase-3 beta	Q2NL51;D3Z7E5;E9QAQ5;Q9WV60;Q3TB31;Q5KU03	ENSMUSG00000057177;ENSMUSG00000022812	OTTMUSP00000023272;OTTMUSP00000023273;OTTMUSP00000017446;OTTMUSP00000017445	MGI:2152453;MGI:1861437	NP_001026837;NP_062801	PF00069	Pkinase	Protein kinase domain	GO:0005634;GO:0005654;GO:0005829;GO:0030426;GO:0030427;GO:0043025;GO:0043198;GO:0043226;GO:0043227;GO:0043229;GO:0043231;GO:0044422;GO:0044424;GO:0044428;GO:0044444;GO:0044446;GO:0044463;GO:0044464	nucleus;nucleoplasm;cytosol;growth cone;site of polarized growth;cell soma;dendritic shaft;organelle;membrane-bounded organelle;intracellular organelle;intracellular membrane-bounded organelle;organelle part;intracellular part;nuclear part;cytoplasmic part;intracellular organelle part;cell projection part;cell part	GO:0000166;GO:0003824;GO:0004672;GO:0004674;GO:0005488;GO:0005515;GO:0005524;GO:0016301;GO:0016740;GO:0016772;GO:0016773;GO:0017076;GO:0030554;GO:0032553;GO:0032555;GO:0032559;GO:0050321;GO:0004696;GO:0008013	nucleotide binding;catalytic activity;protein kinase activity;protein serine/threonine kinase activity;binding;protein binding;ATP binding;kinase activity;transferase activity;transferase activity, transferring phosphorus-containing groups;phosphotransferase activity, alcohol group as acceptor;purine nucleotide binding;adenyl nucleotide binding;ribonucleotide binding;purine ribonucleotide binding…	GO:0006464;GO:0006468;GO:0006793;GO:0006796;GO:0008152;GO:0009987;GO:0016310;GO:0019538;GO:0043170;GO:0043283;GO:0043412;GO:0043687;GO:0044237;GO:0044238;GO:0044260;GO:0044267;GO:0000320;GO:0006605;GO:0006611;GO:0006810;GO:0006886;GO:0006913;GO:0006916;GO:0006950;GO:0006983;GO:0006984;GO:0007154;GO:0007165;GO:0007166;GO:0007242;GO:0008283;GO:0009607;GO:0009653;GO:0009887;GO:0015031;GO:0016055;GO:…	protein modification process;protein amino acid phosphorylation;phosphorus metabolic process;phosphate metabolic process;metabolic process;cellular process;phosphorylation;protein metabolic process;macromolecule metabolic process;biopolymer metabolic process;biopolymer modification;post-translational protein modification;cellular metabolic process;primary metabolic process;cellular macromolecule …	mmu:606496;mmu:56637	ko04012;ko04310;ko04340;ko04110;ko04510;ko04910;ko04916;ko04662;ko04360;ko05210;ko05217;ko05215;ko05213;ko05010	ErbB signaling pathway;Wnt signaling pathway;Hedgehog signaling pathway;Cell cycle;Focal adhesion;Insulin signaling pathway;Melanogenesis;B cell receptor signaling pathway;Axon guidance;Colorectal cancer;Basal cell carcinoma;Prostate cancer;Endometrial cancer;Alzheimer's disease	K08822;K03083		4	1	1	1	1	1	1	1	0	1	0	1	0	2.2	2.2	2.2	51.66	490
84	1553		107;1882			41;42		IPI00115426	1	Anaphase-promoting complex subunit CDC26;Cell division cycle protein 26 homolog	Cdc26	Anaphase-promoting complex subunit CDC26	Q99JP4;A2AJ02	ENSMUSG00000058745;ENSMUSG00000066149	OTTMUSP00000015243;OTTMUSP00000015244;OTTMUSP00000032232	MGI:1913690	NP_647452	PF10471	APC_CDC26	Anaphase-promoting complex APC subunit	GO:0005634;GO:0043226;GO:0043227;GO:0043229;GO:0043231;GO:0044424;GO:0044464	nucleus;organelle;membrane-bounded organelle;intracellular organelle;intracellular membrane-bounded organelle;intracellular part;cell part			GO:0006508;GO:0006511;GO:0007049;GO:0007067;GO:0008152;GO:0009056;GO:0009057;GO:0009987;GO:0019538;GO:0019941;GO:0022402;GO:0022403;GO:0030163;GO:0043170;GO:0043283;GO:0043285;GO:0043632;GO:0044237;GO:0044238;GO:0044248;GO:0044257;GO:0044260;GO:0044265;GO:0044267;GO:0051301;GO:0051603	proteolysis;ubiquitin-dependent protein catabolic process;cell cycle;mitosis;metabolic process;catabolic process;macromolecule catabolic process;cellular process;protein metabolic process;modification-dependent protein catabolic process;cell cycle process;cell cycle phase;protein catabolic process;macromolecule metabolic process;biopolymer metabolic process;biopolymer catabolic process;modificati…	mmu:66440;mmu:668450	ko04120;ko04110;ko04111;ko04914	Ubiquitin mediated proteolysis;Cell cycle;Cell cycle - yeast;Progesterone-mediated oocyte maturation	K03359	CK2	1	1	1	1	1	1	1	1	0	1	0	1	0	28.2	28.2	28.2	9.7608	85
641	1831		1022;1023			122;124		IPI00848627;IPI00556735;IPI00323969;IPI00975173;IPI00831457;IPI00831633	1;1;1;1;1;1	Akt1 protein;RAC-alpha serine/threonine-protein kinase;RAC-PK-alpha;AKT1 kinase;C-AKT;Protein kinase B;Thymoma viral proto-oncogene	Akt1;Akt;Rac	RAC-alpha serine/threonine-protein kinase isoform 2;RAC-alpha serine/threonine-protein kinase isoform 1;RAC-alpha serine/threonine-protein kinase;Uncharacterized protein;Uncharacterized protein;Uncharacterized protein	A4FUQ9;Q6GSA6;Q8BS26;P31750;E9QMP5;D3Z783;D3YXX3	ENSMUSG00000001729	OTTMUSP00000022944;OTTMUSP00000022947;OTTMUSP00000022945	MGI:87986;MGI:87986	NP_001159366;NP_033782	PF00069;PF00433;PF00169	Pkinase;Pkinase_C;PH	Protein kinase domain;Protein kinase C terminal domain;PH domain	GO:0005737;GO:0005819;GO:0030027;GO:0042995;GO:0043226;GO:0043228;GO:0043229;GO:0043232;GO:0044422;GO:0044424;GO:0044430;GO:0044446;GO:0044464;GO:0005634;GO:0005829;GO:0005886;GO:0016020;GO:0043227;GO:0043231;GO:0044444	cytoplasm;spindle;lamellipodium;cell projection;organelle;non-membrane-bounded organelle;intracellular organelle;intracellular non-membrane-bounded organelle;organelle part;intracellular part;cytoskeletal part;intracellular organelle part;cell part;nucleus;cytosol;plasma membrane;membrane;membrane-bounded organelle;intracellular membrane-bounded organelle;cytoplasmic part	GO:0000166;GO:0003824;GO:0004672;GO:0004674;GO:0005488;GO:0005515;GO:0005524;GO:0016301;GO:0016740;GO:0016772;GO:0016773;GO:0017076;GO:0030554;GO:0032553;GO:0032555;GO:0032559;GO:0042802;GO:0005215;GO:0005351;GO:0005402;GO:0008324;GO:0015075;GO:0015144;GO:0015291;GO:0015293;GO:0015294;GO:0015295;GO:0022804;GO:0022857;GO:0022891;GO:0022892;GO:0051119	nucleotide binding;catalytic activity;protein kinase activity;protein serine/threonine kinase activity;binding;protein binding;ATP binding;kinase activity;transferase activity;transferase activity, transferring phosphorus-containing groups;phosphotransferase activity, alcohol group as acceptor;purine nucleotide binding;adenyl nucleotide binding;ribonucleotide binding;purine ribonucleotide binding…	GO:0000060;GO:0000271;GO:0000902;GO:0001568;GO:0001890;GO:0001944;GO:0005975;GO:0005976;GO:0005977;GO:0005978;GO:0006073;GO:0006091;GO:0006112;GO:0006464;GO:0006468;GO:0006793;GO:0006796;GO:0006810;GO:0006886;GO:0006915;GO:0006916;GO:0006924;GO:0006950;GO:0006952;GO:0006954;GO:0006996;GO:0007005;GO:0007154;GO:0007165;GO:0007166;GO:0007167;GO:0007169;GO:0007242;GO:0007243;GO:0007281;GO:0008152;GO:…	protein import into nucleus, translocation;polysaccharide biosynthetic process;cell morphogenesis;blood vessel development;placenta development;vasculature development;carbohydrate metabolic process;polysaccharide metabolic process;glycogen metabolic process;glycogen biosynthetic process;glucan metabolic process;generation of precursor metabolites and energy;energy reserve metabolic process;prote…	mmu:100047666;mmu:11651	ko04010;ko04012;ko04370;ko04630;ko04150;ko04210;ko04510;ko04530;ko04910;ko04920;ko04914;ko04620;ko04660;ko04662;ko04664;ko05210;ko05212;ko05214;ko05221;ko05220;ko05218;ko05211;ko05215;ko05213;ko05222;ko05223	MAPK signaling pathway;ErbB signaling pathway;VEGF signaling pathway;Jak-STAT signaling pathway;mTOR signaling pathway;Apoptosis;Focal adhesion;Tight junction;Insulin signaling pathway;Adipocytokine signaling pathway;Progesterone-mediated oocyte maturation;Toll-like receptor signaling pathway;T cell receptor signaling pathway;B cell receptor signaling pathway;Fc epsilon RI signaling pathway;Color…	K04456	GSK3;CAMK2;PKA/AKT	6	1	1	1	1	1	1	1	0	1	0	1	0	4.3	4.3	4.3	56.392	488
617	1489							IPI00605077;IPI00321170;IPI00956830;IPI00956786;IPI00957027;IPI00957135;IPI00956839;IPI00755309;IPI00458105;IPI00753623;IPI00991123	1;1;1;1;1;1;1;1;1;1;1	60S ribosomal protein L3;J1 protein;Activated spleen cDNA, RIKEN full-length enriched library, clone:F830112M22 product:ribosomal protein L3, full insert sequence;Bone marrow macrophage cDNA, RIKEN full-length enriched library, clone:I830025P10 product:ribosomal protein L3, full insert sequence;Bone marrow macrophage cDNA, RIKEN full-length enriched library, clone:I830022L07 product:ribosomal pro…	Rpl3;mCG_11520	Uncharacterized protein;60S ribosomal protein L3;Putative uncharacterized protein;Putative uncharacterized protein;Putative uncharacterized protein;Putative uncharacterized protein;Putative uncharacterized protein;60S ribosomal protein L3;60S ribosomal protein L3-like;60S ribosomal protein L3-like;60S ribosomal protein L3-like, partial	D3YZ47;P27659;Q3T9U9;Q3UB15;Q3UB67;Q3UB90;Q3U9L3;Q91VJ6;Q99N25	ENSMUSG00000060036;ENSMUSG00000057111		MGI:1351605;MGI:1351605;MGI:1351605;MGI:1351605;MGI:1351605;MGI:1351605;MGI:1351605	NP_038790;XP_001475783;XP_982298;XP_001476854	PF00297	Ribosomal_L3	Ribosomal protein L3	GO:0005622;GO:0005737;GO:0005840;GO:0030529;GO:0032991;GO:0043226;GO:0043228;GO:0043229;GO:0043232;GO:0044424;GO:0044444;GO:0044464	intracellular;cytoplasm;ribosome;ribonucleoprotein complex;macromolecular complex;organelle;non-membrane-bounded organelle;intracellular organelle;intracellular non-membrane-bounded organelle;intracellular part;cytoplasmic part;cell part	GO:0003735;GO:0005198	structural constituent of ribosome;structural molecule activity	GO:0006412;GO:0008152;GO:0009058;GO:0009059;GO:0009987;GO:0019538;GO:0034645;GO:0034960;GO:0034961;GO:0043170;GO:0043283;GO:0043284;GO:0044237;GO:0044238;GO:0044249;GO:0044260;GO:0044267	translation;metabolic process;biosynthetic process;macromolecule biosynthetic process;cellular process;protein metabolic process;cellular macromolecule biosynthetic process;cellular biopolymer metabolic process;cellular biopolymer biosynthetic process;macromolecule metabolic process;biopolymer metabolic process;biopolymer biosynthetic process;cellular metabolic process;primary metabolic process;c…	mmu:27367;mmu:100043000	ko03010	Ribosome	K02925		11	1	1	1	1	1	1	1	0	1	0	1	0	3	3	3	46.124	403
967	1165		2234			587		IPI00896604;IPI00988098	1;1	Probable ATP-dependent RNA helicase DDX10;DEAD box protein 10;Ddx10 protein	Ddx10	Probable ATP-dependent RNA helicase DDX10;Ddx10 protein (Fragment)	Q80Y44;Q3TKX5;Q66JW6;Q8C751;Q7TMM1;Q8BRE3;Q8CFS2	ENSMUSG00000053289		MGI:1924841;MGI:1924841	NP_084212	PF00270;PF00271	DEAD;Helicase_C	DEAD/DEAH box helicase;Helicase conserved C-terminal domain			GO:0000166;GO:0003676;GO:0003723;GO:0003824;GO:0004386;GO:0005488;GO:0005524;GO:0008026;GO:0016462;GO:0016787;GO:0016817;GO:0016818;GO:0016887;GO:0017076;GO:0017111;GO:0030554;GO:0032553;GO:0032555;GO:0032559;GO:0042623;GO:0070035	nucleotide binding;nucleic acid binding;RNA binding;catalytic activity;helicase activity;binding;ATP binding;ATP-dependent helicase activity;pyrophosphatase activity;hydrolase activity;hydrolase activity, acting on acid anhydrides;hydrolase activity, acting on acid anhydrides, in phosphorus-containing anhydrides;ATPase activity;purine nucleotide binding;nucleoside-triphosphatase activity;adenyl n…			mmu:77591				CK2	2	1	1	1	1	1	1	1	0	1	0	1	0	2.9	2.9	2.9	100.74	875
211	2119;2120		292;1922			28;31		IPI00123379;IPI00405603	2;2	Vigilin;High density lipoprotein-binding protein;0 day neonate cerebellum cDNA, RIKEN full-length enriched library, clone:C230064E07 product:VIGILIN (HIGH DENSITY LIPOPROTEIN-BINDING PROTEIN) (HDL-BINDING PROTEIN) homolog	Hdlbp	Vigilin;Putative uncharacterized protein	Q8VDJ3;A0PJE9;Q3U4Z7;Q3V1M8;Q8BX68	ENSMUSG00000034088		MGI:99256;MGI:99256	NP_598569	PF00013	KH_1	KH domain	GO:0005634;GO:0005737;GO:0043226;GO:0043227;GO:0043229;GO:0043231;GO:0044424;GO:0044464	nucleus;cytoplasm;organelle;membrane-bounded organelle;intracellular organelle;intracellular membrane-bounded organelle;intracellular part;cell part	GO:0003676;GO:0003723;GO:0005215;GO:0005319;GO:0005488;GO:0022892	nucleic acid binding;RNA binding;transporter activity;lipid transporter activity;binding;substrate-specific transporter activity	GO:0006066;GO:0006629;GO:0006810;GO:0006869;GO:0008152;GO:0008202;GO:0008203;GO:0009058;GO:0009987;GO:0016125;GO:0044237;GO:0044238;GO:0044249;GO:0044255;GO:0051234	cellular alcohol metabolic process;lipid metabolic process;transport;lipid transport;metabolic process;steroid metabolic process;cholesterol metabolic process;biosynthetic process;cellular process;sterol metabolic process;cellular metabolic process;primary metabolic process;cellular biosynthetic process;cellular lipid metabolic process;establishment of localization	mmu:110611				CK2;FHA KAPP	2	2	2	2	2	2	2	2	0	2	0	2	0	2	2	2	141.74	1268
948	782;1199		1722			174		IPI00849670;IPI00989268;IPI01007927;IPI00850630;IPI00677130;IPI00831075	2;2;2;2;1;1	Myoferlin;Fer-1-like protein 3	Fer1l3;Kiaa1207;Myof	Myof protein;Isoform 1 of Myoferlin;Uncharacterized protein;Isoform 4 of Myoferlin;Isoform 2 of Myoferlin;Isoform 3 of Myoferlin	B9EK95;E9Q390;Q69ZN7-1;Q69ZN7;D3Z1Q0;Q69ZN7-4;Q69ZN7-2;Q69ZN7-3	ENSMUSG00000048612		MGI:1919192;MGI:1919192;MGI:1919192;MGI:1919192	NP_001093104	PF00168;PF08165;PF08150;PF08151	C2;FerA;FerB;FerI	C2 domain;FerA (NUC095) domain;FerB (NUC096) domain;FerI (NUC094) domain	GO:0005634;GO:0005886;GO:0016020;GO:0016021;GO:0031090;GO:0031224;GO:0031965;GO:0043226;GO:0043227;GO:0043229;GO:0043231;GO:0044422;GO:0044424;GO:0044425;GO:0044428;GO:0044446;GO:0044464	nucleus;plasma membrane;membrane;integral to membrane;organelle membrane;intrinsic to membrane;nuclear membrane;organelle;membrane-bounded organelle;intracellular organelle;intracellular membrane-bounded organelle;organelle part;intracellular part;membrane part;nuclear part;intracellular organelle part;cell part					mmu:226101				CK1	6	2	2	2	2	2	2	2	0	2	0	2	0	1.6	1.6	1.6	234.53	2061
99	1104		132			748		IPI00648142;IPI00116752	1;1	Sec23ip protein;SEC23-interacting protein	Sec23ip	SEC23-interacting protein;SEC23-interacting protein	A0AUN0;Q3UY74;Q4G0C0;Q6NZC7	ENSMUSG00000055319		MGI:2450915;MGI:2450915	NP_001025153	PF02862;PF00536	DDHD;SAM_1	DDHD domain;SAM domain (Sterile alpha motif)	GO:0005783;GO:0016020;GO:0031410;GO:0031982;GO:0043226;GO:0043227;GO:0043229;GO:0043231;GO:0044424;GO:0044444;GO:0044464	endoplasmic reticulum;membrane;cytoplasmic vesicle;vesicle;organelle;membrane-bounded organelle;intracellular organelle;intracellular membrane-bounded organelle;intracellular part;cytoplasmic part;cell part	GO:0005488;GO:0043167;GO:0046872	binding;ion binding;metal ion binding			mmu:207352				PKA;CAMK2;AURORA	2	1	1	1	1	1	1	1	0	1	0	1	0	1.2	1.2	1.2	110.76	998
564	2082							IPI00673513;IPI00311236	1;1	60S ribosomal protein L7	Rpl7	Uncharacterized protein;60S ribosomal protein L7	D3Z6N4;P14148;Q3TK73;Q3UBI6;Q5M9N8	ENSMUSG00000043716	OTTMUSP00000018402	MGI:98073	XP_902311;XP_924795;NP_035421	PF00327;PF08079	Ribosomal_L30;Ribosomal_L30_N	Ribosomal protein L30p/L7e;Ribosomal L30 N-terminal domain	GO:0005622;GO:0005840;GO:0015934;GO:0030529;GO:0032991;GO:0033279;GO:0043226;GO:0043228;GO:0043229;GO:0043232;GO:0044422;GO:0044424;GO:0044444;GO:0044446;GO:0044464	intracellular;ribosome;large ribosomal subunit;ribonucleoprotein complex;macromolecular complex;ribosomal subunit;organelle;non-membrane-bounded organelle;intracellular organelle;intracellular non-membrane-bounded organelle;organelle part;intracellular part;cytoplasmic part;intracellular organelle part;cell part	GO:0003676;GO:0003723;GO:0003735;GO:0005198;GO:0005488;GO:0030528	nucleic acid binding;RNA binding;structural constituent of ribosome;structural molecule activity;binding;transcription regulator activity	GO:0006412;GO:0008152;GO:0009058;GO:0009059;GO:0009987;GO:0019538;GO:0034645;GO:0034960;GO:0034961;GO:0043170;GO:0043283;GO:0043284;GO:0044237;GO:0044238;GO:0044249;GO:0044260;GO:0044267	translation;metabolic process;biosynthetic process;macromolecule biosynthetic process;cellular process;protein metabolic process;cellular macromolecule biosynthetic process;cellular biopolymer metabolic process;cellular biopolymer biosynthetic process;macromolecule metabolic process;biopolymer metabolic process;biopolymer biosynthetic process;cellular metabolic process;primary metabolic process;c…	mmu:19989	ko03010	Ribosome	K02937		2	1	1	1	1	1	1	1	0	1	0	1	0	7	7	7	31.109	270
289	1717		415;416			24;27		IPI00129319;IPI00969785	1;1	Protein phosphatase 1 regulatory subunit 7;Protein phosphatase 1 regulatory subunit 22	Ppp1r7;Sds22	Protein phosphatase 1 regulatory subunit 7;Protein	Q3UM45	ENSMUSG00000026275	OTTMUSP00000024475	MGI:1913635	NP_075689	PF00560	LRR_1	Leucine Rich Repeat	GO:0005634;GO:0043226;GO:0043227;GO:0043229;GO:0043231;GO:0044424;GO:0044464	nucleus;organelle;membrane-bounded organelle;intracellular organelle;intracellular membrane-bounded organelle;intracellular part;cell part	GO:0005488;GO:0005515	binding;protein binding			mmu:66385				CAMK2;CK1;CK2	2	1	2	1	2	1	2	1	0	1	0	1	0	3.9	3.9	3.9	41.291	361
831	962		2169			1245		IPI01008538;IPI00464128;IPI00556693	1;1;1	Cell division cycle 2-like protein kinase 5;CDC2-related protein kinase 5;2 days neonate sympathetic ganglion cDNA, RIKEN full-length enriched library, clone:7120471I07 product:cell division cycle 2-like 5 (cholinesterase-related cell division controller), full insert sequence	Cdc2l5;Kiaa1791	cyclin-dependent kinase 13 isoform 1;Isoform 1 of Cyclin-dependent kinase 13;cyclin-dependent kinase 13 isoform 2	Q69ZA1-2;Q69ZA1;E9QKZ6;Q69ZA1-1;Q3UF50;Q8BJK2	ENSMUSG00000041297		MGI:1916812;MGI:1916812;MGI:1916812	NP_001074527;NP_081394	PF00069	Pkinase	Protein kinase domain			GO:0000166;GO:0003824;GO:0004672;GO:0004674;GO:0004693;GO:0005488;GO:0005524;GO:0016301;GO:0016740;GO:0016772;GO:0016773;GO:0017076;GO:0030554;GO:0032553;GO:0032555;GO:0032559	nucleotide binding;catalytic activity;protein kinase activity;protein serine/threonine kinase activity;cyclin-dependent protein kinase activity;binding;ATP binding;kinase activity;transferase activity;transferase activity, transferring phosphorus-containing groups;phosphotransferase activity, alcohol group as acceptor;purine nucleotide binding;adenyl nucleotide binding;ribonucleotide binding;puri…	GO:0006464;GO:0006468;GO:0006793;GO:0006796;GO:0008152;GO:0009987;GO:0016310;GO:0019538;GO:0043170;GO:0043283;GO:0043412;GO:0043687;GO:0044237;GO:0044238;GO:0044260;GO:0044267;GO:0051301	protein modification process;protein amino acid phosphorylation;phosphorus metabolic process;phosphate metabolic process;metabolic process;cellular process;phosphorylation;protein metabolic process;macromolecule metabolic process;biopolymer metabolic process;biopolymer modification;post-translational protein modification;cellular metabolic process;primary metabolic process;cellular macromolecule …					NEK6	3	1	1	1	1	1	1	1	0	1	0	1	0	0.8	0.8	0.8	164.55	1511
548	1674		844			50		IPI00308559	1	Smad nuclear-interacting protein 1	Snip1	Smad nuclear-interacting protein 1	Q8BIZ6;B1ASC5	ENSMUSG00000050213	OTTMUSP00000009599	MGI:2156003	NP_780455	PF00498	FHA	FHA domain	GO:0005634;GO:0043226;GO:0043227;GO:0043229;GO:0043231;GO:0044424;GO:0044464	nucleus;organelle;membrane-bounded organelle;intracellular organelle;intracellular membrane-bounded organelle;intracellular part;cell part	GO:0005488;GO:0005515	binding;protein binding	GO:0006355;GO:0007154;GO:0007165;GO:0007242;GO:0007243;GO:0007249;GO:0009889;GO:0009987;GO:0010468;GO:0010556;GO:0019219;GO:0019222;GO:0031323;GO:0045449;GO:0050789;GO:0050794;GO:0051252;GO:0060255;GO:0065007	regulation of transcription, DNA-dependent;cell communication;signal transduction;intracellular signaling cascade;protein kinase cascade;I-kappaB kinase/NF-kappaB cascade;regulation of biosynthetic process;cellular process;regulation of gene expression;regulation of macromolecule biosynthetic process;regulation of nucleobase, nucleoside, nucleotide and nucleic acid metabolic process;regulation of…	mmu:76793					1	1	1	1	1	1	1	1	0	1	0	1	0	5.7	5.7	5.7	44.415	383
531	626		825;2032			488;492		IPI00331708;IPI00874690;IPI00276393;IPI00928338;IPI00928418;IPI00653051	1;1;1;1;1;1	MKL/myocardin-like protein 1;Myocardin-related transcription factor A;Megakaryoblastic leukemia 1 protein homolog;Basic SAP coiled-coil transcription activator;NOD-derived CD11c +ve dendritic cells cDNA, RIKEN full-length enriched library, clone:F630047I02 product:megakaryoblastic leukemia (translocation) 1 homolog (human), full insert sequence	Mkl1;Bsac	Isoform 1 of MKL/myocardin-like protein 1;Uncharacterized protein;Isoform 2 of MKL/myocardin-like protein 1;Uncharacterized protein;Uncharacterized protein;Putative uncharacterized protein (Fragment)	Q8K4J6-1;Q8K4J6;Q3U1I6;D3YX82;Q8K4J6-2;D3YUI2;D3YUG5;Q3U3V7	ENSMUSG00000042292	OTTMUSP00000046546;OTTMUSP00000046545;OTTMUSP00000046548;OTTMUSP00000046549;OTTMUSP00000046547	MGI:2384495;MGI:2384495;MGI:2384495	NP_694629;NP_001076005	PF02037	SAP	SAP domain	GO:0005634;GO:0005737;GO:0043226;GO:0043227;GO:0043229;GO:0043231;GO:0044424;GO:0044464	nucleus;cytoplasm;organelle;membrane-bounded organelle;intracellular organelle;intracellular membrane-bounded organelle;intracellular part;cell part	GO:0003676;GO:0003712;GO:0003713;GO:0003779;GO:0005488;GO:0005515;GO:0008092;GO:0008134;GO:0016563;GO:0030528	nucleic acid binding;transcription cofactor activity;transcription coactivator activity;actin binding;binding;protein binding;cytoskeletal protein binding;transcription factor binding;transcription activator activity;transcription regulator activity	GO:0006139;GO:0006350;GO:0006355;GO:0006916;GO:0008152;GO:0009058;GO:0009059;GO:0009889;GO:0009891;GO:0009893;GO:0009987;GO:0010468;GO:0010556;GO:0010557;GO:0010604;GO:0010628;GO:0019219;GO:0019222;GO:0031323;GO:0031325;GO:0034645;GO:0034960;GO:0034961;GO:0042981;GO:0043066;GO:0043067;GO:0043069;GO:0043170;GO:0043283;GO:0043284;GO:0044237;GO:0044238;GO:0044249;GO:0044260;GO:0045449;GO:0045935;GO:…	nucleobase, nucleoside, nucleotide and nucleic acid metabolic process;transcription;regulation of transcription, DNA-dependent;anti-apoptosis;metabolic process;biosynthetic process;macromolecule biosynthetic process;regulation of biosynthetic process;positive regulation of biosynthetic process;positive regulation of metabolic process;cellular process;regulation of gene expression;regulation of ma…					CK1;GSK3;ERK/MAPK;WW GroupIV;Polo box	6	1	1	1	1	1	1	1	0	1	0	1	0	1.8	1.8	1.8	102.54	964
928	2318		1673			283		IPI00755714;IPI00918070	1;1	7 days embryo whole body cDNA, RIKEN full-length enriched library, clone:C430024G15 product:hypothetical protein, full insert sequence	Dnajc21	DnaJ (Hsp40) homolog, subfamily C, member 21;Protein	E9Q8D0;Q3URP7;Q3USP3	ENSMUSG00000044224	OTTMUSP00000045248;OTTMUSP00000045249	MGI:1925371	NP_084322	PF00226	DnaJ	DnaJ domain			GO:0005488;GO:0005515;GO:0031072	binding;protein binding;heat shock protein binding								2	1	1	1	1	1	1	1	0	1	0	1	0	3.8	3.8	3.8	61.734	531
331	1881		493;494			8;10		IPI00132206;IPI00894804;IPI00751569	1;1;1	DnaJ homolog subfamily C member 5;Cysteine string protein;DnaJ (Hsp40) homolog, subfamily C, member 5	Dnajc5;Csp;RP23-33L3.3-005	Dnajc5 protein;19 kDa protein;DnaJ (Hsp40) homolog, subfamily C, member 5	P60904;A2AUE2;Q921J3;A2AUE1	ENSMUSG00000000826	OTTMUSP00000018139;OTTMUSP00000018140;OTTMUSP00000018141;OTTMUSP00000041750;OTTMUSP00000018142	MGI:892995;MGI:892995	NP_058055	PF00226	DnaJ	DnaJ domain	GO:0016020;GO:0016023;GO:0031410;GO:0031982;GO:0031988;GO:0042470;GO:0043226;GO:0043227;GO:0043229;GO:0043231;GO:0044424;GO:0044444;GO:0044464;GO:0048770	membrane;cytoplasmic membrane-bounded vesicle;cytoplasmic vesicle;vesicle;membrane-bounded vesicle;melanosome;organelle;membrane-bounded organelle;intracellular organelle;intracellular membrane-bounded organelle;intracellular part;cytoplasmic part;cell part;pigment granule	GO:0005488;GO:0005515;GO:0031072;GO:0051082	binding;protein binding;heat shock protein binding;unfolded protein binding	GO:0006457;GO:0008152;GO:0009987;GO:0019538;GO:0042981;GO:0043066;GO:0043067;GO:0043069;GO:0043170;GO:0043523;GO:0043524;GO:0044237;GO:0044238;GO:0044260;GO:0044267;GO:0048519;GO:0048523;GO:0050789;GO:0050793;GO:0050794;GO:0051093;GO:0065007	protein folding;metabolic process;cellular process;protein metabolic process;regulation of apoptosis;negative regulation of apoptosis;regulation of programmed cell death;negative regulation of programmed cell death;macromolecule metabolic process;regulation of neuron apoptosis;negative regulation of neuron apoptosis;cellular metabolic process;primary metabolic process;cellular macromolecule metab…	mmu:13002			K09525	GSK3;CAMK2;PKA/AKT	3	1	1	1	1	1	1	1	0	1	0	1	0	8.3	8.3	8.3	22.826	204
188	134		266;267			641;643		IPI00122521;IPI00230598;IPI00987507;IPI00989259;IPI00230602;IPI00230599;IPI00230601;IPI00230600	1;1;1;1;1;1;1;1	Fragile X mental retardation syndrome-related protein 1	Fxr1;Fxr1h	Isoform E of Fragile X mental retardation syndrome-related protein 1;Isoform B of Fragile X mental retardation syndrome-related protein 1;76 kDa protein;76 kDa protein;Isoform G of Fragile X mental retardation syndrome-related protein 1;Isoform C of Fragile X mental retardation syndrome-related protein 1;Isoform F of Fragile X mental retardation syndrome-related protein 1;Isoform D of Fragile X m…	Q61584-1;Q61584;Q61584-3;Q61584-7;Q61584-4;Q61584-6;Q61584-5	ENSMUSG00000027680		MGI:104860;MGI:104860;MGI:104860;MGI:104860;MGI:104860;MGI:104860	NP_001106659;NP_001106660	PF05641;PF00013	Agenet;KH_1	Agenet domain;KH domain	GO:0005737;GO:0043034;GO:0044424;GO:0044444;GO:0044449;GO:0044464	cytoplasm;costamere;intracellular part;cytoplasmic part;contractile fiber part;cell part	GO:0003676;GO:0003723;GO:0005488;GO:0005515	nucleic acid binding;RNA binding;binding;protein binding	GO:0007275;GO:0007517;GO:0007519;GO:0009987;GO:0014706;GO:0030154;GO:0032501;GO:0032502;GO:0048513;GO:0048856;GO:0048869	multicellular organismal development;muscle development;skeletal muscle development;cellular process;striated muscle development;cell differentiation;multicellular organismal process;developmental process;organ development;anatomical structure development;cellular developmental process	mmu:14359				CK2	8	1	1	1	1	1	1	1	0	1	0	1	0	2.7	2.7	2.7	76.221	677
195	63;928							IPI00122696;IPI00828412	2;2	Histone-binding protein RBBP4;Retinoblastoma-binding protein 4;Retinoblastoma-binding protein p48;Chromatin assembly factor 1 subunit C;Chromatin assembly factor I p48 subunit;CAF-I 48 kDa subunit;CAF-I p48;Nucleosome-remodeling factor subunit RBAP48;Retinoblastoma binding protein 4 (Retinoblastoma binding protein 4, isoform CRA_a)	Rbbp4;Rbap48;RP23-391E6.3-001;mCG_12245	Uncharacterized protein;histone-binding protein RBBP4	Q60972;E9PYH8;A2A875	ENSMUSG00000057236	OTTMUSP00000010088;OTTMUSP00000042899	MGI:1194912;MGI:1194912	NP_033056	PF00400	WD40	WD domain, G-beta repeat	GO:0000118;GO:0005634;GO:0016581;GO:0032991;GO:0043226;GO:0043227;GO:0043229;GO:0043231;GO:0043234;GO:0044422;GO:0044424;GO:0044428;GO:0044446;GO:0044451;GO:0044464	histone deacetylase complex;nucleus;NuRD complex;macromolecular complex;organelle;membrane-bounded organelle;intracellular organelle;intracellular membrane-bounded organelle;protein complex;organelle part;intracellular part;nuclear part;intracellular organelle part;nucleoplasm part;cell part	GO:0003824;GO:0005488;GO:0005515;GO:0008094;GO:0016462;GO:0016787;GO:0016817;GO:0016818;GO:0016887;GO:0017111;GO:0042623	catalytic activity;binding;protein binding;DNA-dependent ATPase activity;pyrophosphatase activity;hydrolase activity;hydrolase activity, acting on acid anhydrides;hydrolase activity, acting on acid anhydrides, in phosphorus-containing anhydrides;ATPase activity;nucleoside-triphosphatase activity;ATPase activity, coupled	GO:0006139;GO:0006259;GO:0006260;GO:0006325;GO:0006338;GO:0006350;GO:0006355;GO:0006996;GO:0007049;GO:0008152;GO:0009058;GO:0009059;GO:0009889;GO:0009987;GO:0010468;GO:0010556;GO:0016043;GO:0016568;GO:0019219;GO:0019222;GO:0031323;GO:0032502;GO:0034645;GO:0034960;GO:0034961;GO:0043170;GO:0043283;GO:0043284;GO:0044237;GO:0044238;GO:0044249;GO:0044260;GO:0045449;GO:0048532;GO:0050789;GO:0050794;GO:…	nucleobase, nucleoside, nucleotide and nucleic acid metabolic process;DNA metabolic process;DNA replication;establishment or maintenance of chromatin architecture;chromatin remodeling;transcription;regulation of transcription, DNA-dependent;organelle organization;cell cycle;metabolic process;biosynthetic process;macromolecule biosynthetic process;regulation of biosynthetic process;cellular proces…	mmu:19646			K10752		2	2	2	2	2	2	2	2	0	2	0	2	0	8.9	8.9	8.9	51.771	461
288	1251;1942		412;413;414			277;282;349		IPI00129299;IPI00751146	2;2	Twinfilin-2;Twinfilin-1-like protein;A6-related protein	Twf2;Ptk9l	Isoform 1 of Twinfilin-2;Isoform 2 of Twinfilin-2	Q9Z0P5-1;Q9Z0P5;Q9Z0P5-2	ENSMUSG00000023277		MGI:1346078;MGI:1346078	NP_036006	PF00241	Cofilin_ADF	Cofilin/tropomyosin-type actin-binding protein	GO:0005622;GO:0005737;GO:0005856;GO:0043226;GO:0043228;GO:0043229;GO:0043232;GO:0044424;GO:0044464	intracellular;cytoplasm;cytoskeleton;organelle;non-membrane-bounded organelle;intracellular organelle;intracellular non-membrane-bounded organelle;intracellular part;cell part	GO:0003779;GO:0005488;GO:0005515;GO:0008092	actin binding;binding;protein binding;cytoskeletal protein binding			mmu:23999			K08870	CK1;NEK6	2	2	2	2	2	2	2	2	0	2	0	2	0	8.6	8.6	8.6	39.47	349
850	510							IPI00469755;IPI00776310	1;1	Periodic tryptophan protein 2 homolog	Pwp2;Pwp2h	Periodic tryptophan protein 2 homolog;Uncharacterized protein	Q8BU03;A1A596;Q2M1K2;Q8K2C4;Q8R538;E9PUI2	ENSMUSG00000032834		MGI:1341200	NP_083822	PF04047;PF00400	PWP2;WD40	Periodic tryptophan protein 2 WD repeat associated presumed domain;WD domain, G-beta repeat	GO:0005634;GO:0043226;GO:0043227;GO:0043229;GO:0043231;GO:0044424;GO:0044464	nucleus;organelle;membrane-bounded organelle;intracellular organelle;intracellular membrane-bounded organelle;intracellular part;cell part	GO:0003824;GO:0004175;GO:0004252;GO:0008233;GO:0008236;GO:0016787;GO:0017171;GO:0070011	catalytic activity;endopeptidase activity;serine-type endopeptidase activity;peptidase activity;serine-type peptidase activity;hydrolase activity;serine hydrolase activity;peptidase activity, acting on L-amino acid peptides	GO:0006508;GO:0008152;GO:0009987;GO:0019538;GO:0043170;GO:0044237;GO:0044238;GO:0044260;GO:0044267	proteolysis;metabolic process;cellular process;protein metabolic process;macromolecule metabolic process;cellular metabolic process;primary metabolic process;cellular macromolecule metabolic process;cellular protein metabolic process	mmu:110816					2	1	1	1	1	1	1	1	0	1	0	1	0	2.1	2.1	2.1	102.91	919
212	2256		293			2045		IPI00123410	1	Ubiquitin carboxyl-terminal hydrolase	Usp24;RP23-289L17.2-001	Uncharacterized protein	B1AY13-1;B1AY13;E9PV45		OTTMUSP00000008495		NP_899048	PF00627;PF00443	UBA;UCH	UBA/TS-N domain;Ubiquitin carboxyl-terminal hydrolase			GO:0003824;GO:0004221;GO:0004843;GO:0008233;GO:0008234;GO:0016787;GO:0016788;GO:0016790;GO:0019783;GO:0070011	catalytic activity;ubiquitin thiolesterase activity;ubiquitin-specific protease activity;peptidase activity;cysteine-type peptidase activity;hydrolase activity;hydrolase activity, acting on ester bonds;thiolester hydrolase activity;small conjugating protein-specific protease activity;peptidase activity, acting on L-amino acid peptides	GO:0006508;GO:0006511;GO:0008152;GO:0009056;GO:0009057;GO:0009987;GO:0019538;GO:0019941;GO:0030163;GO:0043170;GO:0043283;GO:0043285;GO:0043632;GO:0044237;GO:0044238;GO:0044248;GO:0044257;GO:0044260;GO:0044265;GO:0044267;GO:0051603	proteolysis;ubiquitin-dependent protein catabolic process;metabolic process;catabolic process;macromolecule catabolic process;cellular process;protein metabolic process;modification-dependent protein catabolic process;protein catabolic process;macromolecule metabolic process;biopolymer metabolic process;biopolymer catabolic process;modification-dependent macromolecule catabolic process;cellular m…					CK1	1	1	1	1	1	1	1	1	0	1	0	1	0	0.4	0.4	0.4	294.13	2618
245	1647		344;345			327;329		IPI00125662;IPI00830923;IPI00515361;IPI00830298;IPI00830822	1;1;1;1;1	SWI/SNF complex subunit SMARCC1;SWI/SNF-related matrix-associated actin-dependent regulator of chromatin subfamily C member 1;SWI/SNF complex 155 kDa subunit;BRG1-associated factor 155;SWI3-related protein;Kidney CCL-142 RAG cDNA, RIKEN full-length enriched library, clone:G430026A06 product:SWI/SNF related, matrix associated, actin dependent regulator of chromatin, subfamily c, member 1, full ins…	Smarcc1;Baf155;Srg3	Isoform 1 of SWI/SNF complex subunit SMARCC1;Putative uncharacterized protein;Isoform 2 of SWI/SNF complex subunit SMARCC1;Uncharacterized protein;Putative uncharacterized protein	P97496-1;P97496;Q3UMX0;Q3UPK0;Q3UNN4;P97496-2;D3Z1X8;Q3UZD0	ENSMUSG00000032481	OTTMUSP00000023185;OTTMUSP00000023187;OTTMUSP00000023186;OTTMUSP00000023189;OTTMUSP00000023188	MGI:1203524;MGI:1203524;MGI:1203524;MGI:1203524	NP_033237	PF00249;PF04433	Myb_DNA-binding;SWIRM	Myb-like DNA-binding domain;SWIRM domain	GO:0000785;GO:0005622;GO:0005634;GO:0016514;GO:0016585;GO:0032991;GO:0043226;GO:0043227;GO:0043229;GO:0043231;GO:0043234;GO:0044422;GO:0044424;GO:0044427;GO:0044428;GO:0044446;GO:0044451;GO:0044464	chromatin;intracellular;nucleus;SWI/SNF complex;chromatin remodeling complex;macromolecular complex;organelle;membrane-bounded organelle;intracellular organelle;intracellular membrane-bounded organelle;protein complex;organelle part;intracellular part;chromosomal part;nuclear part;intracellular organelle part;nucleoplasm part;cell part	GO:0003676;GO:0003677;GO:0003682;GO:0005488;GO:0005515;GO:0008022;GO:0047485	nucleic acid binding;DNA binding;chromatin binding;binding;protein binding;protein C-terminus binding;protein N-terminus binding	GO:0006139;GO:0006323;GO:0006325;GO:0006333;GO:0006350;GO:0006355;GO:0006996;GO:0008152;GO:0009058;GO:0009059;GO:0009653;GO:0009887;GO:0009889;GO:0009987;GO:0010468;GO:0010556;GO:0016043;GO:0016568;GO:0019219;GO:0019222;GO:0031323;GO:0032502;GO:0034645;GO:0034960;GO:0034961;GO:0043170;GO:0043283;GO:0043284;GO:0044237;GO:0044238;GO:0044249;GO:0044260;GO:0045449;GO:0048532;GO:0050789;GO:0050794;GO:…	nucleobase, nucleoside, nucleotide and nucleic acid metabolic process;DNA packaging;establishment or maintenance of chromatin architecture;chromatin assembly or disassembly;transcription;regulation of transcription, DNA-dependent;organelle organization;metabolic process;biosynthetic process;macromolecule biosynthetic process;anatomical structure morphogenesis;organ morphogenesis;regulation of bio…	mmu:20588				PKA;CAMK2;PKA/AKT	5	1	2	1	2	1	2	1	0	1	0	1	0	1.4	1.4	1.4	122.89	1104
736	817		1222			2285		IPI00972891;IPI00972877;IPI00399953;IPI00749624;IPI00621852;IPI00918654	1;1;1;1;1;1	Serine/threonine-protein kinase WNK1;Protein kinase with no lysine 1;Protein kinase, lysine-deficient 1	Wnk1;Prkwnk1	Isoform 3 of Serine/threonine-protein kinase WNK1;Isoform 2 of Serine/threonine-protein kinase WNK1;Isoform 1 of Serine/threonine-protein kinase WNK1;Isoform 5 of Serine/threonine-protein kinase WNK1;Uncharacterized protein;30 kDa protein	P83741-3;P83741;P83741-2;P83741-1;P83741-5;Q6SLK2;Q8K2Q3;P83741-4;E9Q4L4;Q3TU87;Q7TPR2	ENSMUSG00000045962	OTTMUSP00000041662;OTTMUSP00000043636;OTTMUSP00000043635;OTTMUSP00000043849	MGI:2442092;MGI:2442092;MGI:2442092;MGI:2442092;MGI:2442092	NP_001186013;NP_001186012;NP_941992;NP_001171950;NP_001171949	PF00069;PF07714	Pkinase;Pkinase_Tyr	Protein kinase domain;Protein tyrosine kinase	GO:0000267;GO:0005624;GO:0005625;GO:0005626;GO:0005737;GO:0042598;GO:0044424;GO:0044464	cell fraction;membrane fraction;soluble fraction;insoluble fraction;cytoplasm;vesicular fraction;intracellular part;cell part	GO:0000166;GO:0003824;GO:0004672;GO:0004674;GO:0004857;GO:0004860;GO:0005488;GO:0005515;GO:0005524;GO:0016301;GO:0016740;GO:0016772;GO:0016773;GO:0017076;GO:0019207;GO:0019210;GO:0019887;GO:0030234;GO:0030554;GO:0032553;GO:0032555;GO:0032559	nucleotide binding;catalytic activity;protein kinase activity;protein serine/threonine kinase activity;enzyme inhibitor activity;protein kinase inhibitor activity;binding;protein binding;ATP binding;kinase activity;transferase activity;transferase activity, transferring phosphorus-containing groups;phosphotransferase activity, alcohol group as acceptor;purine nucleotide binding;kinase regulator a…	GO:0006464;GO:0006468;GO:0006793;GO:0006796;GO:0006810;GO:0006811;GO:0007154;GO:0007165;GO:0007242;GO:0007243;GO:0008152;GO:0009987;GO:0016310;GO:0019538;GO:0043170;GO:0043283;GO:0043412;GO:0043687;GO:0044237;GO:0044238;GO:0044260;GO:0044267;GO:0050789;GO:0050794;GO:0051234;GO:0065007	protein modification process;protein amino acid phosphorylation;phosphorus metabolic process;phosphate metabolic process;transport;ion transport;cell communication;signal transduction;intracellular signaling cascade;protein kinase cascade;metabolic process;cellular process;phosphorylation;protein metabolic process;macromolecule metabolic process;biopolymer metabolic process;biopolymer modificatio…	mmu:232341			K08867	CK1;ERK/MAPK;WW GroupIV	6	1	1	1	1	1	1	1	0	1	0	1	0	0.7	0.7	0.7	279.76	2635
355	1527		538;539			1059;1062		IPI00349032;IPI00134544;IPI00349033;IPI00874740;IPI00468726;IPI01007933	1;1;1;1;1;1	130 kDa phosphatidylinositol 4,5-biphosphate-dependent ARF1 GTPase-activating protein;PIP2-dependent ARF1 GAP;ADP-ribosylation factor-directed GTPase-activating protein 1;Development and differentiation-enhancing factor 1;Visual cortex cDNA, RIKEN full-length enriched library, clone:K530044N04 product:development and differentiation enhancing, full insert sequence	Ddef1;Asap1;Kiaa1249;Shag1	ArfGAP with SH# domain, ankyrin repeat and PH domain1;Isoform 1 of Arf-GAP with SH3 domain, ANK repeat and PH domain-containing protein 1;Isoform 4 of Arf-GAP with SH3 domain, ANK repeat and PH domain-containing protein 1;Uncharacterized protein;Isoform 2 of Arf-GAP with SH3 domain, ANK repeat and PH domain-containing protein 1;Putative uncharacterized protein	Q9QWY8-3;Q9QWY8;E9QN63;Q505F0;Q9QWY8-1;Q9QWY8-4;E9QMJ1;Q9QWY8-2;E9QMI7;Q3TXY1;Q3UJA5	ENSMUSG00000022377		MGI:1342335;MGI:1342335;MGI:1342335;MGI:1342335;MGI:1342335	NP_034156	PF00023;PF01412;PF00169;PF00018	Ank;ArfGap;PH;SH3_1	Ankyrin repeat;Putative GTPase activating protein for Arf;PH domain;SH3 domain	GO:0005737;GO:0016020;GO:0044424;GO:0044464	cytoplasm;membrane;intracellular part;cell part	GO:0005083;GO:0005096;GO:0005488;GO:0005515;GO:0008047;GO:0008060;GO:0008270;GO:0030234;GO:0030695;GO:0043167;GO:0043169;GO:0046872;GO:0046914	small GTPase regulator activity;GTPase activator activity;binding;protein binding;enzyme activator activity;ARF GTPase activator activity;zinc ion binding;enzyme regulator activity;GTPase regulator activity;ion binding;cation binding;metal ion binding;transition metal ion binding	GO:0032312;GO:0032318;GO:0043087;GO:0050790;GO:0051336;GO:0065007;GO:0065009	regulation of ARF GTPase activity;regulation of Ras GTPase activity;regulation of GTPase activity;regulation of catalytic activity;regulation of hydrolase activity;biological regulation;regulation of molecular function	mmu:13196				PKD;CHK1;CK1	6	1	1	1	1	1	1	1	0	1	0	1	0	1.9	1.9	1.9	127.42	1147
632	1177;1830		1008;1009;1010			481;1159;1160		IPI00323238	2	Setd1a protein	Setd1a;BC010250	SET domain containing 1A	E9PYH6;Q80V17;Q80V59;Q91Z33	ENSMUSG00000042308	OTTMUSP00000018899	MGI:2446244	NP_821172	PF00856	SET	SET domain	GO:0005634;GO:0043226;GO:0043227;GO:0043229;GO:0043231;GO:0044424;GO:0044464	nucleus;organelle;membrane-bounded organelle;intracellular organelle;intracellular membrane-bounded organelle;intracellular part;cell part	GO:0003824;GO:0005488;GO:0005515;GO:0008168;GO:0016740;GO:0016741	catalytic activity;binding;protein binding;methyltransferase activity;transferase activity;transferase activity, transferring one-carbon groups							PKA;CAMK2;ERK/MAPK;Polo box;WW GroupIV;CK1	1	2	2	2	2	2	2	2	0	2	0	2	0	2.3	2.3	2.3	186.06	1716
11	55;56	5			20			IPI00471441;IPI00108125;IPI00648714	2;2;2	Ptms protein;Eukaryotic translation initiation factor 5A-1;Eukaryotic initiation factor 5A isoform 1;eIF-4D	Ptms;Eif5a	Ptms protein;Eukaryotic translation initiation factor 5A-1;16 kDa protein	Q66JR8;P63242	ENSMUSG00000030122;ENSMUSG00000078812	OTTMUSP00000006258;OTTMUSP00000006259;OTTMUSP00000006260;OTTMUSP00000006261;OTTMUSP00000006262;OTTMUSP00000006263;OTTMUSP00000006264;OTTMUSP00000006265;OTTMUSP00000016052;OTTMUSP00000016053;OTTMUSP00000016054;OTTMUSP00000016055;OTTMUSP00000016056;OTTMUSP00000016058;OTTMUSP00000016059;OTTMUSP00000016809;OTTMUSP00000016810;OTTMUSP00000016834;OTTMUSP00000016835;OTTMUSP00000006266;OTTMUSP00000016057;…	MGI:1916452;MGI:106248	NP_001160061;NP_001160062;NP_001160063;NP_001160064;NP_001160065;NP_001160066;NP_001160067;NP_001160068;NP_853613	PF03247;PF01287	Prothymosin;eIF-5a	Prothymosin/parathymosin family;Eukaryotic initiation factor 5A hypusine, DNA-binding OB fold	GO:0005634;GO:0005737;GO:0043226;GO:0043227;GO:0043229;GO:0043231;GO:0044424;GO:0044464	nucleus;cytoplasm;organelle;membrane-bounded organelle;intracellular organelle;intracellular membrane-bounded organelle;intracellular part;cell part	GO:0003676;GO:0003743;GO:0005488;GO:0008135;GO:0045182	nucleic acid binding;translation initiation factor activity;binding;translation factor activity, nucleic acid binding;translation regulator activity	GO:0006413;GO:0009987;GO:0016043;GO:0022607;GO:0022618;GO:0032502;GO:0034621;GO:0034622;GO:0043933;GO:0048532;GO:0065003;GO:0006412;GO:0006915;GO:0008152;GO:0008219;GO:0009058;GO:0009059;GO:0012501;GO:0016265;GO:0019538;GO:0034645;GO:0034960;GO:0034961;GO:0043170;GO:0043283;GO:0043284;GO:0044237;GO:0044238;GO:0044249;GO:0044260;GO:0044267	translational initiation;cellular process;cellular component organization;cellular component assembly;ribonucleoprotein complex assembly;developmental process;cellular macromolecular complex subunit organization;cellular macromolecular complex assembly;macromolecular complex subunit organization;anatomical structure organization;macromolecular complex assembly;translation;apoptosis;metabolic proc…	mmu:276770			K03263		3	2	3	2	3	2	3	2	1	2	1	2	1	12.3	12.3	12.3	23.158	211
614	758		970;971;972;973			484;486;491;493		IPI00320422	1	Periodic tryptophan protein 1 homolog	Pwp1	Periodic tryptophan protein 1 homolog	Q99LL5;Q9CSK2;Q9CTC0	ENSMUSG00000001785		MGI:1914735	NP_598754	PF00400	WD40	WD domain, G-beta repeat	GO:0005634;GO:0043226;GO:0043227;GO:0043229;GO:0043231;GO:0044424;GO:0044464	nucleus;organelle;membrane-bounded organelle;intracellular organelle;intracellular membrane-bounded organelle;intracellular part;cell part					mmu:103136				CK1;NEK6	1	1	1	1	1	1	1	1	0	1	0	1	0	4	4	4	55.586	501
627	165		992;993			191;192		IPI00322456	1	7SK snRNA methylphosphate capping enzyme	Mepce;Bcdin3;Bipl1;D5Wsu46e	7SK snRNA methylphosphate capping enzyme	Q8K3A9	ENSMUSG00000029726	OTTMUSP00000026251	MGI:106477	NP_659162	PF06859	Bin3	Bicoid-interacting protein 3 (Bin3)			GO:0003824;GO:0008168;GO:0016740;GO:0016741	catalytic activity;methyltransferase activity;transferase activity;transferase activity, transferring one-carbon groups			mmu:231803				CK1;Polo box	1	1	1	1	1	1	1	1	0	1	0	1	0	2.3	2.3	2.3	72.05	666
129	1022			4			321	IPI00118849;IPI00880773;IPI00460677;IPI00761738;IPI00323385	1;1;1;1;1	Dual specificity tyrosine-phosphorylation-regulated kinase 1A;Protein kinase minibrain homolog;MP86;Dual specificity YAK1-related kinase;Dyrk1a protein (Dual-specificity tyrosine-(Y)-phosphorylation regulated kinase 1a);Dual specificity tyrosine-phosphorylation-regulated kinase 1B	Dyrk1a;Dyrk;RP24-424G16.1-002;Dyrk1b	Dual specificity tyrosine-phosphorylation-regulated kinase 1A;Dyrk1a protein;Isoform 3 of Dual specificity tyrosine-phosphorylation-regulated kinase 1B;Isoform 1 of Dual specificity tyrosine-phosphorylation-regulated kinase 1B;Isoform 2 of Dual specificity tyrosine-phosphorylation-regulated kinase 1B	Q61214;A9C475;A1L341;Q80ZK5;Q8C774;Q8K006;Q9Z188-3;Q9Z188;Q9Z188-1;Q9Z188-2	ENSMUSG00000022897;ENSMUSG00000002409	OTTMUSP00000035913;OTTMUSP00000035914	MGI:1330299;MGI:1330299;MGI:1330302;MGI:1330302;MGI:1330302	NP_001106860;NP_031916;NP_001033046;NP_034222	PF00069	Pkinase	Protein kinase domain	GO:0005634;GO:0016604;GO:0016607;GO:0043226;GO:0043227;GO:0043229;GO:0043231;GO:0044422;GO:0044424;GO:0044428;GO:0044446;GO:0044451;GO:0044464	nucleus;nuclear body;nuclear speck;organelle;membrane-bounded organelle;intracellular organelle;intracellular membrane-bounded organelle;organelle part;intracellular part;nuclear part;intracellular organelle part;nucleoplasm part;cell part	GO:0000166;GO:0003824;GO:0004672;GO:0004674;GO:0004713;GO:0004715;GO:0005488;GO:0005515;GO:0005524;GO:0016301;GO:0016740;GO:0016772;GO:0016773;GO:0017076;GO:0030554;GO:0032553;GO:0032555;GO:0032559;GO:0043621;GO:0003712;GO:0003713;GO:0008134;GO:0016563;GO:0030528	nucleotide binding;catalytic activity;protein kinase activity;protein serine/threonine kinase activity;protein tyrosine kinase activity;non-membrane spanning protein tyrosine kinase activity;binding;protein binding;ATP binding;kinase activity;transferase activity;transferase activity, transferring phosphorus-containing groups;phosphotransferase activity, alcohol group as acceptor;purine nucleotid…	GO:0006464;GO:0006468;GO:0006793;GO:0006796;GO:0008152;GO:0009987;GO:0016310;GO:0016485;GO:0016540;GO:0018108;GO:0018193;GO:0018212;GO:0019538;GO:0043170;GO:0043283;GO:0043412;GO:0043687;GO:0044237;GO:0044238;GO:0044260;GO:0044267;GO:0046777;GO:0000768;GO:0006355;GO:0006944;GO:0006949;GO:0007520;GO:0009889;GO:0009891;GO:0009893;GO:0010468;GO:0010556;GO:0010557;GO:0010604;GO:0010628;GO:0016043;GO:…	protein modification process;protein amino acid phosphorylation;phosphorus metabolic process;phosphate metabolic process;metabolic process;cellular process;phosphorylation;protein processing;protein autoprocessing;peptidyl-tyrosine phosphorylation;peptidyl-amino acid modification;peptidyl-tyrosine modification;protein metabolic process;macromolecule metabolic process;biopolymer metabolic process;…	mmu:13548;mmu:13549			K08825		5	1	1	1	1	1	1	1	0	1	0	1	0	1	1	1	85.493	763
1	1900							fIPI00230555;fIPI00125578;fIPI00885862;fIPI00885427;fIPI00230556;fIPI00475323	1;1;1;1;1;1	Pituitary homeobox 2;Orthodenticle-like homeobox 2;Solurshin;ALL1-responsive protein ARP1;BRX1 homeoprotein;Paired-like homeodomain transcription factor Munc 30;12 days embryo embryonic body between diaphragm region and neck cDNA, RIKEN full-length enriched library, clone:9430085M16 product:paired-like homeodomain transcription factor 2, full insert sequence	Pitx2;Arp1;Brx1;Otlx2;Ptx2;Rgs	>IPI:fIPI00230555.1|SWISS-PROT:P97474-2|TREMBL:Q6DIA6|ENSEMBL:ENSMUSP00000047359|REFSEQ:NP_001035967 Tax_Id=10090 Gene_Symbol=Pitx2 Isoform Ptx2C of Pituitary homeobox 2;>IPI:fIPI00125578.1|SWISS-PROT:P97474-1|ENSEMBL:ENSMUSP00000029657|REFSEQ:NP_035228 Tax_Id=10090 Gene_Symbol=Pitx2 Isoform Ptx2B of Pituitary homeobox 2;>IPI:fIPI00885862.1|SWISS-PROT:P97474-4|TREMBL:B1VD84 Tax_Id=10090 Gene_Symb…	P97474-2;P97474;Q6DIA6;P97474-1;P97474-4;B1VD84;P97474-5;B1VD85;P97474-3;Q8BS64	ENSMUSG00000028023		MGI:109340;MGI:109340;MGI:109340;MGI:109340;MGI:109340;MGI:109340	NP_001035967;NP_035228;NP_001035969	PF00046;PF03826	Homeobox;OAR	Homeobox domain;OAR domain	GO:0005634;GO:0005667;GO:0032991;GO:0043226;GO:0043227;GO:0043229;GO:0043231;GO:0043234;GO:0044422;GO:0044424;GO:0044428;GO:0044446;GO:0044451;GO:0044464	nucleus;transcription factor complex;macromolecular complex;organelle;membrane-bounded organelle;intracellular organelle;intracellular membrane-bounded organelle;protein complex;organelle part;intracellular part;nuclear part;intracellular organelle part;nucleoplasm part;cell part	GO:0003676;GO:0003677;GO:0003682;GO:0003700;GO:0005488;GO:0005515;GO:0030528;GO:0043565	nucleic acid binding;DNA binding;chromatin binding;transcription factor activity;binding;protein binding;transcription regulator activity;sequence-specific DNA binding	GO:0001569;GO:0001763;GO:0002074;GO:0006355;GO:0006357;GO:0007154;GO:0007165;GO:0007166;GO:0007275;GO:0007368;GO:0007389;GO:0007507;GO:0007517;GO:0007519;GO:0009653;GO:0009799;GO:0009855;GO:0009880;GO:0009887;GO:0009889;GO:0009891;GO:0009893;GO:0009987;GO:0010468;GO:0010556;GO:0010557;GO:0010604;GO:0010628;GO:0014706;GO:0016055;GO:0019219;GO:0019222;GO:0021983;GO:0030324;GO:0030334;GO:0031076;GO:…	patterning of blood vessels;morphogenesis of a branching structure;extraocular skeletal muscle development;regulation of transcription, DNA-dependent;regulation of transcription from RNA polymerase II promoter;cell communication;signal transduction;cell surface receptor linked signal transduction;multicellular organismal development;determination of left/right symmetry;pattern specification proce…	mmu:18741	ko04350	TGF-beta signaling pathway	K04686		6	1	1	1	1	1	1	1	0	1	0	1	0	3.4	3.4	3.4	35.77	324
538	17		834;2040			819;821		IPI00282522;IPI00466978	1;1	WD repeat and HMG-box DNA-binding protein 1;Acidic nucleoplasmic DNA-binding protein 1	Wdhd1;And1	Uncharacterized protein;WD repeat and HMG-box DNA-binding protein 1	P59328-1;P59328;E9QPB3;P59328-3;Q3TUH0	ENSMUSG00000037572	OTTMUSP00000019041;OTTMUSP00000019043	MGI:2443514;MGI:2443514	NP_766186	PF00400	WD40	WD domain, G-beta repeat	GO:0005634;GO:0043226;GO:0043227;GO:0043229;GO:0043231;GO:0044424;GO:0044464	nucleus;organelle;membrane-bounded organelle;intracellular organelle;intracellular membrane-bounded organelle;intracellular part;cell part	GO:0003676;GO:0003677;GO:0005488	nucleic acid binding;DNA binding;binding	GO:0006355;GO:0009889;GO:0010468;GO:0010556;GO:0019219;GO:0019222;GO:0031323;GO:0045449;GO:0050789;GO:0050794;GO:0051252;GO:0060255;GO:0065007	regulation of transcription, DNA-dependent;regulation of biosynthetic process;regulation of gene expression;regulation of macromolecule biosynthetic process;regulation of nucleobase, nucleoside, nucleotide and nucleic acid metabolic process;regulation of metabolic process;regulation of cellular metabolic process;regulation of transcription;regulation of biological process;regulation of cellular p…	mmu:218973				CK2;NEK6	2	1	1	1	1	1	1	1	0	1	0	1	0	1.8	1.8	1.8	124.38	1118
444	995		712;713;714			183;185;187		IPI00224200;IPI00674617	1;1	IWS1 homolog;IWS1-like protein	Iws1;Iws1l	Isoform 1 of Protein IWS1 homolog;Isoform 2 of Protein IWS1 homolog	Q8C1D8-1;Q8C1D8;Q8C1D8-2	ENSMUSG00000024384		MGI:1920723;MGI:1920723	NP_775617	PF05909	IWS1_C	IWS1 C-terminus	GO:0005634;GO:0043226;GO:0043227;GO:0043229;GO:0043231;GO:0044424;GO:0044464	nucleus;organelle;membrane-bounded organelle;intracellular organelle;intracellular membrane-bounded organelle;intracellular part;cell part					mmu:73473				PKA;CK2;GSK3;CK1	2	1	2	1	2	1	2	1	0	1	0	1	0	1.7	1.7	1.7	85.247	766
266	836		376;377;378	14		183;184;185	178	IPI00127707;IPI00221799	1;1	Poly(rC)-binding protein 2;Alpha-CP2;Putative heterogeneous nuclear ribonucleoprotein X;CTBP	Pcbp2;Cbp;Hnrnpx;Hnrpx	Isoform 1 of Poly(rC)-binding protein 2;Isoform 3 of Poly(rC)-binding protein 2	Q61990-1;Q61990;B2M1R7;Q3TF69;Q61990-3	ENSMUSG00000056851		MGI:108202;MGI:108202	NP_001096635;NP_035172	PF00013	KH_1	KH domain	GO:0005634;GO:0030529;GO:0032991;GO:0043226;GO:0043227;GO:0043229;GO:0043231;GO:0044424;GO:0044464	nucleus;ribonucleoprotein complex;macromolecular complex;organelle;membrane-bounded organelle;intracellular organelle;intracellular membrane-bounded organelle;intracellular part;cell part	GO:0003676;GO:0003677;GO:0003723;GO:0005488	nucleic acid binding;DNA binding;RNA binding;binding			mmu:18521				Polo box	2	1	2	1	2	1	2	1	0	1	0	1	0	6.4	6.4	6.4	38.221	362
902	568		1611			431		IPI00649422	1	Cisplatin resistance-associated overexpressed protein	Crop	Isoform 1 of Luc7-like protein 3	Q5SUF2-1;Q5SUF2	ENSMUSG00000020863	OTTMUSP00000001615;OTTMUSP00000001616	MGI:1914934		PF03194	LUC7	LUC7 N_terminus	GO:0005634;GO:0016604;GO:0016607;GO:0043226;GO:0043227;GO:0043229;GO:0043231;GO:0044422;GO:0044424;GO:0044428;GO:0044446;GO:0044451;GO:0044464	nucleus;nuclear body;nuclear speck;organelle;membrane-bounded organelle;intracellular organelle;intracellular membrane-bounded organelle;organelle part;intracellular part;nuclear part;intracellular organelle part;nucleoplasm part;cell part	GO:0003676;GO:0003677;GO:0003723;GO:0003729;GO:0005488	nucleic acid binding;DNA binding;RNA binding;mRNA binding;binding	GO:0006139;GO:0006396;GO:0006397;GO:0006915;GO:0006950;GO:0008152;GO:0008219;GO:0008380;GO:0009987;GO:0012501;GO:0016070;GO:0016071;GO:0016265;GO:0032502;GO:0034960;GO:0043170;GO:0043283;GO:0044237;GO:0044238;GO:0044260;GO:0050896	nucleobase, nucleoside, nucleotide and nucleic acid metabolic process;RNA processing;mRNA processing;apoptosis;response to stress;metabolic process;cell death;RNA splicing;cellular process;programmed cell death;RNA metabolic process;mRNA metabolic process;death;developmental process;cellular biopolymer metabolic process;macromolecule metabolic process;biopolymer metabolic process;cellular metabol…	mmu:67684					1	1	1	1	1	1	1	1	0	1	0	1	0	5.6	5.6	5.6	51.45	432
490	798;1758		788			2		IPI00229884	2	Serine/threonine-protein kinase PAK 2;p21-activated kinase 2;Gamma-PAK;PAK-2p27;PAK-2p34	Pak2	Serine/threonine-protein kinase PAK 2	Q8CIN4;Q5DTJ2;Q811J8;Q8BGF1;Q8BVX1;Q8K0Z3	ENSMUSG00000022781	OTTMUSP00000028355	MGI:1339984	NP_796300	PF00786;PF00069	PBD;Pkinase	P21-Rho-binding domain;Protein kinase domain	GO:0005634;GO:0005737;GO:0016020;GO:0043226;GO:0043227;GO:0043229;GO:0043231;GO:0044424;GO:0044464	nucleus;cytoplasm;membrane;organelle;membrane-bounded organelle;intracellular organelle;intracellular membrane-bounded organelle;intracellular part;cell part	GO:0000166;GO:0003824;GO:0004672;GO:0004674;GO:0005488;GO:0005515;GO:0005524;GO:0016301;GO:0016740;GO:0016772;GO:0016773;GO:0017076;GO:0030554;GO:0032553;GO:0032555;GO:0032559;GO:0042802	nucleotide binding;catalytic activity;protein kinase activity;protein serine/threonine kinase activity;binding;protein binding;ATP binding;kinase activity;transferase activity;transferase activity, transferring phosphorus-containing groups;phosphotransferase activity, alcohol group as acceptor;purine nucleotide binding;adenyl nucleotide binding;ribonucleotide binding;purine ribonucleotide binding…	GO:0001558;GO:0006464;GO:0006468;GO:0006793;GO:0006796;GO:0006915;GO:0008152;GO:0008219;GO:0009987;GO:0012501;GO:0016265;GO:0016310;GO:0016485;GO:0016540;GO:0019538;GO:0032502;GO:0040008;GO:0043170;GO:0043283;GO:0043412;GO:0043687;GO:0044237;GO:0044238;GO:0044260;GO:0044267;GO:0046777;GO:0050789;GO:0050794;GO:0065007	regulation of cell growth;protein modification process;protein amino acid phosphorylation;phosphorus metabolic process;phosphate metabolic process;apoptosis;metabolic process;cell death;cellular process;programmed cell death;death;phosphorylation;protein processing;protein autoprocessing;protein metabolic process;developmental process;regulation of growth;macromolecule metabolic process;biopolyme…	mmu:224105	ko04010;ko04012;ko04810;ko04510;ko04660;ko04360;ko05211	MAPK signaling pathway;ErbB signaling pathway;Regulation of actin cytoskeleton;Focal adhesion;T cell receptor signaling pathway;Axon guidance;Renal cell carcinoma	K04410		1	2	2	2	2	2	2	2	0	2	0	2	0	9	9	9	57.93	524
897	988;1639		1600			959		IPI00654133;IPI00882016;IPI00761379;IPI00626688;IPI00881371	2;2;2;2;2	Protein SOLO	Solo	Isoform 1 of Rho guanine nucleotide exchange factor 40;Isoform 2 of Rho guanine nucleotide exchange factor 40;Isoform 6 of Rho guanine nucleotide exchange factor 40;Isoform 3 of Rho guanine nucleotide exchange factor 40;Isoform 4 of Rho guanine nucleotide exchange factor 40	Q3UPH7-1;Q3UPH7;Q3UPH7-2;Q3UPH7-6;Q3UPH7-3;Q3UPH7-4	ENSMUSG00000004562		MGI:2685515;MGI:2685515;MGI:2685515;MGI:2685515;MGI:2685515	NP_937892;NP_001139393;NP_001139394	PF00169	PH	PH domain	GO:0005622;GO:0005737;GO:0044424;GO:0044464	intracellular;cytoplasm;intracellular part;cell part	GO:0005083;GO:0005085;GO:0005088;GO:0005089;GO:0030234;GO:0030695	small GTPase regulator activity;guanyl-nucleotide exchange factor activity;Ras guanyl-nucleotide exchange factor activity;Rho guanyl-nucleotide exchange factor activity;enzyme regulator activity;GTPase regulator activity	GO:0009966;GO:0035023;GO:0046578;GO:0050789;GO:0050794;GO:0051056;GO:0065007	regulation of signal transduction;regulation of Rho protein signal transduction;regulation of Ras protein signal transduction;regulation of biological process;regulation of cellular process;regulation of small GTPase mediated signal transduction;biological regulation	mmu:268739				CDK1	5	2	2	2	2	2	2	2	0	2	0	2	0	0.9	0.9	0.9	165.13	1517
315	1545		467			181		IPI00131056	1	Insulin-like growth factor 2 mRNA-binding protein 1;IGF-II mRNA-binding protein 1;Coding region determinant-binding protein;VICKZ family member 1	Igf2bp1;Vickz1	Insulin-like growth factor 2 mRNA-binding protein 1	O88477	ENSMUSG00000013415	OTTMUSP00000001867	MGI:1890357	NP_034081	PF00013;PF00076	KH_1;RRM_1	KH domain;RNA recognition motif. (a.k.a. RRM, RBD, or RNP domain)	GO:0005634;GO:0005737;GO:0043226;GO:0043227;GO:0043229;GO:0043231;GO:0044424;GO:0044464	nucleus;cytoplasm;organelle;membrane-bounded organelle;intracellular organelle;intracellular membrane-bounded organelle;intracellular part;cell part	GO:0000166;GO:0003676;GO:0003723;GO:0003729;GO:0005488;GO:0005515;GO:0045182;GO:0048027	nucleotide binding;nucleic acid binding;RNA binding;mRNA binding;binding;protein binding;translation regulator activity;mRNA 5'-UTR binding	GO:0006417;GO:0009889;GO:0009890;GO:0009892;GO:0010468;GO:0010556;GO:0010558;GO:0010605;GO:0010608;GO:0017148;GO:0019222;GO:0031323;GO:0031324;GO:0031326;GO:0031327;GO:0032268;GO:0032269;GO:0048519;GO:0048523;GO:0050789;GO:0050794;GO:0051246;GO:0051248;GO:0060255;GO:0065007	regulation of translation;regulation of biosynthetic process;negative regulation of biosynthetic process;negative regulation of metabolic process;regulation of gene expression;regulation of macromolecule biosynthetic process;negative regulation of macromolecule biosynthetic process;negative regulation of macromolecule metabolic process;posttranscriptional regulation of gene expression;negative re…	mmu:140486				CAMK2	1	1	1	1	1	1	1	1	0	1	0	1	0	2.1	2.1	2.1	63.45	577
787	801		1319;2145			1905;1907		IPI00463909;IPI00655012;IPI00453615;IPI00453613	1;1;1;1	E3 ubiquitin-protein ligase HUWE1;HECT, UBA and WWE domain-containing protein 1;Upstream regulatory element-binding protein 1;E3Histone	Huwe1;Kiaa0312;Ureb1	E3 ubiquitin-protein ligase HUWE1;HECT, UBA and WWE domain containing 1;Isoform 4 of E3 ubiquitin-protein ligase HUWE1;Isoform 2 of E3 ubiquitin-protein ligase HUWE1	Q7TMY8-1;Q7TMY8;A2AFQ0;Q4JG03;Q7TMY8-3;A2AFQ1;Q3TL29;Q3TMX4;Q3TNP1;Q8BKX3;Q9CU76;Q7TMY8-4;Q7TMY8-2	ENSMUSG00000025261	OTTMUSP00000020882;OTTMUSP00000020949;OTTMUSP00000041369	MGI:1926884;MGI:1926884;MGI:1926884;MGI:1926884	NP_067498	PF06012;PF06025;PF00632;PF00627;PF02825	DUF908;DUF913;HECT;UBA;WWE	Domain of Unknown Function (DUF908);Domain of Unknown Function (DUF913);HECT-domain (ubiquitin-transferase);UBA/TS-N domain;WWE domain	GO:0005622;GO:0005634;GO:0005737;GO:0043226;GO:0043227;GO:0043229;GO:0043231;GO:0044424;GO:0044464	intracellular;nucleus;cytoplasm;organelle;membrane-bounded organelle;intracellular organelle;intracellular membrane-bounded organelle;intracellular part;cell part	GO:0003676;GO:0003677;GO:0003824;GO:0004842;GO:0005488;GO:0016874;GO:0016879;GO:0016881;GO:0019787	nucleic acid binding;DNA binding;catalytic activity;ubiquitin-protein ligase activity;binding;ligase activity;ligase activity, forming carbon-nitrogen bonds;acid-amino acid ligase activity;small conjugating protein ligase activity	GO:0000209;GO:0006325;GO:0006464;GO:0006508;GO:0006511;GO:0006996;GO:0008152;GO:0009056;GO:0009057;GO:0009987;GO:0016043;GO:0016567;GO:0016568;GO:0016569;GO:0016570;GO:0016574;GO:0019538;GO:0019941;GO:0030154;GO:0030163;GO:0032446;GO:0032502;GO:0043170;GO:0043283;GO:0043285;GO:0043412;GO:0043632;GO:0043687;GO:0044237;GO:0044238;GO:0044248;GO:0044257;GO:0044260;GO:0044265;GO:0044267;GO:0048532;GO:…	protein polyubiquitination;establishment or maintenance of chromatin architecture;protein modification process;proteolysis;ubiquitin-dependent protein catabolic process;organelle organization;metabolic process;catabolic process;macromolecule catabolic process;cellular process;cellular component organization;protein ubiquitination;chromatin modification;covalent chromatin modification;histone modi…	mmu:59026	ko04120	Ubiquitin mediated proteolysis	K10592	CK1;CK2;FHA1 Rad53p	4	1	1	1	1	1	1	1	0	1	0	1	0	0.3	0.3	0.3	482.69	4378
488	724		783			100		IPI00229856;IPI00407739	1;1	WD repeat-containing protein 42A	Wdr42a;D1Ucla4;H326	Isoform 1 of DDB1- and CUL4-associated factor 8;Isoform 2 of DDB1- and CUL4-associated factor 8	Q8N7N5-1;Q8N7N5;Q8N7N5-2	ENSMUSG00000026554		MGI:91860;MGI:91860	NP_705783	PF00400	WD40	WD domain, G-beta repeat							mmu:98193				CK2	2	1	1	1	1	1	1	1	0	1	0	1	0	2.4	2.4	2.4	66.031	591
593	103;1375		932;933;2059			1359;1362;1363		IPI00845638;IPI00317401	2;2	Sister chromatid cohesion protein PDS5 homolog B;Androgen-induced proliferation inhibitor;Androgen-induced prostate proliferative shutoff-associated protein AS3	Pds5b;Aprin;As3;Kiaa0979	Uncharacterized protein;Isoform 1 of Sister chromatid cohesion protein PDS5 homolog B	Q4VA53-3;Q4VA53;E9QNG8;Q4VA53-1	ENSMUSG00000034021	OTTMUSP00000018603	MGI:2140945;MGI:2140945	NP_780519	PF02178;PF02985	AT_hook;HEAT	AT hook motif;HEAT repeat	GO:0005634;GO:0043226;GO:0043227;GO:0043229;GO:0043231;GO:0044424;GO:0044464	nucleus;organelle;membrane-bounded organelle;intracellular organelle;intracellular membrane-bounded organelle;intracellular part;cell part	GO:0005488	binding	GO:0006996;GO:0007049;GO:0007062;GO:0007064;GO:0007067;GO:0008285;GO:0009987;GO:0016043;GO:0022402;GO:0022403;GO:0032502;GO:0042127;GO:0048519;GO:0048523;GO:0048532;GO:0050789;GO:0050794;GO:0051276;GO:0051301;GO:0065007	organelle organization;cell cycle;sister chromatid cohesion;mitotic sister chromatid cohesion;mitosis;negative regulation of cell proliferation;cellular process;cellular component organization;cell cycle process;cell cycle phase;developmental process;regulation of cell proliferation;negative regulation of biological process;negative regulation of cellular process;anatomical structure organization…	mmu:100710				CK1;GSK3;CAMK2;CK2	2	2	2	2	2	2	2	2	0	2	0	2	0	2.2	2.2	2.2	164.76	1449
117	226;2131		150;1892			1781;1783		IPI00895965;IPI00894724;IPI00118075;IPI00895463;IPI00653404;IPI00895309;IPI00404011;IPI00895260;IPI00673708	2;2;2;2;2;2;2;2;2	Microtubule-associated protein 2;12 days embryo spinal cord cDNA, RIKEN full-length enriched library, clone:C530026F16 product:microtubule-associated protein 2, full insert sequence;Mammary gland RCB-0527 Jyg-MC(B) cDNA, RIKEN full-length enriched library, clone:G930004O09 product:microtubule-associated protein 2, full insert sequence	Mtap2;AC091465.1-006;Map2;AC091465.1-007;AC091465.1-002;AC091465.1-001	Microtubule-associated protein;Uncharacterized protein;Microtubule-associated protein 2;Microtubule-associated protein;microtubule-associated protein 2 isoform 1;Microtubule-associated protein;microtubule-associated protein 2 isoform 2;Microtubule-associated protein;Microtubule-associated protein	B2KGT6;E9QLE1;Q3URJ7;P20357;B2KGT7;Q3TLQ0;B2KGT5;Q80ZL4;B2KGT4;Q80X35	ENSMUSG00000015222	OTTMUSP00000042714;OTTMUSP00000017690;OTTMUSP00000042715;OTTMUSP00000017691;OTTMUSP00000042712;OTTMUSP00000042713;OTTMUSP00000017688;OTTMUSP00000017689;OTTMUSP00000042711;OTTMUSP00000017687	MGI:97175;MGI:97175;MGI:97175;MGI:97175;MGI:97175	NP_001035023;NP_032658	PF08377;PF00418;PF10522	MAP2_projctn;Tubulin-binding;RII_binding_1	MAP2/Tau projection domain;Tau and MAP protein, tubulin-binding repeat;RII binding domain	GO:0005737;GO:0005875;GO:0030425;GO:0032991;GO:0042995;GO:0043005;GO:0043025;GO:0043198;GO:0043234;GO:0044422;GO:0044424;GO:0044430;GO:0044446;GO:0044463;GO:0044464;GO:0005874	cytoplasm;microtubule associated complex;dendrite;macromolecular complex;cell projection;neuron projection;cell soma;dendritic shaft;protein complex;organelle part;intracellular part;cytoskeletal part;intracellular organelle part;cell projection part;cell part;microtubule	GO:0005488;GO:0005515;GO:0005519;GO:0008092;GO:0005516	binding;protein binding;cytoskeletal regulatory protein binding;cytoskeletal protein binding;calmodulin binding	GO:0007026;GO:0009892;GO:0010605;GO:0010639;GO:0019222;GO:0031110;GO:0031111;GO:0031114;GO:0031323;GO:0031324;GO:0032268;GO:0032269;GO:0032886;GO:0033043;GO:0048519;GO:0048523;GO:0050789;GO:0050794;GO:0051128;GO:0051129;GO:0051246;GO:0051248;GO:0051493;GO:0051494;GO:0060255;GO:0065007;GO:0000226;GO:0001578;GO:0006464;GO:0006468;GO:0006793;GO:0006796;GO:0007017;GO:0008152;GO:0009987;GO:0016310;GO:…	negative regulation of microtubule depolymerization;negative regulation of metabolic process;negative regulation of macromolecule metabolic process;negative regulation of organelle organization and biogenesis;regulation of metabolic process;regulation of microtubule polymerization or depolymerization;negative regulation of microtubule polymerization or depolymerization;regulation of microtubule d…	mmu:17756			K10430	GSK3;CDK2;CDK1	9	2	2	2	2	2	2	2	0	2	0	2	0	0.9	0.9	0.9	198.97	1828
608	1078;1130;2025		967			137		IPI00319956	3	Protein IMPACT;Imprinted and ancient gene protein	Impact	Protein IMPACT	O55091	ENSMUSG00000024423		MGI:1098233	NP_032404	PF05773;PF01205	RWD;UPF0029	RWD domain;Uncharacterized protein family UPF0029			GO:0005488;GO:0005515	binding;protein binding	GO:0001932;GO:0001933;GO:0006417;GO:0006446;GO:0009889;GO:0009892;GO:0010468;GO:0010556;GO:0010563;GO:0010605;GO:0010608;GO:0010755;GO:0010757;GO:0019220;GO:0019222;GO:0031323;GO:0031324;GO:0031326;GO:0031399;GO:0031400;GO:0032268;GO:0032269;GO:0042325;GO:0042326;GO:0045936;GO:0048519;GO:0048523;GO:0050789;GO:0050794;GO:0051128;GO:0051174;GO:0051246;GO:0051248;GO:0060255;GO:0065007	regulation of protein amino acid phosphorylation;negative regulation of protein amino acid phosphorylation;regulation of translation;regulation of translational initiation;regulation of biosynthetic process;negative regulation of metabolic process;regulation of gene expression;regulation of macromolecule biosynthetic process;negative regulation of phosphorus metabolic process;negative regulation …	mmu:16210					1	3	3	3	3	3	3	3	0	3	0	3	0	7.9	7.9	7.9	36.276	318
908	499;1885		1620;1621;1622;2198;2199			229;231;233;243;431		IPI00656285	2	Forkhead box protein K1;Myocyte nuclear factor	Foxk1;Mnf	Forkhead box protein K1	P42128	ENSMUSG00000056493		MGI:1347488	NP_951031	PF00498;PF00250	FHA;Fork_head	FHA domain;Fork head domain	GO:0005634;GO:0043226;GO:0043227;GO:0043229;GO:0043231;GO:0044424;GO:0044464	nucleus;organelle;membrane-bounded organelle;intracellular organelle;intracellular membrane-bounded organelle;intracellular part;cell part	GO:0003676;GO:0003677;GO:0003700;GO:0005488;GO:0005515;GO:0016563;GO:0016564;GO:0030528;GO:0043565	nucleic acid binding;DNA binding;transcription factor activity;binding;protein binding;transcription activator activity;transcription repressor activity;transcription regulator activity;sequence-specific DNA binding	GO:0006139;GO:0006350;GO:0006355;GO:0006357;GO:0007275;GO:0007517;GO:0007519;GO:0008152;GO:0009058;GO:0009059;GO:0009889;GO:0009890;GO:0009891;GO:0009892;GO:0009893;GO:0009987;GO:0010468;GO:0010556;GO:0010557;GO:0010558;GO:0010604;GO:0010605;GO:0010628;GO:0010629;GO:0014706;GO:0016481;GO:0019219;GO:0019222;GO:0030154;GO:0031323;GO:0031324;GO:0031325;GO:0032501;GO:0032502;GO:0034645;GO:0034960;GO:…	nucleobase, nucleoside, nucleotide and nucleic acid metabolic process;transcription;regulation of transcription, DNA-dependent;regulation of transcription from RNA polymerase II promoter;multicellular organismal development;muscle development;skeletal muscle development;metabolic process;biosynthetic process;macromolecule biosynthetic process;regulation of biosynthetic process;negative regulation…	mmu:17425			K09404	CK1;CAMK2;PKD;CHK1/2;CHK1;ERK/MAPK;CDK1;WW GroupIV;FHA2 Rad53p	1	2	2	2	2	2	2	2	0	2	0	2	0	5.3	5.3	5.3	74.919	719
927	1118		1672			1858		IPI00755697	1	Dedicator of cytokinesis protein 1;180 kDa protein downstream of CRK;DOCK180	Dock1	Isoform 1 of Dedicator of cytokinesis protein 1	Q8BUR4-1;Q8BUR4	ENSMUSG00000058325		MGI:2429765	NP_001028592	PF00018	SH3_1	SH3 domain	GO:0005737;GO:0016020;GO:0044424;GO:0044464	cytoplasm;membrane;intracellular part;cell part	GO:0005085;GO:0005488;GO:0005515;GO:0017124;GO:0019904;GO:0030234;GO:0030695	guanyl-nucleotide exchange factor activity;binding;protein binding;SH3 domain binding;protein domain specific binding;enzyme regulator activity;GTPase regulator activity	GO:0006810;GO:0006897;GO:0006909;GO:0006915;GO:0006928;GO:0008219;GO:0009987;GO:0010324;GO:0012501;GO:0016043;GO:0016044;GO:0016192;GO:0016265;GO:0016477;GO:0032502;GO:0048532;GO:0048870;GO:0051234	transport;endocytosis;phagocytosis;apoptosis;cell motion;cell death;cellular process;membrane invagination;programmed cell death;cellular component organization;membrane organization;vesicle-mediated transport;death;cell migration;developmental process;anatomical structure organization;cell motility;establishment of localization	mmu:330662			K05727		1	1	1	1	1	1	1	1	0	1	0	1	0	0.6	0.6	0.6	215.08	1865
659	860;1743		1060;2084			225;227		IPI00331295	2	Ras GTPase-activating protein-binding protein 2;G3BP-2;GAP SH3 domain-binding protein 2	G3bp2	Isoform B of Ras GTPase-activating protein-binding protein 2	P97379-2;P97379;Q3TEL4;Q3U931;Q542W3;Q5DU21	ENSMUSG00000029405		MGI:2442040	NP_001074264;NP_001074265	PF02136;PF00076	NTF2;RRM_1	Nuclear transport factor 2 (NTF2) domain;RNA recognition motif. (a.k.a. RRM, RBD, or RNP domain)	GO:0005622;GO:0044464	intracellular;cell part	GO:0000166;GO:0003676;GO:0003723;GO:0005488	nucleotide binding;nucleic acid binding;RNA binding;binding	GO:0006810;GO:0015931;GO:0050657;GO:0050658;GO:0051028;GO:0051234;GO:0051236	transport;nucleobase, nucleoside, nucleotide and nucleic acid transport;nucleic acid transport;RNA transport;mRNA transport;establishment of localization;establishment of RNA localization	mmu:23881					1	2	2	2	2	2	2	2	0	2	0	2	0	6.2	6.2	6.2	50.784	449
535	816	95	830;831		124	132;133		IPI00280124	1	Gremlin-1;Cysteine knot superfamily 1, BMP antagonist 1;Down-regulated in Mos-transformed cells protein	Grem1;Cktsf1b1;Drm	Putative uncharacterized protein	O70326;Q3TNY7;Q3UY25	ENSMUSG00000074934	OTTMUSP00000015694	MGI:1344337	NP_035954	PF03045	DAN	DAN domain	GO:0005576;GO:0005615;GO:0044421	extracellular region;extracellular space;extracellular region part	GO:0005102;GO:0005125;GO:0005488;GO:0005515	receptor binding;cytokine activity;binding;protein binding	GO:0001658;GO:0001763;GO:0003002;GO:0007154;GO:0007267;GO:0007389;GO:0009653;GO:0009887;GO:0009954;GO:0009966;GO:0009968;GO:0009987;GO:0030326;GO:0030510;GO:0030514;GO:0032502;GO:0035107;GO:0035108;GO:0035113;GO:0035239;GO:0048519;GO:0048523;GO:0048598;GO:0048754;GO:0050789;GO:0050794;GO:0065007	ureteric bud branching;morphogenesis of a branching structure;regionalization;cell communication;cell-cell signaling;pattern specification process;anatomical structure morphogenesis;organ morphogenesis;proximal/distal pattern formation;regulation of signal transduction;negative regulation of signal transduction;cellular process;embryonic limb morphogenesis;regulation of BMP signaling pathway;nega…	mmu:23892				CK2;NEK6	1	1	2	1	2	1	2	1	0	1	0	1	0	9.2	9.2	9.2	26.708	240
142	247;248		204;1902			3;7		IPI00119627;IPI00605223	2;2	Insulin receptor substrate 1;Putative uncharacterized protein	Irs1;Irs-1	Insulin receptor substrate 1;insulin receptor substrate 1	P35569;Q543V3	ENSMUSG00000055980	OTTMUSP00000017705	MGI:99454;MGI:99454	NP_034700	PF02174;PF00169	IRS;PH	PTB domain (IRS-1 type);PH domain	GO:0000267;GO:0005624;GO:0005626;GO:0005634;GO:0005737;GO:0005792;GO:0005829;GO:0042598;GO:0043226;GO:0043227;GO:0043229;GO:0043231;GO:0044424;GO:0044444;GO:0044464	cell fraction;membrane fraction;insoluble fraction;nucleus;cytoplasm;microsome;cytosol;vesicular fraction;organelle;membrane-bounded organelle;intracellular organelle;intracellular membrane-bounded organelle;intracellular part;cytoplasmic part;cell part	GO:0004871;GO:0005102;GO:0005158;GO:0005159;GO:0005488;GO:0005515;GO:0019899;GO:0019900;GO:0019901;GO:0019904;GO:0032403;GO:0042169;GO:0043548;GO:0060089;GO:0004872	signal transducer activity;receptor binding;insulin receptor binding;insulin-like growth factor receptor binding;binding;protein binding;enzyme binding;kinase binding;protein kinase binding;protein domain specific binding;protein complex binding;SH2 domain binding;phosphoinositide 3-kinase binding;molecular transducer activity;receptor activity	GO:0002053;GO:0002790;GO:0003001;GO:0006810;GO:0007154;GO:0007165;GO:0007166;GO:0007167;GO:0007169;GO:0007242;GO:0007243;GO:0008284;GO:0008286;GO:0009719;GO:0009725;GO:0009914;GO:0009987;GO:0010464;GO:0015833;GO:0030072;GO:0030073;GO:0030334;GO:0030335;GO:0030879;GO:0032502;GO:0033674;GO:0042127;GO:0042221;GO:0043085;GO:0043434;GO:0043491;GO:0043549;GO:0043550;GO:0043551;GO:0043552;GO:0046879;GO:…	positive regulation of mesenchymal cell proliferation;peptide secretion;generation of a signal involved in cell-cell signaling;transport;cell communication;signal transduction;cell surface receptor linked signal transduction;enzyme linked receptor protein signaling pathway;transmembrane receptor protein tyrosine kinase signaling pathway;intracellular signaling cascade;protein kinase cascade;posit…	mmu:16367	ko04910;ko04920;ko04930	Insulin signaling pathway;Adipocytokine signaling pathway;Type II diabetes mellitus	K07187		2	2	2	2	2	2	2	2	0	2	0	2	0	1.1	1.1	1.1	130.72	1233
[truncated: 722 more rows]
[truncated: 16 more columns]

## Sheet: MOCK ONLY
Summary of proteins only detected in mock-infected cells
[truncated: 269 more rows]
[truncated: 17 more columns]

## Sheet: INFECTION ONLY
Summary of proteins detected only during infection.
[truncated: 128 more rows]
[truncated: 17 more columns]

[truncated: 3 more sheets: Up_in_Infection, Down_in_Infection, Evidence]
