# Supplementary material for: Phosphoproteomic Analyses Reveal Signaling Pathways That Facilitate Lytic Gammaherpesvirus Replication
Source: PLoS Pathog. 2013 Sep 19;9(9):e1003583. doi: 10.1371/journal.ppat.1003583 (PMC3777873; doi:10.1371/journal.ppat.1003583)
Supplement: Table S2 — Gene ontology biological processes analysis of phosphoprotein networks. (XLSX) [file ppat.1003583.s008.xlsx]

## Sheet: Unique GOs (Blue=mock, red=inf)
Note: Blue cells correspond to GO IDs over-represented in MOCK cells only. Red cells correspond to GO IDs over-represented in INFECTED cells only.
GO ID	Description	p-value	corrected p-value	cluster frequency	total frequency	genes	reciprocal p-value	Log10 reciprocal p-value
70271	Protein complex biogenesis	3.3021e-08	5.3882e-07	24/603 3.9%	305/28922 1.0%	CDK1 NUP98 SEPT2 PICK1 STX4A YWHAB MED24 ITPR3 CTNNA1 ANXA5 IRS1 CTNNB1 MAX LONP1 PTRF VCP SQSTM1 GFPT1 GTF2F1 NPM1 CLPP CASP8 TUBB5 PARVA	1.85591e+06	6.26856
71375	cellular response to peptide hormone stimulus	1.5243e-05	0.00017122	8/603 1.3%	54/28922 0.1%	AKT1 EIF4EBP1 GSK3A SMARCC1 IRS1 STAT3 CDK2 ADD1	5840.44	3.76645
8286	insulin receptor signaling pathway	3.106e-05	0.00032756	6/603 0.9%	30/28922 0.1%	AKT1 EIF4EBP1 GSK3A SMARCC1 IRS1 ADD1	3052.88	3.48471
7182	common-partner SMAD protein phosphorylation	3.5514e-05	0.00036341	3/603 0.4%	4/28922 0.0%	SPNB2 PML SMAD2	2751.71	3.4396
9408	Response to heat	3.7739e-05	0.00038455	7/603 1.1%	45/28922 0.1%	DHX9 DNAJA1 HSPB1 HSPA4 TGFB1I1 MYOF EIF2B5	2600.44	3.41505
70647	protein modification by small protein conjugation or removal	4.0804e-05	0.00040888	11/603 1.8%	119/28922 0.4%	AKT1 USP7 SUMO1 NEDD4 UBE4B MDM2 BIRC6 NEDD8 UBA5 RBBP6 STUB1	2445.71	3.3884
32446	protein modification by small protein conjugation	7.0431e-05	0.0006492	10/603 1.6%	105/28922 0.3%	AKT1 SUMO1 NEDD4 UBE4B MDM2 BIRC6 NEDD8 UBA5 RBBP6 STUB1	1540.36	3.18762
46777	protein amino acid autophosphorylation	0.00026447	0.002129	8/603 1.3%	80/28922 0.2%	PAK2 SLK EIF2S1 DYRK1A TRIM28 WNK1 CAD STK4	469.704	2.67182
6338	chromatin remodeling	0.00035857	0.0028025	5/603 0.8%	30/28922 0.1%	RBBP4 BAZ1B SMARCA5 CHD1 RBBP7	356.824	2.55245
9266	response to temperature stimulus	0.0005336	0.0039288	7/603 1.1%	68/28922 0.2%	DHX9 DNAJA1 HSPB1 HSPA4 TGFB1I1 MYOF EIF2B5	254.531	2.40574
35239	Tube morphogenesis	0.00055992	0.0041101	14/603 2.3%	240/28922 0.8%	PML SRF SCRIB CTNNB1 MAP3K7 PFN1 CD44 CASP8 NPM1 CFL1 GRLF1 GATAD2A TRAM1 RBM15	243.303	2.38615
35556	Intracellular signal transduction	0.0005685	0.0041478	26/603 4.3%	613/28922 2.1%	GNAI2 SNIP1 MYO9B MAP3K7 AKT1 GSN RB1CC1 ARHGAP1 PKD2 PLCD1 FRS2 ARHGDIA RALBP1 PICK1 WNK1 G3BP2 SLC9A3R1 IRS1 STK4 STAT3 STK3 RAB35 YWHAQ RIPK3 RAP1B SLC9A1	241.092	2.38218
31401	positive regulation of protein modification process	0.00061263	0.0044164	9/603 1.4%	113/28922 0.3%	CD44 SQSTM1 GSK3A RB1CC1 GSK3B HSPA5 FAM129A STUB1 ADD1	226.429	2.35493
32870	cellular response to hormone stimulus	0.00068322	0.0048672	8/603 1.3%	92/28922 0.3%	AKT1 EIF4EBP1 GSK3A SMARCC1 IRS1 STAT3 CDK2 ADD1	205.457	2.31272
32868	Response to insulin stimulus	0.00075491	0.0052388	7/603 1.1%	72/28922 0.2%	AKT1 EIF4EBP1 GSK3A SMARCC1 IRS1 CDK2 ADD1	190.883	2.28077
71495	cellular response to endogenous stimulus	0.00084507	0.0058143	8/603 1.3%	95/28922 0.3%	AKT1 EIF4EBP1 GSK3A SMARCC1 IRS1 STAT3 CDK2 ADD1	171.99	2.2355
6289	Nucleotide-excision repair	0.001015	0.0067343	4/603 0.6%	22/28922 0.0%	HMGN1 RAD23B ERCC5 SLK	148.494	2.17171
35329	Hippo signaling cascade	0.0012839	0.0082245	2/603 0.3%	3/28922 0.0%	STK4 STK3	121.588	2.08489
46827	positive regulation of protein export from nucleus	0.0012839	0.0082245	2/603 0.3%	3/28922 0.0%	GSK3B MDM2	121.588	2.08489
51457	maintenance of protein location in nucleus	0.0012839	0.0082245	2/603 0.3%	3/28922 0.0%	SF1 PML	121.588	2.08489
122	negative regulation of transcription from RNA polymerase II promoter	0.0013538	0.0086264	14/603 2.3%	263/28922 0.9%	TRIM28 NFIX MBD3 ZFP148 CSDA HMGA2 RBBP7 YBX1 CTNNB1 KDM1A HDAC1 RBM15 NCOR2 ADD1	115.923	2.06417
6096	glycolysis	0.001562	0.0098489	5/603 0.8%	41/28922 0.1%	PKM2 PGAM1 PDHA1 PGK1 MDH1	101.534	2.00661
1841	Neural tube formation	0.0016835	0.010533	6/603 0.9%	61/28922 0.2%	MAP3K7 PFN1 CFL1 CASP8 GRLF1 GATAD2A	94.9397	1.97745
51260	Protein homooligomerization	0.0021459	0.013087	7/603 1.1%	86/28922 0.2%	VCP GFPT1 NPM1 CLPP PICK1 ITPR3 ANXA5	76.4117	1.88316
48585	negative regulation of response to stimulus	0.0023001	0.013818	8/603 1.3%	111/28922 0.3%	AKT1 RTN4 PSMA1 CD44 ANXA1 TPR IRS1 YBX1	72.3694	1.85955
7052	Mitotic spindle organization	0.0025323	0.014701	2/603 0.3%	4/28922 0.0%	RALBP1 STMN1	68.0226	1.83265
7243	intracellular protein kinase cascade	0.0025146	0.014701	13/603 2.1%	251/28922 0.8%	GNAI2 SNIP1 PICK1 WNK1 IRS1 STAT3 MAP3K7 AKT1 RB1CC1 PKD2 RIPK3 FRS2 SLC9A1	68.0226	1.83265
10799	regulation of peptidyl-threonine phosphorylation	0.0025323	0.014701	2/603 0.3%	4/28922 0.0%	GSK3A GSK3B	68.0226	1.83265
10800	positive regulation of peptidyl-threonine phosphorylation	0.0025323	0.014701	2/603 0.3%	4/28922 0.0%	GSK3A GSK3B	68.0226	1.83265
23014	signal transmission via phosphorylation event	0.0025146	0.014701	13/603 2.1%	251/28922 0.8%	GNAI2 SNIP1 PICK1 WNK1 IRS1 STAT3 MAP3K7 AKT1 RB1CC1 PKD2 RIPK3 FRS2 SLC9A1	68.0226	1.83265
42989	Sequestration of actin monomers	0.0025323	0.014701	2/603 0.3%	4/28922 0.0%	PFN1 TMSB4X	68.0226	1.83265
50774	negative regulation of dendrite morphogenesis	0.0025323	0.014701	2/603 0.3%	4/28922 0.0%	YWHAH GSK3B	68.0226	1.83265
48589	developmental growth	0.0025715	0.014893	8/603 1.3%	113/28922 0.3%	AKT1 PKM2 NPM1 PYGO2 SMAD2 SRF TRAM1 DCLK1	67.1456	1.82702
10562	positive regulation of phosphorus metabolic process	0.0027163	0.015656	8/603 1.3%	114/28922 0.3%	CD44 SQSTM1 GSK3A RB1CC1 IGBP1 GSK3B FAM129A IRS1	63.8733	1.80532
45937	positive regulation of phosphate metabolic process	0.0027163	0.015656	8/603 1.3%	114/28922 0.3%	CD44 SQSTM1 GSK3A RB1CC1 IGBP1 GSK3B FAM129A IRS1	63.8733	1.80532
1838	embryonic epithelial tube formation	0.0027249	0.015668	6/603 0.9%	67/28922 0.2%	MAP3K7 PFN1 CFL1 CASP8 GRLF1 GATAD2A	63.8244	1.80499
6091	generation of precursor metabolites and energy	0.0027854	0.01594	13/603 2.1%	254/28922 0.8%	PTGES3 ATP5B PGAM1 CYB5 AKT1 PKM2 NFATC4 PDHA1 ATP5A1 PGK1 MYBBP1A ATP6V0A2 MDH1	62.7353	1.79751
7167	enzyme linked receptor protein signaling pathway	0.0028363	0.016155	14/603 2.3%	285/28922 0.9%	PICK1 PML SMAD2 IRS1 PDAP1 STAT3 AKT1 MAP3K7 EIF4EBP1 GSK3A SMARCC1 SPNB2 FRS2 ADD1	61.9003	1.79169
16055	Wnt receptor signaling pathway	0.0028813	0.016372	9/603 1.4%	141/28922 0.4%	GSK3B CCNY CSNK2B CTNND1 PYGO2 TGFB1I1 SLC9A3R1 BCL9 CTNNB1	61.0799	1.7859
43549	Regulation of kinase activity	0.0030719	0.017355	12/603 1.9%	227/28922 0.7%	AKT1 MAP3K7 PRKAR2B GNAI2 GSK3B NPM1 PRKAR1A WNK1 SFN HSPA5 IRS1 FRS2	57.6203	1.76058
9725	Response to hormone stimulus	0.003183	0.017794	12/603 1.9%	228/28922 0.7%	AKT1 EIF4EBP1 GSK3A STRN3 SMARCC1 PLCD1 IRS1 STAT3 CDK2 ADD1 EIF2B5 CTNNB1	56.1987	1.74973
33143	regulation of steroid hormone receptor signaling pathway	0.0034033	0.018765	3/603 0.4%	15/28922 0.0%	STRN3 HMGA2 TRAM1	53.2907	1.72665
45793	Positive regulation of cell size	0.0034682	0.01895	5/603 0.8%	49/28922 0.1%	AKT1 RB1CC1 CD81 MTAP1B SFN	52.7704	1.72239
16567	Protein ubiquitination	0.0035471	0.019293	7/603 1.1%	94/28922 0.3%	AKT1 NEDD4 UBE4B MDM2 BIRC6 RBBP6 STUB1	51.8323	1.7146
32582	negative regulation of gene-specific transcription	0.0037887	0.020515	5/603 0.8%	50/28922 0.1%	KDM1A HDAC1 NFIX BASP1 RBM15	48.7448	1.68793
7184	SMAD protein nuclear translocation	0.0041622	0.021879	2/603 0.3%	5/28922 0.0%	SPNB2 PML	45.7059	1.65997
31111	negative regulation of microtubule polymerization or depolymerization	0.0041243	0.021879	3/603 0.4%	16/28922 0.0%	MTAP2 MTAP1B STMN1	45.7059	1.65997
33138	positive regulation of peptidyl-serine phosphorylation	0.0041243	0.021879	3/603 0.4%	16/28922 0.0%	CD44 GSK3A GSK3B	45.7059	1.65997
51338	regulation of transferase activity	0.0040546	0.021879	12/603 1.9%	235/28922 0.8%	AKT1 MAP3K7 PRKAR2B GNAI2 GSK3B NPM1 PRKAR1A WNK1 SFN HSPA5 IRS1 FRS2	45.7059	1.65997
51052	regulation of DNA metabolic process	0.004187	0.021934	6/603 0.9%	73/28922 0.2%	SMARCAD1 MSH6 CDK1 PFN1 NPM1 PCNA	45.5913	1.65888
6511	ubiquitin-dependent protein catabolic process	0.0045407	0.023684	8/603 1.3%	124/28922 0.4%	USP7 PSMA1 RAD23B VCP UBE4B PSMA3 USP24 USP14	42.2226	1.62554
40007	growth	0.0046416	0.024159	11/603 1.8%	209/28922 0.7%	AKT1 ERCC5 PKM2 NPM1 PYGO2 SMAD2 SRF TRAM1 DCLK1 XRN2 ADD1	41.3924	1.61692
50773	regulation of dendrite development	0.0047388	0.024611	4/603 0.6%	33/28922 0.1%	YWHAH GSK3B SIPA1L1 SETD6	40.6322	1.60887
1824	blastocyst development	0.0048767	0.025219	5/603 0.8%	53/28922 0.1%	TJP1 PSMC3 CDK11B CAPN2 SRF	39.6526	1.59827
6007	glucose catabolic process	0.0048767	0.025219	5/603 0.8%	53/28922 0.1%	PKM2 PGAM1 PDHA1 PGK1 MDH1	39.6526	1.59827
60048	cardiac muscle contraction	0.0049312	0.025338	3/603 0.4%	17/28922 0.0%	ANK2 SFRS1 TPM1	39.4664	1.59623
19320	hexose catabolic process	0.005284	0.026979	5/603 0.8%	54/28922 0.1%	PKM2 PGAM1 PDHA1 PGK1 MDH1	37.0659	1.56897
6917	induction of apoptosis	0.0053676	0.027347	9/603 1.4%	155/28922 0.5%	USP7 STEAP3 MSH6 GSK3B RIPK3 PML CAD PDCD6IP PRDX1	36.5671	1.56309
19941	modification-dependent protein catabolic process	0.0054892	0.027849	8/603 1.3%	128/28922 0.4%	USP7 PSMA1 RAD23B VCP UBE4B PSMA3 USP24 USP14	35.9079	1.55519
43632	modification-dependent macromolecule catabolic process	0.0054892	0.027849	8/603 1.3%	128/28922 0.4%	USP7 PSMA1 RAD23B VCP UBE4B PSMA3 USP24 USP14	35.9079	1.55519
12502	induction of programmed cell death	0.0055941	0.028263	9/603 1.4%	156/28922 0.5%	USP7 STEAP3 MSH6 GSK3B RIPK3 PML CAD PDCD6IP PRDX1	35.3819	1.54878
46365	monosaccharide catabolic process	0.0057148	0.028617	5/603 0.8%	55/28922 0.1%	PKM2 PGAM1 PDHA1 PGK1 MDH1	34.9443	1.54338
6541	glutamine metabolic process	0.0058267	0.028835	3/603 0.4%	18/28922 0.0%	CTPS GFPT1 GMPS	34.6801	1.54008
6626	protein targeting to mitochondrion	0.0058267	0.028835	3/603 0.4%	18/28922 0.0%	YWHAZ MTX1 TIMM8B	34.6801	1.54008
70585	protein localization in mitochondrion	0.0058267	0.028835	3/603 0.4%	18/28922 0.0%	YWHAZ MTX1 TIMM8B	34.6801	1.54008
90316	positive regulation of intracellular protein transport	0.0058267	0.028835	3/603 0.4%	18/28922 0.0%	CDK1 GSK3B MDM2	34.6801	1.54008
9411	response to UV	0.0058685	0.028983	4/603 0.6%	35/28922 0.1%	HMGN1 MSH6 ERCC5 PML	34.503	1.53786
42060	wound healing	0.0060166	0.029653	8/603 1.3%	130/28922 0.4%	CD44 PKM2 NPM1 CX3CL1 ANXA5 MYOF FN1 MYH10	33.7234	1.52793
1778	plasma membrane repair	0.0061573	0.02974	2/603 0.3%	6/28922 0.0%	MYOF MYH10	33.6247	1.52666
6924	activation-induced cell death of T cells	0.0061573	0.02974	2/603 0.3%	6/28922 0.0%	AKT1 RPS6	33.6247	1.52666
46825	regulation of protein export from nucleus	0.0061573	0.02974	2/603 0.3%	6/28922 0.0%	GSK3B MDM2	33.6247	1.52666
44093	positive regulation of molecular function	0.0067406	0.032492	16/603 2.6%	381/28922 1.3%	GNAI2 RALBP1 CALD1 PML HMGA2 TPM1 IRS1 MAP3K7 VCP NPM1 PLCD1 HSPA5 FRS2 TRAM1 CALM1 FN1	30.7768	1.48822
7093	mitotic cell checkpoint	0.0068133	0.032518	3/603 0.4%	19/28922 0.0%	CDK1 PML RPS6	30.7522	1.48788
32388	positive regulation of intracellular transport	0.0068133	0.032518	3/603 0.4%	19/28922 0.0%	CDK1 GSK3B MDM2	30.7522	1.48788
7369	gastrulation	0.0073675	0.034819	6/603 0.9%	82/28922 0.2%	PRKAR1A SMAD2 RPS6 SRF FRS2 CTNNB1	28.72	1.45818
1837	epithelial to mesenchymal transition	0.007893	0.036941	3/603 0.4%	20/28922 0.0%	RTN4 TRIM28 HNRNPAB	27.0702	1.43249
35466	regulation of signaling pathway	0.0078588	0.036941	24/603 3.9%	671/28922 2.3%	PDCD11 RALBP1 STRN3 ARHGEF17 STIP1 CTNNA1 HMGA2 IRS1 PRDX1 CDC37 YBX1 CTNNB1 AKT1 MAP3K7 NCAM1 CD44 SIPA1L1 GSK3B NPM1 SETD6 ADAM17 HSPA5 TRAM1 FRS2	27.0702	1.43249
14070	response to organic cyclic substance	0.0082615	0.038591	6/603 0.9%	84/28922 0.2%	NCAM1 GSK3A ACACA NEDD8 SLC9A1 CTNNB1	25.9128	1.41351
28	ribosomal small subunit assembly	0.0085016	0.038812	2/603 0.3%	7/28922 0.0%	RPS14 RPS6	25.7652	1.41103
5996	monosaccharide metabolic process	0.0083653	0.038812	10/603 1.6%	196/28922 0.6%	AKT1 PGM2 PTGES3 GFPT1 PKM2 PGAM1 IGF2BP1 PDHA1 PGK1 MDH1	25.7652	1.41103
6047	UDP-N-acetylglucosamine metabolic process	0.0085016	0.038812	2/603 0.3%	7/28922 0.0%	GFPT1 IGF2BP1	25.7652	1.41103
6983	ER overload response	0.0085016	0.038812	2/603 0.3%	7/28922 0.0%	GSK3B HSPA5	25.7652	1.41103
33144	negative regulation of steroid hormone receptor signaling pathway	0.0085016	0.038812	2/603 0.3%	7/28922 0.0%	STRN3 HMGA2	25.7652	1.41103
33146	regulation of estrogen receptor signaling pathway	0.0085016	0.038812	2/603 0.3%	7/28922 0.0%	STRN3 TRAM1	25.7652	1.41103
51336	regulation of hydrolase activity	0.008836	0.040186	12/603 1.9%	260/28922 0.8%	CAST HSP90B1 VCP RALBP1 ARHGAP1 PML MDM2 PLCD1 HSPA5 TPM1 PTMA FN1	24.8843	1.39593
6006	glucose metabolic process	0.0088795	0.040308	8/603 1.3%	139/28922 0.4%	AKT1 PGM2 PTGES3 PKM2 PGAM1 PDHA1 PGK1 MDH1	24.809	1.39461
19318	hexose metabolic process	0.0089265	0.040446	9/603 1.4%	168/28922 0.5%	AKT1 PGM2 PTGES3 GFPT1 PKM2 PGAM1 PDHA1 PGK1 MDH1	24.7243	1.39312
3015	heart process	0.0090678	0.040704	3/603 0.4%	21/28922 0.0%	ANK2 SFRS1 TPM1	24.5676	1.39036
8630	DNA damage response, signal transduction resulting in induction of apoptosis	0.0090678	0.040704	3/603 0.4%	21/28922 0.0%	MSH6 PML PDCD6IP	24.5676	1.39036
60047	heart contraction	0.0090678	0.040704	3/603 0.4%	21/28922 0.0%	ANK2 SFRS1 TPM1	24.5676	1.39036
42327	positive regulation of phosphorylation	0.0091366	0.040937	7/603 1.1%	112/28922 0.3%	CD44 SQSTM1 GSK3A RB1CC1 GSK3B FAM129A IRS1	24.4278	1.38788
80135	regulation of cellular response to stress	0.0092309	0.041283	6/603 0.9%	86/28922 0.2%	AKT1 RTN4 MAP3K7 CD44 NPM1 PRDX1	24.223	1.38423
7169	transmembrane receptor protein tyrosine kinase signaling pathway	0.0095649	0.042485	10/603 1.6%	200/28922 0.6%	AKT1 EIF4EBP1 GSK3A SMARCC1 PICK1 IRS1 FRS2 STAT3 PDAP1 ADD1	23.5377	1.37176
51345	positive regulation of hydrolase activity	0.0095701	0.042485	7/603 1.1%	113/28922 0.3%	VCP RALBP1 PML PLCD1 HSPA5 TPM1 FN1	23.5377	1.37176
45927	positive regulation of growth	0.0097448	0.043181	6/603 0.9%	87/28922 0.3%	AKT1 NIPBL CD81 MTAP1B SFN CSDA	23.1583	1.36471
61138	morphogenesis of a branching epithelium	0.010018	0.044313	7/603 1.1%	114/28922 0.3%	CD44 PML SRF RBM15 TRAM1 FRS2 CTNNB1	22.5667	1.35347
7568	aging	0.010087	0.044534	5/603 0.8%	63/28922 0.2%	NCAM1 MSH6 CDK1 ERCC5 PML	22.4548	1.35131
6084	acetyl-CoA metabolic process	0.010293	0.045071	4/603 0.6%	41/28922 0.1%	ACACA ACLY PDHA1 MDH1	22.1872	1.3461
10553	negative regulation of gene-specific transcription from RNA polymerase II promoter	0.010293	0.045071	4/603 0.6%	41/28922 0.1%	KDM1A HDAC1 NFIX RBM15	22.1872	1.3461
31110	regulation of microtubule polymerization or depolymerization	0.010339	0.045071	3/603 0.4%	22/28922 0.0%	MTAP2 MTAP1B STMN1	22.1872	1.3461
33135	regulation of peptidyl-serine phosphorylation	0.010339	0.045071	3/603 0.4%	22/28922 0.0%	CD44 GSK3A GSK3B	22.1872	1.3461
42770	DNA damage response, signal transduction	0.010293	0.045071	4/603 0.6%	41/28922 0.1%	MSH6 CDK1 PML PDCD6IP	22.1872	1.3461
10551	regulation of gene-specific transcription from RNA polymerase II promoter	0.010482	0.045611	7/603 1.1%	115/28922 0.3%	KDM1A HDAC1 IGBP1 NFIX RBM15 ADD1 CTNNB1	21.9245	1.34093
44275	cellular carbohydrate catabolic process	0.010759	0.046733	5/603 0.8%	64/28922 0.2%	PKM2 PGAM1 PDHA1 PGK1 MDH1	21.3982	1.33038
6354	RNA elongation	0.01118	0.047421	2/603 0.3%	8/28922 0.0%	ELL TCEA1	21.0877	1.32403
10646	regulation of cell communication	0.010971	0.047421	29/603 4.8%	880/28922 3.0%	RTN4 GNAI2 STIP1 PRDX1 YBX1 CDC37 CTNNB1 AKT1 MAP3K7 CD44 NFATC4 HSPA5 AFAP1 FRS2 TRAM1 PDCD11 RALBP1 STRN3 ARHGEF17 CTNNA1 HMGA2 IRS1 NCAM1 IGBP1 GSK3B SIPA1L1 SETD6 ADAM17 ADD1	21.0877	1.32403
31575	G1/S transition checkpoint	0.01118	0.047421	2/603 0.3%	8/28922 0.0%	PML RPS6	21.0877	1.32403
32350	regulation of hormone metabolic process	0.01118	0.047421	2/603 0.3%	8/28922 0.0%	KDM1A STUB1	21.0877	1.32403
22612	gland morphogenesis	0.011409	0.048232	6/603 0.9%	90/28922 0.3%	CD44 PML CTNND1 TRAM1 FRS2 SCRIB	20.7331	1.31666
51270	regulation of cellular component movement	0.011464	0.048232	9/603 1.4%	175/28922 0.6%	AKT1 RTN4 ACTN4 ADAM17 TMSB4X STMN1 SRF IRS1 VCL	20.7331	1.31666
6334	Nucleosome assembly	9.7903e-07	1.409e-05	8/492 1.6%	46/28927 0.1%	HIST1H1E H2AFV HIST1H1B HIST1H1A H2AFY H2AFX HIST3H2A MCM2	70972.3	4.85109
34728	Nucleosome organization	1.1624e-06	1.653e-05	8/492 1.6%	47/28927 0.1%	HIST1H1E H2AFV HIST1H1B HIST1H1A H2AFY H2AFX HIST3H2A MCM2	60496.1	4.78173
31497	Chromatin assembly	1.3743e-06	1.9313e-05	8/492 1.6%	48/28927 0.1%	HIST1H1E H2AFV HIST1H1B HIST1H1A H2AFY H2AFX HIST3H2A MCM2	51778.6	4.71415
65004	DNA complex assembly	2.2178e-06	2.8795e-05	8/492 1.6%	51/28927 0.1%	HIST1H1E H2AFV HIST1H1B HIST1H1A H2AFY H2AFX HIST3H2A MCM2	34728.3	4.54068
31400	negative regulation of protein modification	2.9965e-06	3.7876e-05	8/492 1.6%	53/28927 0.1%	BAK1 PSEN1 IGBP1 JUN MGEA5 MECP2 AKAP1 YWHAE	26401.9	4.42164
9303	rRNA transcription	1.6006e-05	0.00016995	4/492 0.8%	10/28927 0.0%	CAST TOP1 TCOF1 MARS	5884.08	3.76968
45727	positive regulation of translation	9.9201e-05	0.00086179	5/492 1.0%	28/28927 0.0%	EIF3C MAPK1 PCBP1 MAPK3 TPX2	1160.38	3.0646
48489	synaptic vesicle transport	0.00025825	0.0020497	5/492 1.0%	34/28927 0.1%	PSEN1 STX4A DPYSL2 SCRIB CTNNB1	487.876	2.68831
51050	positive regulation of transport	0.00059893	0.0043228	12/492 2.4%	229/28927 0.7%	SEPT5 RTN4 BAK1 ATP2B2 CDK1 PLA2G4A ACTN4 SORBS1 MGEA5 PLCD1 CAP1 DPYSL2	231.332	2.36423
22414	Reproductive process	0.00079409	0.0054873	22/492 4.4%	606/28927 2.0%	EGFR XDH HIST1H1A SF1 TPX2 BCL2L2 ZFP148 RPS6 AZI1 HSPE1-RS1 CTNNB1 BAK1 ATP2B2 PLA2G4A SP1 CD44 WDR77 H2AFX PAFAH1B2 FRS2 GOLGA3 XRN2	182.239	2.26064
3	Reproduction	0.00084652	0.0056906	22/492 4.4%	609/28927 2.1%	EGFR XDH HIST1H1A SF1 TPX2 BCL2L2 ZFP148 RPS6 AZI1 HSPE1-RS1 CTNNB1 BAK1 ATP2B2 PLA2G4A SP1 CD44 WDR77 H2AFX PAFAH1B2 FRS2 GOLGA3 XRN2	175.728	2.24484
189	Nuclear translocation of MAPK	0.00085633	0.0056906	2/492 0.4%	3/28927 0.0%	MAPK1 MAPK3	175.728	2.24484
48597	post-embryonic camera-type eye morphogenesis	0.00085633	0.0056906	2/492 0.4%	3/28927 0.0%	HMGN1 BAK1	175.728	2.24484
51960	Regulation of nervous system	0.00085041	0.0056906	13/492 2.6%	272/28927 0.9%	RTN4 ARHGEF2 NBN LGALS1 MECP2 DPYSL2 PCM1 CTNNA1 HDAC2 YWHAH PSEN1 SIPA1L1 MTAP1B	175.728	2.24484
6887	Exocytosis	0.00089512	0.0058911	8/492 1.6%	117/28927 0.4%	YWHAZ SCFD1 PSEN1 PI4K2A STX4A SNAP23 SCRIB MYH10	169.748	2.2298
8284	positive regulation of cell proliferation	0.0010487	0.0067528	16/492 3.2%	386/28927 1.3%	EGFR CDK1 NBN MARCKSL1 EFNB1 MECP2 BIRC6 RPTOR YBX1 CTNNB1 NCAM1 PLA2G4A NOLC1 JUN NPM1 WDR77	148.087	2.17052
30099	Myeloid cell differentiation	0.0010618	0.006758	7/492 1.4%	93/28927 0.3%	SP1 PSEN1 CASP8 TCEA1 RPS6 ADD1 CTNNB1	147.973	2.17018
7512	Adult heart development	0.0012318	0.0076434	3/492 0.6%	13/28927 0.0%	NPM1 TTN MYH10	130.832	2.11671
50767	Regulation of neurogenesis	0.0013249	0.0081786	12/492 2.4%	251/28927 0.8%	RTN4 NBN ARHGEF2 YWHAH HDAC2 PSEN1 LGALS1 SIPA1L1 MTAP1B DPYSL2 CTNNA1 PCM1	122.27	2.08732
55006	Cardiac cell development	0.001548	0.0094102	3/492 0.6%	14/28927 0.0%	LMNA TTN MYH10	106.268	2.0264
55013	Cardiac muscle cell development	0.001548	0.0094102	3/492 0.6%	14/28927 0.0%	LMNA TTN MYH10	106.268	2.0264
16080	Synaptic vesicle targeting	0.0016934	0.010063	2/492 0.4%	4/28927 0.0%	PSEN1 SCRIB	99.3739	1.99727
48050	Post-embryonic eye development	0.0016934	0.010063	2/492 0.4%	4/28927 0.0%	HMGN1 BAK1	99.3739	1.99727
51293	Establishment of spindle localization	0.0016934	0.010063	2/492 0.4%	4/28927 0.0%	ARHGEF2 MYH9	99.3739	1.99727
51653	Spindle localization	0.0016934	0.010063	2/492 0.4%	4/28927 0.0%	ARHGEF2 MYH9	99.3739	1.99727
34101	Erythrocyte homeostasis	0.0017207	0.010201	5/492 1.0%	51/28927 0.1%	SP1 TCEA1 RPS6 PRDX1 ADD1	98.0296	1.99136
70925	Organelle assembly	0.0018074	0.010688	4/492 0.8%	31/28927 0.1%	PSEN1 TUBB5 TPX2 RPS6	93.5629	1.9711
10035	Response to inorganic substance	0.0018493	0.010882	8/492 1.6%	131/28927 0.4%	XDH NCAM1 EGFR PLA2G4A GSN ANXA1 PLCD1 PRDX1	91.8949	1.96329
21680	cerebellar Purkinje cell layer development	0.0019107	0.011106	3/492 0.6%	15/28927 0.0%	ATP2B2 HSPA5 MYH10	90.0414	1.95444
60716	labyrinthine layer blood vessel development	0.0019107	0.011106	3/492 0.6%	15/28927 0.0%	MAPK1 FBXW8 PLCD1	90.0414	1.95444
10038	Response to metal ion	0.0020096	0.011625	6/492 1.2%	77/28927 0.2%	XDH NCAM1 EGFR PLA2G4A GSN PLCD1	86.0215	1.93461
48593	camera-type eye morphogenesis	0.0020446	0.011799	5/492 1.0%	53/28927 0.1%	HMGN1 BAK1 SP1 FRS2 CTNNB1	84.7529	1.92815
21543	Pallium development	0.0022223	0.012793	5/492 1.0%	54/28927 0.1%	EGFR HDAC2 PSEN1 HDAC1 YWHAE	78.1677	1.89303
7044	Cell-substrate junction assembly	0.0023221	0.013208	3/492 0.6%	16/28927 0.0%	TLN1 SORBS1 FN1	75.7117	1.87916
60571	Morphogenesis of an epithelial fold	0.0023221	0.013208	3/492 0.6%	16/28927 0.0%	EGFR CFL1 GATAD2A	75.7117	1.87916
10959	Regulation of metal ion transport	0.002387	0.013545	7/492 1.4%	107/28927 0.3%	BAK1 ATP2B2 NEDD4 NPM1 PKD2 MGEA5 CAP1	73.828	1.86822
43010	camera-type eye development	0.0024475	0.013855	8/492 1.6%	137/28927 0.4%	HMGN1 PRPH BAK1 SP1 GRLF1 FRS2 MYH10 CTNNB1	72.1761	1.85839
6944	Cellular membrane fusion	0.0025592	0.01442	4/492 0.8%	34/28927 0.1%	BAK1 STX4A NSFL1C SNAP23	69.3481	1.84103
61025	Membrane fusion	0.0025592	0.01442	4/492 0.8%	34/28927 0.1%	BAK1 STX4A NSFL1C SNAP23	69.3481	1.84103
21549	cerebellum development	0.0028511	0.015586	4/492 0.8%	35/28927 0.1%	ATP2B2 MECP2 HSPA5 MYH10	64.1601	1.80727
21537	telencephalon development	0.0029384	0.01599	6/492 1.2%	83/28927 0.2%	EGFR HDAC2 PSEN1 HDAC1 YWHAE MYH10	62.5391	1.79615
16079	Synaptic vesicle exocytosis	0.0032994	0.017673	3/492 0.6%	18/28927 0.0%	PSEN1 STX4A SCRIB	56.5835	1.75269
43331	Response to dsRNA	0.0032994	0.017673	3/492 0.6%	18/28927 0.0%	SRRT MAPK1 MAPK3	56.5835	1.75269
50905	Neuromuscular process	0.0035321	0.018752	5/492 1.0%	60/28927 0.2%	ATP2B2 NBN MECP2 TPR MYH10	53.3276	1.72695
55002	Striated muscle cell development	0.0035321	0.018752	5/492 1.0%	60/28927 0.2%	ACTG1 ACTA1 TTN FLNC MYH10	53.3276	1.72695
60284	Regulation of cell development	0.0037634	0.019839	12/492 2.4%	285/28927 0.9%	RTN4 NBN ARHGEF2 YWHAH HDAC2 PSEN1 LGALS1 SIPA1L1 MTAP1B DPYSL2 CTNNA1 PCM1	50.4058	1.70248
44057	Regulation of system process	0.0039396	0.020505	13/492 2.6%	324/28927 1.1%	RTN4 EGFR CALD1 MECP2 TPM1 NCAM1 ATP2B2 PSEN1 SIPA1L1 NPM1 MGEA5 AKAP1 ADD1	48.7686	1.68814
16441	posttranscriptional gene silencing	0.0041386	0.020947	2/492 0.4%	6/28927 0.0%	SRRT SND1	47.7395	1.67888
32469	endoplasmic reticulum calcium ion homeostasis	0.0041386	0.020947	2/492 0.4%	6/28927 0.0%	BAK1 PSEN1	47.7395	1.67888
35194	posttranscriptional gene silencing by RNA	0.0041386	0.020947	2/492 0.4%	6/28927 0.0%	SRRT SND1	47.7395	1.67888
40016	embryonic cleavage	0.0041386	0.020947	2/492 0.4%	6/28927 0.0%	TOP1 TOP2A	47.7395	1.67888
51225	Spindle assembly	0.0041386	0.020947	2/492 0.4%	6/28927 0.0%	TUBB5 TPX2	47.7395	1.67888
48568	embryonic organ development	0.0042759	0.021596	11/492 2.2%	253/28927 0.8%	VCAM1 EGFR ATP2B2 MAPK1 NIPBL FBXW8 SP1 PKD2 BIRC6 PLCD1 FRS2	46.3049	1.66563
32990	cell part morphogenesis	0.0044032	0.022146	11/492 2.2%	254/28927 0.8%	ACTB EGFR BAK1 NES EFNB1 NPM1 DPYSL3 STMN1 TOP2B DCLK1 MYH10	45.1549	1.6547
9112	nucleobase metabolic process	0.0044948	0.022418	3/492 0.6%	20/28927 0.0%	XDH MAPK1 CAD	44.607	1.6494
30239	myofibril assembly	0.0044948	0.022418	3/492 0.6%	20/28927 0.0%	ACTG1 TTN MYH10	44.607	1.6494
51592	response to calcium ion	0.0044948	0.022418	3/492 0.6%	20/28927 0.0%	EGFR PLA2G4A PLCD1	44.607	1.6494
6418	tRNA aminoacylation for protein translation	0.0046554	0.02279	4/492 0.8%	40/28927 0.1%	TARS DARS NARS2 MARS	43.8789	1.64226
19216	regulation of lipid metabolic process	0.004634	0.02279	6/492 1.2%	91/28927 0.3%	PLA2G4A SORBS1 SF1 ANXA1 STUB1 ADD1	43.8789	1.64226
43038	amino acid activation	0.0046554	0.02279	4/492 0.8%	40/28927 0.1%	TARS DARS NARS2 MARS	43.8789	1.64226
43039	tRNA aminoacylation	0.0046554	0.02279	4/492 0.8%	40/28927 0.1%	TARS DARS NARS2 MARS	43.8789	1.64226
1775	cell activation	0.0050853	0.024704	11/492 2.2%	259/28927 0.8%	EGFR BAK1 YWHAZ PSEN1 RPL22 IGBP1 PI4K2A HSPD1 RPS6 MYH9 CTNNB1	40.4793	1.60723
7269	neurotransmitter secretion	0.0050905	0.024704	4/492 0.8%	41/28927 0.1%	CAST PSEN1 STX4A SCRIB	40.4793	1.60723
45596	negative regulation of cell differentiation	0.005098	0.024704	10/492 2.0%	223/28927 0.7%	RTN4 MAPK1 NBN ARHGEF2 YWHAH PSEN1 DAP CTNNA1 PCM1 CTNNB1	40.4793	1.60723
45740	positive regulation of DNA replication	0.0051784	0.024992	3/492 0.6%	21/28927 0.0%	CDK1 JUN NPM1	40.0128	1.6022
60485	mesenchyme development	0.0053207	0.025576	5/492 1.0%	66/28927 0.2%	RTN4 EFNB1 CFL1 TRIM28 CTNNB1	39.0992	1.59217
2263	cell activation involved in immune response	0.005552	0.026369	4/492 0.8%	42/28927 0.1%	YWHAZ PSEN1 PI4K2A RPS6	37.9233	1.57891
2366	leukocyte activation involved in immune response	0.005552	0.026369	4/492 0.8%	42/28927 0.1%	YWHAZ PSEN1 PI4K2A RPS6	37.9233	1.57891
9636	response to toxin	0.005552	0.026369	4/492 0.8%	42/28927 0.1%	BAK1 MAPK1 MAPK3 WAPAL	37.9233	1.57891
22037	metencephalon development	0.005552	0.026369	4/492 0.8%	42/28927 0.1%	ATP2B2 MECP2 HSPA5 MYH10	37.9233	1.57891
6903	vesicle targeting	0.005729	0.026784	2/492 0.4%	7/28927 0.0%	PSEN1 SCRIB	37.3357	1.57212
21591	ventricular system development	0.005729	0.026784	2/492 0.4%	7/28927 0.0%	MECP2 MYH10	37.3357	1.57212
31077	post-embryonic camera-type eye development	0.005729	0.026784	2/492 0.4%	7/28927 0.0%	HMGN1 BAK1	37.3357	1.57212
55003	cardiac myofibril assembly	0.005729	0.026784	2/492 0.4%	7/28927 0.0%	TTN MYH10	37.3357	1.57212
7154	cell communication	0.0057807	0.026973	18/492 3.6%	542/28927 1.8%	CAST SH3PXD2B YWHAZ SH3PXD2A SNX5 STX4A MECP2 ANXA1 SCRIB CTNNB1 QK PSEN1 JUN NPM1 TPR FRS2 USP14 ADD1	37.0741	1.56907
30902	hindbrain development	0.0060376	0.027859	5/492 1.0%	68/28927 0.2%	ATP2B2 MECP2 HSPA5 NFIB MYH10	35.895	1.55503
51054	positive regulation of DNA metabolic process	0.0060406	0.027859	4/492 0.8%	43/28927 0.1%	CDK1 JUN NPM1 MGEA5	35.895	1.55503
16358	dendrite development	0.006557	0.030124	4/492 0.8%	44/28927 0.1%	MTAP1B MECP2 STRN DCLK1	33.1961	1.52109
8544	epidermis development	0.0066681	0.030576	7/492 1.4%	129/28927 0.4%	PTGES3 EGFR PSEN1 CTNND1 SFN CAP1 CTNNB1	32.7054	1.51462
16571	histone methylation	0.0067244	0.030775	3/492 0.6%	23/28927 0.0%	MECP2 SETD2 MLL2	32.4939	1.5118
45321	leukocyte activation	0.007079	0.032336	10/492 2.0%	234/28927 0.8%	BAK1 YWHAZ PSEN1 RPL22 IGBP1 PI4K2A HSPD1 RPS6 MYH9 CTNNB1	30.9253	1.49031
1654	eye development	0.0074696	0.033539	8/492 1.6%	165/28927 0.5%	HMGN1 PRPH BAK1 SP1 GRLF1 FRS2 MYH10 CTNNB1	29.816	1.47445
6268	DNA unwinding involved in replication	0.007553	0.033539	2/492 0.4%	8/28927 0.0%	MCM2 MCM6	29.816	1.47445
32508	DNA duplex unwinding	0.007553	0.033539	2/492 0.4%	8/28927 0.0%	MCM2 MCM6	29.816	1.47445
45948	positive regulation of translation	0.007553	0.033539	2/492 0.4%	8/28927 0.0%	EIF3C TPX2	29.816	1.47445
48563	post-embryonic organ morphogenesis	0.007553	0.033539	2/492 0.4%	8/28927 0.0%	HMGN1 BAK1	29.816	1.47445
6612	protein targeting to membrane	0.0075892	0.033637	3/492 0.6%	24/28927 0.0%	PARD3 MGEA5 SRP72	29.7292	1.47318
3001	generation of a signal involved in cell-cell signaling	0.0076523	0.033792	6/492 1.2%	101/28927 0.3%	CAST YWHAZ PSEN1 STX4A ANXA1 SCRIB	29.5928	1.47119
23061	signal release	0.0076523	0.033792	6/492 1.2%	101/28927 0.3%	CAST YWHAZ PSEN1 STX4A ANXA1 SCRIB	29.5928	1.47119
32504	multicellular organism reproduction	0.0077879	0.034138	15/492 3.0%	433/28927 1.4%	EGFR XDH HIST1H1A TPX2 SF1 ZFP148 RPS6 AZI1 ATP2B2 PLA2G4A SP1 H2AFX PAFAH1B2 XRN2 GOLGA3	29.2929	1.46676
48609	reproductive process in a multicellular organism	0.0077879	0.034138	15/492 3.0%	433/28927 1.4%	EGFR XDH HIST1H1A TPX2 SF1 ZFP148 RPS6 AZI1 ATP2B2 PLA2G4A SP1 H2AFX PAFAH1B2 XRN2 GOLGA3	29.2929	1.46676
30218	erythrocyte differentiation	0.0082792	0.036093	4/492 0.8%	47/28927 0.1%	SP1 TCEA1 RPS6 ADD1	27.7062	1.44258
43270	positive regulation of ion transport	0.0082792	0.036093	4/492 0.8%	47/28927 0.1%	BAK1 ATP2B2 MGEA5 CAP1	27.7062	1.44258
45664	regulation of neuron differentiation	0.0082531	0.036093	9/492 1.8%	203/28927 0.7%	RTN4 NBN YWHAH HDAC2 PSEN1 LGALS1 SIPA1L1 MTAP1B DPYSL2	27.7062	1.44258
9267	cellular response to starvation	0.0085167	0.036926	3/492 0.6%	25/28927 0.0%	PSEN1 JUN ADD1	27.0812	1.43267
21695	cerebellar cortex development	0.0085167	0.036926	3/492 0.6%	25/28927 0.0%	ATP2B2 HSPA5 MYH10	27.0812	1.43267
31032	actomyosin structure organization	0.0085167	0.036926	3/492 0.6%	25/28927 0.0%	ACTG1 TTN MYH10	27.0812	1.43267
6479	protein amino acid methylation	0.008913	0.038505	4/492 0.8%	48/28927 0.1%	MECP2 ILF3 SETD2 MLL2	25.9707	1.41448
8213	protein amino acid alkylation	0.008913	0.038505	4/492 0.8%	48/28927 0.1%	MECP2 ILF3 SETD2 MLL2	25.9707	1.41448
48858	cell projection morphogenesis	0.0091045	0.03912	10/492 2.0%	243/28927 0.8%	ACTB EGFR NES EFNB1 NPM1 DPYSL3 STMN1 TOP2B DCLK1 MYH10	25.5624	1.4076
7398	ectoderm development	0.0091507	0.039248	7/492 1.4%	137/28927 0.4%	PTGES3 EGFR PSEN1 CTNND1 SFN CAP1 CTNNB1	25.479	1.40618
1839	neural plate morphogenesis	0.0096023	0.040316	2/492 0.4%	9/28927 0.0%	CFL1 GATAD2A	24.804	1.39452
6206	pyrimidine base metabolic process	0.0096023	0.040316	2/492 0.4%	9/28927 0.0%	MAPK1 CAD	24.804	1.39452
6270	DNA-dependent DNA replication initiation	0.0096023	0.040316	2/492 0.4%	9/28927 0.0%	MCM2 MCM6	24.804	1.39452
21766	hippocampus development	0.0095078	0.040316	3/492 0.6%	26/28927 0.0%	HDAC2 HDAC1 YWHAE	24.804	1.39452
32392	DNA geometric change	0.0096023	0.040316	2/492 0.4%	9/28927 0.0%	MCM2 MCM6	24.804	1.39452
50818	regulation of coagulation	0.0095078	0.040316	3/492 0.6%	26/28927 0.0%	PSEN1 ANXA5 ANXA2	24.804	1.39452
60045	positive regulation of cardiac muscle cell proliferation	0.0096023	0.040316	2/492 0.4%	9/28927 0.0%	NCAM1 CDK1	24.804	1.39452
60712	spongiotrophoblast layer development	0.0096023	0.040316	2/492 0.4%	9/28927 0.0%	FBXW8 BIRC6	24.804	1.39452
43269	regulation of ion transport	0.0097934	0.041047	8/492 1.6%	173/28927 0.5%	BAK1 ATP2B2 SEPT2 NEDD4 NPM1 PKD2 MGEA5 CAP1	24.3623	1.38672
6399	tRNA metabolic process	0.01003	0.041964	6/492 1.2%	107/28927 0.3%	TARS DARS NARS2 NSUN2 FBL MARS	23.8299	1.37712
50678	regulation of epithelial cell proliferation	0.010113	0.042239	5/492 1.0%	77/28927 0.2%	HMGN1 EGFR WDR77 FRS2 CTNNB1	23.6748	1.37429
19233	sensory perception of pain	0.010274	0.042833	4/492 0.8%	50/28927 0.1%	MAPK1 MAPK3 MECP2 DAP	23.3465	1.36822
8637	apoptotic mitochondrial changes	0.010563	0.043888	3/492 0.6%	27/28927 0.0%	BAK1 AIFM1 JUN	22.7853	1.35765
48592	eye morphogenesis	0.010659	0.044209	5/492 1.0%	78/28927 0.2%	HMGN1 BAK1 SP1 FRS2 CTNNB1	22.6198	1.35449
48812	neuron projection morphogenesis	0.011403	0.047212	9/492 1.8%	214/28927 0.7%	ACTB EGFR EFNB1 NPM1 DPYSL3 STMN1 TOP2B DCLK1 MYH10	21.1811	1.32595
737	DNA catabolic process, endonucleolytic	0.011869	0.047863	2/492 0.4%	10/28927 0.0%	AIFM1 CAD	20.893	1.32
1840	neural plate development	0.011869	0.047863	2/492 0.4%	10/28927 0.0%	CFL1 GATAD2A	20.893	1.32
6085	acetyl-CoA biosynthetic process	0.011869	0.047863	2/492 0.4%	10/28927 0.0%	ACLY PDHA1	20.893	1.32
6309	DNA fragmentation involved in apoptotic nuclear change	0.011869	0.047863	2/492 0.4%	10/28927 0.0%	AIFM1 CAD	20.893	1.32
6972	hyperosmotic response	0.011869	0.047863	2/492 0.4%	10/28927 0.0%	TRIP10 STK3	20.893	1.32
9185	ribonucleoside diphosphate metabolic process	0.011869	0.047863	2/492 0.4%	10/28927 0.0%	ATP5B ATP5A1	20.893	1.32
30097	hemopoiesis	0.011846	0.047863	10/492 2.0%	253/28927 0.8%	BAK1 SP1 PSEN1 RPL22 CASP8 AHCTF1 TCEA1 RPS6 ADD1 CTNNB1	20.893	1.32
31100	organ regeneration	0.011869	0.047863	2/492 0.4%	10/28927 0.0%	CDK1 PKM2	20.893	1.32
31113	regulation of microtubule polymerization	0.011869	0.047863	2/492 0.4%	10/28927 0.0%	MTAP1B STMN1	20.893	1.32
34599	cellular response to oxidative stress	0.011684	0.047863	3/492 0.6%	28/28927 0.0%	HDAC1 ANXA1 PRDX1	20.893	1.32
42594	response to starvation	0.011684	0.047863	3/492 0.6%	28/28927 0.0%	PSEN1 JUN ADD1	20.893	1.32
43403	skeletal muscle tissue regeneration	0.011869	0.047863	2/492 0.4%	10/28927 0.0%	PKM2 NPM1	20.893	1.32
48872	homeostasis of number of cells	0.011881	0.047863	6/492 1.2%	111/28927 0.3%	BAK1 SP1 TCEA1 RPS6 PRDX1 ADD1	20.893	1.32
51924	regulation of calcium ion transport	0.01181	0.047863	5/492 1.0%	80/28927 0.2%	BAK1 ATP2B2 NPM1 PKD2 MGEA5	20.893	1.32
60768	regulation of epithelial cell proliferation involved in prostate gland development	0.011869	0.047863	2/492 0.4%	10/28927 0.0%	WDR77 CTNNB1	20.893	1.32

## Sheet: Common GOs - representation
Note: This table shows the relative induction or repression of the indicated GO classes during infection. Genes are those identified in infected cells.
GO ID	Description	p-value	corrected p-value	cluster frequency	total frequency	genes	reciprocal (p-value inf/p-value mock)	Log10 reciprocal (p-value inf/p-value mock)
9987	cellular process	5.1809e-106	0	385/492 78.2%	8915/28927 30.8%	RPL18 NAA15 MED24 STRN RPLP2 RPL22L1 CTNNB1 ACTG1 RPLP0 WDR77 RPLP1 RPL11 PDHA1 LIG1 LIG3 MECP2 PCM1 CTNNA1 MYH9 MAPK1 RPS18 PTRF EIF2S1 JUN SIPA1L1 EIF2S2 MAPK3 MYBBP1A MTX1 AHCTF1 BCL2L2 RCC1 SERPINH1 SCRIB LEO1 PABPC1 PRPF40A RPSA RPS9 RPS6 NOLC1 UBA2 SLC9A1 RTN4 BCKDK PDIA3 MARCKSL1 TCOF1 PDIA6 YBX1 DYNLL1 USP14 SH3PXD2B ARHGEF2 HIST1H1E SH3PXD2A ACTA1 HIST1H1B AIFM1 HIST1H1A TPX2 ARHGEF17 FL…	#DIV/0!
44085	cellular component biogenesis	3.4312e-29	4.8219e-27	63/492 12.8%	650/28927 2.2%	TLN1 SEPT2 MED24 TTN VCL CTNNB1 ACTG1 MAX LONP1 DKC1 H2AFV RRP1B RPLP0 CASP8 TUBB5 H2AFY HIST3H2A H2AFX CDK1 HIST1H1E ACTN4 HIST1H1B HIST1H1A BYSL MECP2 TPX2 ACTN1 MCM2 RRP9 CTNNA1 PA2G4 NOP2 PTRF PSEN1 CLPP MAPK3 AKAP2 PARVA NUP98 PARD3 CALD1 STX4A SORBS1 SQSTM1 NPM1 SNAP23 FN1 PDCD11 MPHOSPH10 YWHAB ITPR3 RPS6 ANXA5 FBL NOP14 HSP90B1 GTF2F1 RRS1 NOP58 NOP56 UTP20 MYH10 DDX51	6.65091e+10	10.8229
22607	cellular component assembly	1.1638e-19	6.7814e-18	47/492 9.5%	551/28927 1.9%	TLN1 PARD3 NUP98 SEPT2 CALD1 STX4A MED24 TTN CTNNB1 VCL ACTG1 MAX LONP1 H2AFV SORBS1 SQSTM1 NPM1 CASP8 TUBB5 H2AFY H2AFX HIST3H2A SNAP23 FN1 CDK1 HIST1H1E ACTN4 HIST1H1B HIST1H1A YWHAB TPX2 MECP2 ACTN1 MCM2 ITPR3 ANXA5 RPS6 CTNNA1 HSP90B1 PSEN1 PTRF GTF2F1 CLPP MAPK3 AKAP2 PARVA MYH10	2.88569e+06	6.46025
71103	DNA conformation change	7.636e-11	2.0497e-09	14/492 2.8%	80/28927 0.2%	CDK1 HIST1H1E HIST1H1B AIFM1 HIST1H1A MCM2 MCM6 TOP1 H2AFV H2AFY HIST3H2A H2AFX TOP2B TOP2A	211470	5.32525
6364	rRNA processing	3.1267e-09	6.9163e-08	12/492 2.4%	72/28927 0.2%	NOP14 PDCD11 PA2G4 NOP2 RRP1B DKC1 MPHOSPH10 RRP9 UTP20 RPS6 FBL DDX51	15748.3	4.19723
16072	rRNA metabolic process	3.6847e-09	7.79e-08	12/492 2.4%	73/28927 0.2%	NOP14 PDCD11 PA2G4 NOP2 RRP1B DKC1 MPHOSPH10 RRP9 UTP20 RPS6 FBL DDX51	15202.8	4.18192
6325	chromatin organization	2.4616e-14	9.6405e-13	29/492 5.8%	290/28927 1.0%	HMGN1 HMGN3 SETD1B CBX5 H2AFV CHD1 H2AFY HIST3H2A H2AFX CHD4 MLL2 CDK1 HIST1H1E HIST1H1B HIST1H1A DTX3L MECP2 ARID1A MCM2 STK3 HDAC2 HDAC1 BAZ1B SMARCC2 WHSC1L1 SMARCA5 DNMT1 SETD2 EP400	12864.5	4.10939
42254	ribosome biogenesis	3.5465e-13	1.246e-11	18/492 3.6%	108/28927 0.3%	PDCD11 BYSL MPHOSPH10 RRP9 RPS6 FBL NOP14 PA2G4 NOP2 DKC1 RRP1B RPLP0 NPM1 RRS1 NOP58 NOP56 UTP20 DDX51	11007.2	4.04168
6333	chromatin assembly or disassembly	1.7129e-11	4.8142e-10	14/492 2.8%	72/28927 0.2%	HIST1H1E HIST1H1B HIST1H1A MCM2 CBX5 H2AFV BAZ1B SMARCC2 SMARCA5 CHD1 H2AFY HIST3H2A H2AFX CHD4	8536	3.93125
22613	ribonucleoprotein complex biogenesis	3.5339e-12	1.0687e-10	18/492 3.6%	123/28927 0.4%	PDCD11 BYSL MPHOSPH10 RRP9 RPS6 FBL NOP14 PA2G4 NOP2 DKC1 RRP1B RPLP0 NPM1 RRS1 NOP58 NOP56 UTP20 DDX51	6746.8	3.8291
34660	ncRNA metabolic process	3.5697e-09	7.683e-08	18/492 3.6%	186/28927 0.6%	PDCD11 DARS MPHOSPH10 RRP9 RPS6 FBL NOP14 TARS PA2G4 NOP2 RRP1B NOLC1 DKC1 NARS2 UTP20 NSUN2 MARS DDX51	5135.75	3.7106
43933	macromolecular complex subunit organization	7.2233e-15	2.8761e-13	35/492 7.1%	412/28927 1.4%	NUP98 SEPT2 STX4A MED24 CTNNB1 MAX LONP1 H2AFV GSN SQSTM1 NPM1 CASP8 TUBB5 H2AFY HIST3H2A H2AFX SNAP23 CDK1 HIST1H1E HIST1H1B HIST1H1A YWHAB MCM2 ITPR3 RPS6 CTNNA1 ANXA5 PTRF GTF2F1 CLPP MAPK3 STMN1 AKAP2 XRN2 PARVA	4620.49	3.66469
51246	regulation of protein metabolic process	1.0824e-13	3.9782e-12	34/492 6.9%	426/28927 1.4%	NCBP1 CALR STUB1 EIF3C BAK1 EIF4EBP1 CD44 SQSTM1 PCBP1 PSMD1 NPM1 EIF3K PUM2 HSPA5 EIF2B5 EGFR TPX2 MECP2 YWHAE QK EIF4G1 MAPK1 PA2G4 PSEN1 NEDD4 IGBP1 JUN EIF2S1 MAPK3 PRKAR1A MGEA5 CUL4B AKAP1 ADD1	3043.59	3.48339
65003	macromolecular complex assembly	1.6825e-13	5.9994e-12	32/492 6.5%	383/28927 1.3%	NUP98 SEPT2 STX4A MED24 CTNNB1 MAX LONP1 H2AFV SQSTM1 NPM1 CASP8 TUBB5 H2AFY HIST3H2A H2AFX SNAP23 CDK1 HIST1H1E HIST1H1B HIST1H1A YWHAB MCM2 ITPR3 RPS6 CTNNA1 ANXA5 PTRF GTF2F1 CLPP MAPK3 AKAP2 PARVA	2502.58	3.39839
51276	chromosome organization	1.5662e-13	5.669e-12	31/492 6.3%	358/28927 1.2%	HMGN1 HMGN3 SETD1B CBX5 H2AFV CHD1 H2AFY HIST3H2A H2AFX TOP2A CHD4 MLL2 CDK1 HIST1H1E AIFM1 HIST1H1B DTX3L HIST1H1A MECP2 ARID1A MCM2 STK3 HDAC2 HDAC1 BAZ1B SMARCC2 WHSC1L1 SMARCA5 DNMT1 SETD2 EP400	2389.49	3.3783
6323	DNA packaging	2.7017e-08	4.965e-07	11/492 2.2%	70/28927 0.2%	CDK1 HIST1H1E H2AFV AIFM1 HIST1H1B HIST1H1A H2AFY H2AFX HIST3H2A MCM2 TOP2A	1840.5	3.26494
32268	regulation of cellular protein metabolic process	9.7464e-13	3.2795e-11	30/492 6.0%	359/28927 1.2%	NCBP1 CALR STUB1 EIF3C BAK1 EIF4EBP1 CD44 SQSTM1 PCBP1 EIF3K PUM2 HSPA5 EIF2B5 EGFR TPX2 MECP2 YWHAE QK EIF4G1 MAPK1 PA2G4 PSEN1 IGBP1 JUN EIF2S1 MAPK3 PRKAR1A MGEA5 AKAP1 ADD1	1689.4	3.22773
30154	cell differentiation	6.0147e-12	1.7312e-10	70/492 14.2%	1696/28927 5.8%	RTN4 NBN SEPT2 PDLIM7 GNA12 NAA15 STRN TTN CTNNB1 ACTG1 ATP2B2 BAK1 CD44 RPS3A WDR77 CASP8 TOP2B FRS2 GOLGA3 SH3PXD2B EGFR ARHGEF2 HSP90AA1 ACTA1 EFNB1 SF1 TPX2 MECP2 PALLD FLNC PCM1 CTNNA1 MYH9 QK NCAM1 PSEN1 TBCB JUN SIPA1L1 CFL1 MTAP1B STMN1 ADD1 CTNND1 SFN AZI1 SCRIB NIPBL SQSTM1 NPM1 TCEA1 ETV6 DCLK1 ACTB LGALS1 TRIM28 LMNA DOCK7 DPYSL3 DPYSL2 CAPN2 RPS6 YWHAE YWHAH HDAC2 SP1 HDAC1 PPIA RPL2…	871.765	2.9404
34470	ncRNA process	1.5544e-07	2.6716e-06	14/492 2.8%	142/28927 0.4%	PDCD11 MPHOSPH10 RRP9 RPS6 FBL NOP14 SRRT PA2G4 NOP2 DKC1 RRP1B UTP20 NSUN2 DDX51	621.725	2.7936
32269	negative regulation of cellular protein metabolic process	8.2233e-07	1.2127e-05	11/492 2.2%	97/28927 0.3%	BAK1 EIF4EBP1 PSEN1 IGBP1 JUN MGEA5 MECP2 AKAP1 CALR YWHAE EIF2B5	533.108	2.72682
48869	cellular developmental process	2.4731e-12	7.774e-11	72/492 14.6%	1739/28927 6.0%	RTN4 NBN SEPT2 PDLIM7 GNA12 NAA15 STRN TTN CTNNB1 ACTG1 ATP2B2 BAK1 CD44 RPS3A WDR77 CASP8 CAP1 TOP2B FRS2 GOLGA3 SH3PXD2B EGFR ARHGEF2 HSP90AA1 ACTA1 EFNB1 SF1 TPX2 MECP2 PALLD FLNC PCM1 CTNNA1 MYH9 QK NCAM1 PSEN1 TBCB JUN SIPA1L1 CFL1 MTAP1B STMN1 ADD1 CTNND1 SFN AZI1 SCRIB NIPBL SQSTM1 NPM1 TCEA1 ETV6 DCLK1 ACTB NES LGALS1 TRIM28 LMNA DOCK7 DPYSL3 DPYSL2 CAPN2 RPS6 YWHAE YWHAH HDAC2 SP1 HDAC1 …	505.004	2.70329
15931	nucleobase, nucleoside, nucleotide and nucleic acid transport	3.6847e-09	7.79e-08	12/492 2.4%	73/28927 0.2%	NCBP1 SLC25A4 NPM1 KHSRP BAT1A AHCTF1 THOC4 RANBP2 NUP107 NUP35 HNRNPA1 QK	451.271	2.65444
51234	establishment of localization	1.5257e-15	6.3944e-14	95/492 19.3%	2348/28927 8.1%	CAST COPA NCBP1 DYNC1LI1 DYNC1LI2 SLC9A6 SEC31A MARCKSL1 ATP5B TCOF1 EPS15L1 CTNNB1 ATP2B2 CTTN DYNLL1 GBF1 GSN RANBP3 BAT1A RANBP2 CAP1 TPR NUP35 CLNS1A ARHGEF2 SLC25A4 ACTN4 G3BP1 MECP2 STIM1 MYH9 FLNA CDK2 QK MAPK1 PSEN1 RFC1 IGF2R CFL1 PI4K2A MAPK3 KHSRP SH3KBP1 MGEA5 VAMP4 TOMM22 THOC4 SRP72 NUP107 KPNA3 DYNC1I2 PACS1 PARD3 YWHAZ AFTPH NUP98 SNX5 STX4A MTX1 AHCTF1 MYO9B SEC62 SCRIB CHMP2B CS…	425.904	2.62931
50657	nucleic acid transport	1.0177e-08	1.9607e-07	11/492 2.2%	64/28927 0.2%	NCBP1 NPM1 KHSRP BAT1A AHCTF1 THOC4 RANBP2 NUP107 NUP35 HNRNPA1 QK	420.151	2.62341
50658	RNA transport	1.0177e-08	1.9607e-07	11/492 2.2%	64/28927 0.2%	NCBP1 NPM1 KHSRP BAT1A AHCTF1 THOC4 RANBP2 NUP107 NUP35 HNRNPA1 QK	420.151	2.62341
51236	establishment of RNA localization	1.0177e-08	1.9607e-07	11/492 2.2%	64/28927 0.2%	NCBP1 NPM1 KHSRP BAT1A AHCTF1 THOC4 RANBP2 NUP107 NUP35 HNRNPA1 QK	420.151	2.62341
6446	regulation of translational initiation	1.3903e-06	1.9424e-05	6/492 1.2%	22/28927 0.0%	EIF3C EIF4EBP1 EIF2S1 EIF3K TPX2 EIF2B5	346.7	2.53995
1892	embryonic placenta development	1.4277e-05	0.00015504	8/492 1.6%	65/28927 0.2%	VCAM1 EGFR MAPK1 FBXW8 SP1 PKD2 BIRC6 PLCD1	311.094	2.49289
6413	translational initiation	7.2863e-07	1.0948e-05	7/492 1.4%	31/28927 0.1%	EIF3C EIF3B EIF3G EIF3H EIF2S2 EIF3K DENR	293.369	2.46741
16043	cellular component organization	2.9743e-45	1.0151e-42	134/492 27.2%	1978/28927 6.8%	CAST HMGN1 DYNC1LI1 HMGN3 SEPT2 PDLIM7 CAPZA2 MED24 STRN TTN CBX5 VCL CTNNB1 ACTG1 ATP2B2 BAK1 RAD21 H2AFV CD44 H2AFY H2AFX MLL2 EGFR ANAPC1 ZC3HC1 ACTN4 DTX3L EFNB1 MECP2 ACTN1 MTA1 ARID1A MYH9 CTNNA1 PCM1 STK3 PTRF BAZ1B JUN CLPP MTAP1B MAPK3 SMARCA5 STMN1 AKAP2 XRN2 EP400 ADD1 SETD1B MTX1 AHCTF1 ANLN MYO9B RCC1 CALR SERPINH1 SCRIB NPM1 FN1 CDC23 RPS6 HDAC2 NOLC1 HDAC1 GTF2F1 SMARCC2 DNMT1 MYH1…	286.198	2.45667
51028	mRNA transport	7.675e-08	1.3683e-06	10/492 2.0%	61/28927 0.2%	NCBP1 KHSRP BAT1A AHCTF1 THOC4 RANBP2 NUP107 NUP35 HNRNPA1 QK	281.554	2.44956
34621	cellular macromolecular complex subunit organization	1.5228e-08	2.8421e-07	17/492 3.4%	181/28927 0.6%	HIST1H1E NUP98 SEPT2 HIST1H1B HIST1H1A MCM2 RPS6 LONP1 PTRF H2AFV GSN TUBB5 H2AFY HIST3H2A H2AFX STMN1 XRN2	279.026	2.44564
32989	cellular component morphogenesis	1.9735e-06	2.6192e-05	21/492 4.2%	372/28927 1.2%	ACTB RTN4 EGFR ARHGEF2 NES EFNB1 TRIM28 DPYSL3 TTN MYH9 CTNNB1 ACTG1 BAK1 ATP2B2 NPM1 CAP1 STMN1 TOP2B DCLK1 ADD1 MYH10	236.042	2.37299
51726	regulation of cell cycle	3.6757e-06	4.5265e-05	16/492 3.2%	238/28927 0.8%	EGFR CDK1 DYNC1LI1 NBN TPX2 CDC23 SFN RPS6 CALR BAK1 YWHAH JUN NPM1 PKD2 CUL4B HSPA8	226.93	2.35589
48699	generation of neurons	1.6933e-08	3.1359e-07	33/492 6.7%	634/28927 2.1%	RTN4 NBN SEPT2 STRN ATP2B2 CD44 NPM1 TOP2B FRS2 DCLK1 ACTB EGFR ARHGEF2 HSP90AA1 EFNB1 LGALS1 MECP2 DPYSL3 DPYSL2 PALLD CTNNA1 PCM1 YWHAE NCAM1 YWHAH HDAC2 HDAC1 PSEN1 PPIA SIPA1L1 MTAP1B STMN1 MYH10	187.567	2.27316
1890	placenta development	3.4111e-07	5.3967e-06	11/492 2.2%	89/28927 0.3%	HSP90AB1 VCAM1 EGFR MAPK1 PLA2G4A FBXW8 SP1 PKD2 BIRC6 PLCD1 RPS6	166.65	2.22181
6810	transport	2.5901e-15	1.0669e-13	94/492 19.1%	2329/28927 8.0%	CAST COPA NCBP1 DYNC1LI1 DYNC1LI2 SLC9A6 SEC31A MARCKSL1 ATP5B TCOF1 EPS15L1 CTNNB1 ATP2B2 CTTN DYNLL1 GBF1 GSN RANBP3 BAT1A RANBP2 CAP1 TPR NUP35 CLNS1A SLC25A4 ACTN4 G3BP1 MECP2 STIM1 MYH9 FLNA CDK2 QK MAPK1 PSEN1 RFC1 IGF2R CFL1 PI4K2A MAPK3 KHSRP SH3KBP1 MGEA5 VAMP4 TOMM22 THOC4 SRP72 NUP107 KPNA3 DYNC1I2 PACS1 PARD3 YWHAZ AFTPH NUP98 SNX5 STX4A MTX1 AHCTF1 MYO9B SEC62 SCRIB CHMP2B CSE1L SORB…	159.996	2.20411
30029	actin filament-based process	2.4297e-18	1.382e-16	27/492 5.4%	173/28927 0.5%	TLN1 PDLIM7 CAPZA2 CALD1 MYO9B CALR TTN ACTG1 SORBS1 GSN CAP1 EHD2 ARHGEF2 ACTN4 ACTN1 ARHGEF17 FLNC MYH9 EPB4.1L2 EPB4.1L3 HSP90B1 CFL1 TMSB4X SPNA2 AKAP2 MYH10 PARVA	126.809	2.10315
51656	establishment of organelle localization	2.1079e-05	0.00021706	6/492 1.2%	34/28927 0.1%	ARHGEF2 PSEN1 NPM1 MYH9 SCRIB MYH10	124.293	2.09445
48468	cell development	3.633e-06	4.497e-05	30/492 6.0%	694/28927 2.3%	RTN4 SEPT2 STRN TTN CTNNB1 ACTG1 ATP2B2 CD44 NPM1 TOP2B DCLK1 ACTB EGFR ACTA1 EFNB1 TRIM28 LMNA TPX2 MECP2 DPYSL3 PALLD FLNC RPS6 MYH9 NCAM1 PSEN1 CFL1 MTAP1B STMN1 MYH10	118.321	2.07306
51248	negative regulation of protein metabolic proces	2.1994e-06	2.8795e-05	11/492 2.2%	107/28927 0.3%	BAK1 EIF4EBP1 PSEN1 IGBP1 JUN MGEA5 MECP2 AKAP1 CALR YWHAE EIF2B5	109.679	2.04012
51128	regulation of cellular component organization	2.4308e-16	1.1547e-14	38/492 7.7%	438/28927 1.5%	RTN4 DYNC1LI1 CAPZA2 GNA12 TPM1 DSTN BAK1 EIF4EBP1 SORBS1 GSN SPNB2 NPM1 SYNPO FN1 HSP90AA1 ACTN4 LGALS1 TPX2 MECP2 CDC23 PALLD MYH9 EPB4.1L2 PLA2G4A YWHAH HDAC2 PTRF PSEN1 SIPA1L1 CFL1 MTAP1B GRLF1 MGEA5 SPNA2 TMSB4X STMN1 MYH10 ADD1	105.716	2.02414
40029	regulation of gene expression, epigenetic	1.1285e-05	0.0001254	8/492 1.6%	63/28927 0.2%	SRRT BAZ1B SND1 SMARCA5 MECP2 DNMT1 H2AFY PCM1	96.9936	1.98674
34622	cellular macromolecular complex assembly	2.713e-06	3.4659e-05	13/492 2.6%	155/28927 0.5%	HIST1H1E NUP98 SEPT2 HIST1H1B HIST1H1A MCM2 RPS6 LONP1 H2AFV TUBB5 H2AFY HIST3H2A H2AFX	93.9929	1.9731
22008	neurogenesis	6.7965e-09	1.3878e-07	35/492 7.1%	675/28927 2.3%	RTN4 NBN SEPT2 STRN SCRIB CTNNB1 ATP2B2 CD44 NPM1 TOP2B FRS2 DCLK1 ACTB EGFR ARHGEF2 HSP90AA1 EFNB1 LGALS1 MECP2 DPYSL3 DPYSL2 PALLD CTNNA1 PCM1 YWHAE NCAM1 YWHAH HDAC2 PSEN1 HDAC1 PPIA SIPA1L1 MTAP1B STMN1 MYH10	93.9328	1.97282
30036	actin cytoskeleton organization	6.8247e-17	3.3967e-15	25/492 5.0%	163/28927 0.5%	TLN1 PDLIM7 CAPZA2 CALD1 MYO9B CALR TTN ACTG1 SORBS1 GSN CAP1 EHD2 ARHGEF2 ACTN4 ACTN1 ARHGEF17 EPB4.1L2 EPB4.1L3 HSP90B1 CFL1 TMSB4X SPNA2 AKAP2 MYH10 PARVA	86.9815	1.93943
16070	RNA metabolic process	4.4527e-34	7.5983e-32	67/492 13.6%	616/28927 2.1%	CAST NCBP1 RNMT PRPF4B U2AF2 TCOF1 MED24 YBX1 PNN TOP1 SFRS7 DKC1 RRP1B PCBP1 TARDBP SRRM2 NARS2 BAT1A DBR1 SRRM1 SNRPA1 DARS SF1 RRP9 SFRS1 HNRNPU SMN1 SFRS2 QK EIF4G1 HNRPDL TARS PA2G4 NOP2 PTRF JUN KHSRP THOC4 RBM39 SNRPF XRN2 KIAA1429 TRA2A SRRT HNRNPK HNRNPD TCEA1 HNRNPC PABPC1 NSUN2 MARS PRPF40A CSTF3 PDCD11 MPHOSPH10 YTHDC1 RPS6 HNRNPA1 FBL NOP14 NOLC1 GTF2F1 THRAP3 ZRANB2 HNRNPH1 UTP20 DD…	86.4035	1.93653
19725	cellular homeostasis	5.2789e-05	0.00049456	20/492 4.0%	428/28927 1.4%	CLNS1A P4HB PDIA3 AIFM1 MECP2 PDIA6 ITPR3 SLC9A3R1 PRDX1 QK ATP2B2 BAK1 PSEN1 GBF1 JUN NPM1 PKD2 PLCD1 TPR ADD1	82.3035	1.91542
51640	organell localization	3.9544e-05	0.00039199	7/492 1.4%	55/28927 0.1%	ARHGEF2 PSEN1 NPM1 MYH9 PCM1 SCRIB MYH10	73.0044	1.86335
51049	regulation of transport	2.9126e-05	0.00029609	23/492 4.6%	514/28927 1.7%	SEPT5 RTN4 CDK1 SEPT2 ACTN4 ANXA1 DPYSL2 PRDX1 BAK1 ATP2B2 PLA2G4A SCFD1 NOLC1 SORBS1 NEDD4 NPM1 MGEA5 PKD2 PLCD1 CAP1 SNAP23 AKAP1 ADD1	55.3548	1.74316
6403	RNA localization	1.4257e-08	2.6819e-07	11/492 2.2%	66/28927 0.2%	NCBP1 NPM1 KHSRP BAT1A AHCTF1 THOC4 RANBP2 NUP107 NUP35 HNRNPA1 QK	54.4688	1.73615
48666	neuron development	4.3806e-05	0.00042558	18/492 3.6%	355/28927 1.2%	ACTB EGFR SEPT2 EFNB1 MECP2 STRN DPYSL3 PALLD NCAM1 ATP2B2 PSEN1 CD44 NPM1 MTAP1B STMN1 TOP2B DCLK1 MYH10	44.5275	1.64863
51247	positive regulation of protein metabolic process	1.78e-07	3.0158e-06	15/492 3.0%	166/28927 0.5%	TPX2 STUB1 EIF3C MAPK1 CD44 PSEN1 NEDD4 SQSTM1 PCBP1 MAPK3 NPM1 MGEA5 HSPA5 CUL4B ADD1	41.3986	1.61699
30900	forebrain development	6.2837e-07	9.5011e-06	15/492 3.0%	183/28927 0.6%	EGFR PCM1 YWHAE CTNNB1 ATRX NCAM1 HDAC2 HDAC1 PSEN1 GRLF1 TOP2B FRS2 DCLK1 NFIB MYH10	36.0737	1.55719
6265	DNA topological change	9.4145e-05	0.00083922	3/492 0.6%	6/28927 0.0%	TOP1 TOP2B TOP2A	35.4377	1.54947
7420	brain development	1.83e-06	2.484e-05	18/492 3.6%	281/28927 0.9%	EGFR MECP2 PCM1 YWHAE CTNNB1 ATRX NCAM1 ATP2B2 HDAC2 PSEN1 HDAC1 GRLF1 HSPA5 TOP2B FRS2 DCLK1 NFIB MYH10	34.6969	1.54029
6351	transcription, DNA-dependent	5.3584e-07	8.2589e-06	12/492 2.4%	113/28927 0.3%	CAST TOP1 PTRF GTF2F1 JUN THRAP3 TCOF1 SF1 MED24 TCEA1 XRN2 MARS	33.4585	1.52451
32774	RNA biosynthetic process	7.8162e-07	1.1598e-05	12/492 2.4%	117/28927 0.4%	CAST TOP1 PTRF GTF2F1 JUN THRAP3 TCOF1 SF1 MED24 TCEA1 XRN2 MARS	31.02	1.49164
42592	homeostatic process	5.7759e-05	0.00053691	27/492 5.4%	687/28927 2.3%	XDH PDIA3 PDIA6 PRDX1 CTNNB1 ATP2B2 BAK1 GBF1 NPM1 PKD2 PLCD1 TCEA1 TPR CLNS1A P4HB AIFM1 MECP2 SLC9A3R1 RPS6 ITPR3 QK PLA2G4A SP1 PSEN1 JUN SLC9A1 ADD1	29.8486	1.47492
16192	vesicle-mediated transport	3.3892e-07	5.3967e-06	26/492 5.2%	486/28927 1.6%	PACS1 COPA YWHAZ SEC31A MARCKSL1 ATP5B STX4A EPS15L1 SCRIB CTNNB1 CTTN GSN SNAP23 CAP1 TRIP10 EHD2 MICALL2 DPYSL3 DPYSL2 FLNA SCFD1 PSEN1 PI4K2A SH3KBP1 VAMP4 MYH10	28.6805	1.45759
43243	positive regulation of protein complex disassembly	0.00016267	0.0013636	3/492 0.6%	7/28927 0.0%	CFL1 MGEA5 DSTN	28.4629	1.45428
31399	regulation of protein modification process	5.2598e-06	6.2829e-05	15/492 3.0%	217/28927 0.7%	EGFR MECP2 YWHAE STUB1 BAK1 CD44 PSEN1 SQSTM1 JUN IGBP1 PRKAR1A MGEA5 HSPA5 AKAP1 ADD1	26.5323	1.42378
902	cell morphogenesis	1.9692e-05	0.00020365	18/492 3.6%	334/28927 1.1%	ACTB RTN4 EGFR ARHGEF2 NES EFNB1 TRIM28 DPYSL3 MYH9 CTNNB1 ATP2B2 NPM1 CAP1 STMN1 TOP2B DCLK1 ADD1 MYH10	24.7513	1.3936
30182	neuron differentiation	4.8292e-05	0.00046281	21/492 4.2%	460/28927 1.5%	ACTB EGFR SEPT2 EFNB1 MECP2 STRN DPYSL3 PALLD NCAM1 ATP2B2 HDAC2 PSEN1 HDAC1 CD44 PPIA NPM1 MTAP1B STMN1 TOP2B DCLK1 MYH10	23.716	1.37504
51017	actin filament bundle assembly	9.7234e-05	0.00085473	4/492 0.8%	15/28927 0.0%	ACTN4 SORBS1 CALD1 ACTN1	21.9543	1.34152
42692	muscle cell differentiation	7.3233e-06	8.5343e-05	11/492 2.2%	121/28927 0.4%	ACTG1 ACTA1 LGALS1 LMNA TTN CAPN2 FLNC MYH9 QK MYH10 CTNNB1	21.7346	1.33715
32879	regulation of localization	1.7145e-05	0.00018124	28/492 5.6%	677/28927 2.3%	RTN4 SEPT5 SEPT2 CNPY4 PRDX1 VCL ATP2B2 BAK1 SORBS1 NPM1 PKD2 PLCD1 SNAP23 CAP1 CDK1 ACTN4 ANXA1 DPYSL2 RSL1D1 SCFD1 PLA2G4A NOLC1 NEDD4 MGEA5 TMSB4X STMN1 AKAP1 ADD1	21.4914	1.33226
16568	chromatin modification	7.5145e-09	1.5086e-07	20/492 4.0%	242/28927 0.8%	CDK1 HMGN3 DTX3L SETD1B MECP2 ARID1A STK3 HDAC2 BAZ1B HDAC1 WHSC1L1 SMARCC2 SMARCA5 DNMT1 H2AFY CHD1 SETD2 EP400 CHD4 MLL2	20.4958	1.31167
6259	DNA metabolic process	3.3642e-11	9.133e-10	29/492 5.8%	387/28927 1.3%	HMGN1 NBN MRE11A NFIX CAD TOP1 ERCC5 TRP53BP1 RAD21 MDC1 H2AFX TOP2B TOP2A SSRP1 AIFM1 LIG1 LIG3 MCM2 PCM1 MCM6 ATRX RFC1 BAZ1B SMARCA5 SUPT16H DNMT1 CUL4B XRN2 NFIB	20.4927	1.3116
7417	central nervous system development	6.0449e-05	0.00055974	18/492 3.6%	364/28927 1.2%	EGFR MECP2 PCM1 YWHAE CTNNB1 ATRX NCAM1 ATP2B2 HDAC2 PSEN1 HDAC1 GRLF1 HSPA5 TOP2B FRS2 DCLK1 NFIB MYH10	20.0897	1.30297
51130	positive regulation of cellular component organization	2.2057e-05	0.00022616	13/492 2.6%	188/28927 0.6%	HSP90AA1 ACTN4 MECP2 DSTN BAK1 PLA2G4A SORBS1 MTAP1B NPM1 CFL1 MGEA5 ADD1 SYNPO	19.6158	1.29261
46889	positive regulation of lipid biosynthetic process	0.00016502	0.0013736	4/492 0.8%	17/28927 0.0%	PLA2G4A SORBS1 ANXA1 ADD1	18.4464	1.26591
10608	posttranscriptional regulation of gene expression	5.1258e-10	1.2005e-08	18/492 3.6%	165/28927 0.5%	NCBP1 TPX2 CALR QK EIF4G1 EIF3C MAPK1 SRRT EIF4EBP1 PA2G4 PCBP1 EIF2S1 SND1 MAPK3 EIF3K HNRNPD PUM2 EIF2B5	18.1358	1.25854
34329	cell junction assembly	8.2636e-05	0.00074498	5/492 1.0%	27/28927 0.0%	TLN1 PARD3 SORBS1 CTNNA1 FN1	18.1293	1.25838
31175	neuron projection development	8.016e-05	0.00072539	15/492 3.0%	274/28927 0.9%	ACTB EGFR SEPT2 EFNB1 MECP2 STRN DPYSL3 PALLD CD44 MTAP1B NPM1 STMN1 TOP2B DCLK1 MYH10	16.7524	1.22408
6396	RNA processing	8.105e-28	1.0757e-25	50/492 10.1%	411/28927 1.4%	NCBP1 PRPF4B RNMT U2AF2 YBX1 PNN SFRS7 DKC1 RRP1B SRRM2 TARDBP PCBP1 BAT1A SRRM1 DBR1 SNRPA1 SF1 RRP9 SFRS1 SMN1 HNRNPU SFRS2 QK PA2G4 NOP2 KHSRP THOC4 RBM39 SNRPF XRN2 KIAA1429 TRA2A SRRT HNRNPK HNRNPC PABPC1 NSUN2 PRPF40A PDCD11 CSTF3 MPHOSPH10 YTHDC1 RPS6 HNRNPA1 FBL NOP14 ZRANB2 HNRNPH1 UTP20 DDX51	15.3872	1.18716
60	protein import into nucleus, translocation	0.00032261	0.0024782	4/492 0.8%	20/28927 0.0%	MAPK1 SPNB2 MAPK3 LMNA	14.9064	1.17337
46903	javax.swing.JLabel[,0,0,0x0,invalid,alignmentX=0.0,alignmentY=0.0,border=,flags=8388608,maximumSize=,minimumSize=,preferredSize=,defaultIcon=,disabledIcon=,horizontalAlignment=LEADING,horizontalTextPosition=TRAILING,iconTextGap=4,labelFor=,text=secretion,verticalAlignment=CENTER,verticalTextPosition=CENTER]	0.00015069	0.0012721	14/492 2.8%	258/28927 0.8%	CAST COPA YWHAZ STX4A MECP2 ANXA1 SCRIB ANXA2 SCFD1 GBF1 PSEN1 PI4K2A SNAP23 MYH10	13.9879	1.14575
32501	multicellular organismal process	3.3849e-10	8.1682e-09	131/492 26.6%	4553/28927 15.7%	CAST HMGN1 SEPT2 PDLIM7 GNA12 NAA15 STRN TTN CTNNB1 TOP1 ATP2B2 BAK1 CD44 WDR77 H2AFX ASPH DAP FRS2 MLL2 EGFR EFNB1 MECP2 ARID1A MYH9 CTNNA1 PCM1 SFRS1 NCAM1 MAPK1 BAZ1B SIPA1L1 JUN MTAP1B MAPK3 SMARCA5 STMN1 XRN2 ADD1 XDH AHCTF1 BCL2L2 AZI1 SERPINH1 SCRIB NIPBL FBXW8 NPM1 BTF3 FN1 LGALS1 DOCK7 ZFP148 RPS6 NMT1 PLA2G4A HDAC2 HDAC1 PPIA PRKAR1A SMARCC2 MYH10 HSP90AB1 RTN4 PTGES3 COPA PRPH NBN YBX1…	13.3224	1.12458
8360	regulation of cell shape	0.00019794	0.001603	6/492 1.2%	50/28927 0.1%	EPB4.1L2 GNA12 GRLF1 MYH9 FN1 MYH10	12.7979	1.10714
1764	neuron migration	0.00017137	0.0014069	7/492 1.4%	69/28927 0.2%	HSP90AA1 PSEN1 NPM1 TOP2B YWHAE DCLK1 MYH10	12.6377	1.10167
7155	cell adhesion	6.723e-05	0.00061069	23/492 4.6%	543/28927 1.8%	PRPH RPSA TLN1 PARD3 LGALS1 BYSL CTNND1 LMO7 CTNNA1 MYH9 PNN CTNNB1 VCL NCAM1 VCAM1 PSEN1 SORBS1 CD44 VCAN ZYX FN1 PARVA CDH11	12.6144	1.10087
22610	biological adhesion	6.723e-05	0.00061069	23/492 4.6%	543/28927 1.8%	PRPH RPSA TLN1 PARD3 LGALS1 BYSL CTNND1 LMO7 CTNNA1 MYH9 PNN CTNNB1 VCL NCAM1 VCAM1 PSEN1 SORBS1 CD44 VCAN ZYX FN1 PARVA CDH11	12.6144	1.10087
22411	cellular component disassembly	0.00038796	0.0028964	5/492 1.0%	37/28927 0.1%	PTRF AIFM1 CAD STMN1 XRN2	11.7132	1.06867
60711	labyrinthine layer development	0.00038796	0.0028964	5/492 1.0%	37/28927 0.1%	VCAM1 MAPK1 FBXW8 BIRC6 PLCD1	11.7132	1.06867
51146	striated muscle cell differentiation	0.00020499	0.0016545	8/492 1.6%	94/28927 0.3%	ACTG1 ACTA1 LMNA TTN CAPN2 FLNC MYH9 MYH10	11.6609	1.06673
16458	gene silencing	0.00030381	0.0023642	6/492 1.2%	54/28927 0.1%	NCBP1 SRRT SND1 SMARCA5 MECP2 DNMT1	11.4115	1.05734
6417	regulation of translation	1.5062e-09	3.3947e-08	15/492 3.0%	117/28927 0.4%	NCBP1 TPX2 CALR QK EIF4G1 EIF3C MAPK1 EIF4EBP1 PA2G4 PCBP1 EIF2S1 MAPK3 EIF3K PUM2 EIF2B5	11.404	1.05706
34330	cell junction organization	0.00044056	0.0032585	5/492 1.0%	38/28927 0.1%	TLN1 PARD3 SORBS1 CTNNA1 FN1	11.3368	1.05449
10563	negative regulation of phosphorus metabolic process	0.00033617	0.0025658	6/492 1.2%	55/28927 0.1%	BAK1 PSEN1 IGBP1 JUN AKAP1 YWHAE	11.1532	1.0474
45936	negative regulation of phosphate metabolic process	0.00033617	0.0025658	6/492 1.2%	55/28927 0.1%	BAK1 PSEN1 IGBP1 JUN AKAP1 YWHAE	11.1532	1.0474
42127	regulation of cell proliferation	1.2078e-05	0.00013297	28/492 5.6%	664/28927 2.2%	HMGN1 NBN MARCKSL1 SFN YBX1 CTNNB1 BAK1 WDR77 NPM1 PLCD1 ASPH FRS2 GNL3 EGFR CDK1 EFNB1 MECP2 ANXA1 BIRC6 CTNNA1 RPTOR NCAM1 PLA2G4A NOLC1 HDAC1 JUN DNMT1 NFIB	10.8972	1.03731
7399	nervous system development	1.0996e-10	2.9188e-09	48/492 9.7%	995/28927 3.4%	RTN4 NBN SEPT2 STRN SCRIB CTNNB1 ATP2B2 CD44 NPM1 CASP8 GATAD2A HSPA5 TOP2B FRS2 DCLK1 ACTB EGFR NES ARHGEF2 HSP90AA1 LGALS1 EFNB1 MECP2 DPYSL3 ARID1A DOCK7 DPYSL2 PALLD CTNNA1 PCM1 YWHAE QK ATRX NCAM1 YWHAH HDAC2 PSEN1 HDAC1 TBCB PPIA SIPA1L1 CFL1 MTAP1B SMARCC2 GRLF1 STMN1 NFIB MYH10	10.4762	1.0202
33365	protein localization in organelle	8.2019e-10	1.9024e-08	14/492 2.8%	95/28927 0.3%	PACS1 NUP98 YWHAZ MTX1 LMNA SF1 PCM1 MAPK1 SPNB2 MAPK3 CFL1 NOP58 SRP72 KPNA3	10.2933	1.01256
45454	cell redox homeostasis	0.00044966	0.0033053	6/492 1.2%	58/28927 0.2%	P4HB GBF1 PDIA3 AIFM1 PDIA6 PRDX1	10.2641	1.01132
50768	negative regulation of neurogenesis	0.00044966	0.0033053	6/492 1.2%	58/28927 0.2%	RTN4 ARHGEF2 YWHAH PSEN1 CTNNA1 PCM1	10.2641	1.01132
6996	organelle organization	1.0722e-36	1.9703e-34	88/492 17.8%	1026/28927 3.5%	HMGN1 PRPH DYNC1LI1 TLN1 HMGN3 SEPT2 PDLIM7 TLN2 CAPZA2 TTN CBX5 ACTG1 BAK1 ATP2B2 RAD21 H2AFV GSN TUBB5 H2AFY H2AFX HIST3H2A CAP1 TOP2A MLL2 ANAPC1 CDK1 ARHGEF2 HIST1H1E ZC3HC1 ACTN4 AIFM1 HIST1H1B DTX3L HIST1H1A TPX2 MECP2 ARHGEF17 MTA1 ACTN1 ARID1A MCM2 PCM1 MYH9 STK3 CDK2 PSEN1 BAZ1B JUN CFL1 MTAP1B SMARCA5 SPNA2 TMSB4X STMN1 AKAP2 EP400 PARVA YWHAZ CALD1 SETD1B MTX1 AHCTF1 MYO9B ANLN CALR RC…	9.81221	0.991767
46890	regulation of lipid biosynthetic process	0.00070616	0.0049472	5/492 1.0%	42/28927 0.1%	PLA2G4A SORBS1 SF1 ANXA1 ADD1	9.58542	0.981611
10721	negative regulation of cell development	0.00064504	0.0046022	6/492 1.2%	62/28927 0.2%	RTN4 ARHGEF2 YWHAH PSEN1 CTNNA1 PCM1	9.14389	0.961131
51239	regulation of multicellular organismal process	9.7958e-05	0.00085473	36/492 7.3%	1074/28927 3.7%	RTN4 XDH NBN PDLIM7 CALD1 TPM1 CTNNB1 ATP2B2 NIPBL NPM1 WDR77 DAP HSPA5 FRS2 EGFR CDK1 ARHGEF2 HSP90AA1 LGALS1 MECP2 DPYSL2 CTNNA1 PCM1 ANXA5 ANXA2 NCAM1 YWHAH HDAC2 PSEN1 SIPA1L1 JUN MTAP1B MGEA5 HSPD1 AKAP1 ADD1	9.01279	0.954859
32940	secretion by cell	0.00085752	0.0056906	11/492 2.2%	206/28927 0.7%	CAST YWHAZ SCFD1 PSEN1 PI4K2A STX4A ANXA1 MECP2 SNAP23 SCRIB MYH10	8.56535	0.932745
48646	anatomical structure formation involved in morphogenesis	1.1575e-07	2.0333e-06	24/492 4.8%	399/28927 1.3%	RTN4 NAA15 TTN MYH9 CAPN2 CTNNB1 ANXA2 ACTG1 ATP2B2 TJP1 SP1 PSEN1 CD44 JUN CFL1 NPM1 PRKAR1A CASP8 GRLF1 GATAD2A PLCD1 FRS2 FN1 MYH10	8.54621	0.931773
55001	muscle cell development	0.0008304	0.0056906	6/492 1.2%	65/28927 0.2%	ACTG1 ACTA1 LMNA TTN FLNC MYH10	8.47573	0.928177
6461	protein complex assembly	3.3054e-09	7.1788e-08	23/492 4.6%	305/28927 1.0%	CDK1 NUP98 SEPT2 STX4A YWHAB MED24 ITPR3 CTNNA1 ANXA5 CTNNB1 MAX LONP1 PTRF SQSTM1 GTF2F1 NPM1 CLPP MAPK3 CASP8 TUBB5 SNAP23 AKAP2 PARVA	7.50571	0.875392
70271	protein complex biogenesis	3.3054e-09	7.1788e-08	23/492 4.6%	305/28927 1.0%	CDK1 NUP98 SEPT2 STX4A YWHAB MED24 ITPR3 CTNNA1 ANXA5 CTNNB1 MAX LONP1 PTRF SQSTM1 GTF2F1 NPM1 CLPP MAPK3 CASP8 TUBB5 SNAP23 AKAP2 PARVA	7.50571	0.875392
1568	blood vessel development	5.5047e-05	0.0005137	15/492 3.0%	265/28927 0.9%	RTN4 NAA15 CTNNB1 ANXA2 QK MAPK1 BAK1 FBXW8 PSEN1 JUN CASP8 NPM1 GATAD2A PLCD1 FN1	7.14853	0.854217
1944	vasculature development	8.6938e-05	0.00078081	15/492 3.0%	276/28927 0.9%	RTN4 NAA15 CTNNB1 ANXA2 QK MAPK1 BAK1 FBXW8 PSEN1 JUN CASP8 NPM1 GATAD2A PLCD1 FN1	6.69407	0.825691
6974	response to DNA damage stimulus	6.5159e-09	1.3419e-07	22/492 4.4%	290/28927 1.0%	HMGN1 SSRP1 CDK1 NBN DTX3L MRE11A LIG1 LIG3 ATRX MAPK1 ERCC5 TRP53BP1 RAD21 PSEN1 BAZ1B MDC1 MAPK3 SUPT16H SMARCA5 H2AFX CUL4B XRN2	6.44944	0.809522
32270	positive regulation of cellular protein metabolic process	1.1353e-05	0.00012557	12/492 2.4%	151/28927 0.5%	EIF3C MAPK1 PSEN1 CD44 SQSTM1 PCBP1 MAPK3 MGEA5 TPX2 HSPA5 STUB1 ADD1	5.88899	0.770041
16337	cell-cell adhesion	4.1578e-05	0.00040877	12/492 2.4%	172/28927 0.5%	VCAM1 NCAM1 RPSA PARD3 PSEN1 LGALS1 CTNND1 LMO7 MYH9 PNN CDH11 CTNNB1	5.44463	0.735968
43244	regulation of protein complex disassembly	2.1455e-09	4.7903e-08	10/492 2.0%	43/28927 0.1%	PTRF GSN SPNB2 CAPZA2 CFL1 MTAP1B MGEA5 SPNA2 TPM1 DSTN	5.3957	0.732047
34655	nucleobase, nucleoside, nucleotide and nucleic acid catabolic process	9.8031e-05	0.00085473	12/492 2.4%	188/28927 0.6%	XDH ATP2B2 LONP1 SEPT2 ATP5B GNA12 MYO9B ATP5A1 MYH9 HSPA8 RRAGC MYH10	5.19029	0.715192
34656	nucleobase, nucleoside and nucleotide catabolic process	9.8031e-05	0.00085473	12/492 2.4%	188/28927 0.6%	XDH ATP2B2 LONP1 SEPT2 ATP5B GNA12 MYO9B ATP5A1 MYH9 HSPA8 RRAGC MYH10	5.19029	0.715192
33043	regulation of organelle organization	4.9545e-13	1.6909e-11	21/492 4.2%	160/28927 0.5%	DYNC1LI1 CAPZA2 MECP2 TPX2 CDC23 PALLD TPM1 DSTN BAK1 PLA2G4A YWHAH GSN SPNB2 CFL1 NPM1 MTAP1B TMSB4X SPNA2 STMN1 SYNPO ADD1	5.07144	0.705131
30030	cell projection organization	9.3794e-06	0.0001062	20/492 4.0%	379/28927 1.3%	ACTB EGFR NES SEPT2 EFNB1 MECP2 STRN DPYSL3 PALLD MYH9 VCL ATP2B2 CD44 CFL1 NPM1 MTAP1B STMN1 TOP2B DCLK1 MYH10	5.00009	0.698978
44270	cellular nitrogen compound catabolic process	0.00013193	0.0011297	12/492 2.4%	194/28927 0.6%	XDH ATP2B2 LONP1 SEPT2 ATP5B GNA12 MYO9B ATP5A1 MYH9 HSPA8 RRAGC MYH10	4.99947	0.698924
46700	heterocycle catabolic process	0.00017542	0.0014303	12/492 2.4%	200/28927 0.6%	XDH ATP2B2 LONP1 SEPT2 ATP5B GNA12 MYO9B ATP5A1 MYH9 HSPA8 RRAGC MYH10	4.93176	0.693002
22604	regulation of cell morphogenesis	3.5456e-05	0.00035441	11/492 2.2%	143/28927 0.4%	EPB4.1L2 RTN4 YWHAH PSEN1 SIPA1L1 MTAP1B GNA12 GRLF1 MYH9 FN1 MYH10	4.90703	0.690819
51179	localization	2.0475e-17	1.087e-15	107/492 21.7%	2656/28927 9.1%	CAST DYNC1LI1 NCBP1 DYNC1LI2 SEC31A SLC9A6 CTNNB1 ATP2B2 CD44 GBF1 BAT1A NUP35 EGFR CLNS1A ACTN4 EFNB1 MECP2 STIM1 MYH9 PCM1 MAPK1 RFC1 MAPK3 PI4K2A VAMP4 SRP72 AKAP2 PACS1 AFTPH SNX5 MTX1 AHCTF1 MYO9B SCRIB CHMP2B CSE1L SPNB2 NPM1 HNRNPA1 EPS15 MYH10 SLC9A1 COPA TLN1 MARCKSL1 TLN2 ATP5B TCOF1 EPS15L1 CTTN DYNLL1 GSN RANBP3 RANBP2 CAP1 TPR TOP2B ARHGEF2 HSP90AA1 SLC25A4 G3BP1 SF1 CDK2 FLNA QK PSE…	4.83827	0.68469
50793	regulation of developmental process	7.3364e-07	1.0954e-05	34/492 6.9%	783/28927 2.7%	RTN4 XDH NBN PDLIM7 GNA12 CTNNB1 NIPBL NPM1 WDR77 DAP HSPA5 FRS2 FN1 SH3PXD2B CDK1 ARHGEF2 HSP90AA1 LGALS1 MECP2 DPYSL2 MYH9 CTNNA1 PCM1 EPB4.1L2 NCAM1 MAPK1 YWHAH HDAC2 PSEN1 SIPA1L1 JUN MTAP1B GRLF1 MYH10	4.52145	0.655278
7015	actin filament organization	2.9861e-07	4.8202e-06	9/492 1.8%	54/28927 0.1%	HSP90B1 ARHGEF2 ACTN4 SORBS1 GSN CALD1 CFL1 ACTN1 AKAP2	4.45065	0.648423
34504	protein localization in nucleus	4.8287e-07	7.4907e-06	9/492 1.8%	57/28927 0.1%	MAPK1 NUP98 SPNB2 CFL1 MAPK3 SF1 LMNA NOP58 KPNA3	4.4371	0.647099
60341	regulation of cellular localization	0.00076806	0.005334	13/492 2.6%	269/28927 0.9%	RTN4 SEPT5 CDK1 ANXA1 DPYSL2 PRDX1 SCFD1 NOLC1 MGEA5 PLCD1 SNAP23 AKAP1 ADD1	4.42951	0.646356
51291	protein heterooligomerization	7.937e-06	9.116e-05	9/492 1.8%	79/28927 0.2%	SQSTM1 CASP8 YWHAB MED24 ITPR3 CTNNA1 AKAP2 PARVA CTNNB1	4.35213	0.638702
904	cell morphogenesis involved in differentiation	0.0013249	0.0081786	12/492 2.4%	251/28927 0.8%	ACTB RTN4 ATP2B2 EFNB1 TRIM28 DPYSL3 STMN1 TOP2B MYH9 DCLK1 MYH10 CTNNB1	3.97599	0.599445
6606	protein import into nucleus	2.2178e-06	2.8795e-05	8/492 1.6%	51/28927 0.1%	MAPK1 NUP98 SPNB2 CFL1 MAPK3 LMNA NOP58 KPNA3	3.93575	0.595028
51170	nuclear import	2.5823e-06	3.3167e-05	8/492 1.6%	52/28927 0.1%	MAPK1 NUP98 SPNB2 CFL1 MAPK3 LMNA NOP58 KPNA3	3.9277	0.594138
10638	positive regulation of organelle organization	7.7952e-06	8.9965e-05	8/492 1.6%	60/28927 0.2%	BAK1 PLA2G4A CFL1 NPM1 MTAP1B SYNPO DSTN ADD1	3.88718	0.589634
45595	regulation of cell differentiation	0.0012153	0.0076434	20/492 4.0%	546/28927 1.8%	RTN4 SH3PXD2B XDH NBN ARHGEF2 HSP90AA1 PDLIM7 LGALS1 DPYSL2 PCM1 CTNNA1 CTNNB1 MAPK1 YWHAH HDAC2 PSEN1 JUN SIPA1L1 MTAP1B DAP	3.74401	0.573338
32502	developmental process	3.684e-21	2.5146e-19	120/492 24.3%	2853/28927 9.8%	HMGN1 SEPT2 PDLIM7 GNA12 NAA15 STRN TTN CTNNB1 ACTG1 TOP1 ATP2B2 BAK1 CD44 WDR77 ASPH FRS2 MLL2 EGFR EFNB1 MECP2 ARID1A MYH9 CTNNA1 PCM1 SFRS1 NCAM1 MAPK1 BAZ1B SIPA1L1 JUN MTAP1B MAPK3 SMARCA5 STMN1 ADD1 XDH AHCTF1 BCL2L2 AZI1 SCRIB NIPBL FBXW8 NPM1 BTF3 FN1 LGALS1 DOCK7 RPS6 NMT1 PLA2G4A HDAC2 HDAC1 PPIA PRKAR1A SMARCC2 MYH10 HSP90AB1 RTN4 PTGES3 PRPH NBN YBX1 RPS3A CASP8 CAP1 TOP2B TOP2A GOLGA…	3.73773	0.572608
7275	multicellular organismal development	1.0921e-20	7.0513e-19	114/492 23.1%	2659/28927 9.1%	HMGN1 SEPT2 PDLIM7 GNA12 NAA15 STRN TTN CTNNB1 ATP2B2 BAK1 TOP1 CD44 WDR77 ASPH FRS2 MLL2 EGFR EFNB1 MECP2 ARID1A MYH9 CTNNA1 PCM1 SFRS1 NCAM1 MAPK1 BAZ1B SIPA1L1 JUN MTAP1B MAPK3 SMARCA5 STMN1 ADD1 XDH AHCTF1 BCL2L2 AZI1 SCRIB NIPBL FBXW8 NPM1 BTF3 FN1 LGALS1 DOCK7 RPS6 NMT1 PLA2G4A HDAC2 HDAC1 PPIA PRKAR1A SMARCC2 MYH10 HSP90AB1 RTN4 PTGES3 PRPH NBN YBX1 CASP8 CAP1 TOP2B TOP2A GOLGA3 CDK1 ARHGE…	3.73364	0.572132
30865	cortical cytoskeleton organization	2.9038e-10	7.0787e-09	7/492 1.4%	12/28927 0.0%	EPB4.1L2 EPB4.1L3 TLN1 ACTN1 CALR EHD2 SYNPO	3.40218	0.531757
9653	anatomical structure morphogenesis	1.7858e-10	4.5385e-09	53/492 10.7%	1186/28927 4.0%	RTN4 HMGN1 GNA12 NAA15 TTN CTNNB1 ACTG1 ATP2B2 BAK1 CD44 CASP8 ASPH CAP1 TOP2B FRS2 EGFR CDK1 ARHGEF2 EFNB1 MYH9 QK MAPK1 BAZ1B PSEN1 PKM2 JUN MAPK3 CFL1 STMN1 ADD1 CTNND1 TPM1 SCRIB VCAM1 NIPBL NPM1 GATAD2A PLCD1 HSPA5 DCLK1 FN1 ACTB NES TRIM28 DPYSL3 RPS6 CAPN2 ANXA2 TJP1 SP1 PRKAR1A GRLF1 MYH10	3.4009	0.531594
9790	embryonic development	5.5484e-12	1.6364e-10	41/492 8.3%	692/28927 2.3%	GNA12 TTN TPM1 YBX1 SCRIB CTNNB1 VCAM1 TOP1 ATP2B2 FBXW8 NIPBL NPM1 CASP8 GATAD2A PKD2 BTF3 PLCD1 FRS2 TOP2A ENO1 MLL2 EGFR EFNB1 MECP2 BIRC6 CAPN2 RPS6 MYH9 SFRS1 MAPK1 NMT1 TJP1 SP1 PSEN1 CFL1 PRKAR1A GRLF1 SMARCA5 ATP5A1 MYH10 ADD1	3.30268	0.518866
30834	regulation of actin filament depolymerization	5.3952e-08	9.7644e-07	7/492 1.4%	22/28927 0.0%	GSN SPNB2 CAPZA2 CFL1 SPNA2 TPM1 DSTN	3.24106	0.510687
6605	protein targeting	3.7756e-13	1.3072e-11	19/492 3.8%	124/28927 0.4%	PACS1 NUP98 YWHAZ PARD3 MTX1 LMNA YWHAB YWHAE MAPK1 YWHAG ERBB2IP SPNB2 CFL1 MAPK3 YWHAQ MGEA5 NOP58 SRP72 KPNA3	3.18062	0.502511
10564	regulation of cell cycle process	0.00024416	0.0019443	7/492 1.4%	73/28927 0.2%	DYNC1LI1 YWHAH NPM1 TPX2 CDC23 CUL4B CALR	3.12236	0.494483
46483	heterocycle metabolic process	0.00068065	0.0048109	17/492 3.4%	407/28927 1.4%	XDH P4HB SEPT2 ATP5B GNA12 CAD MYO9B MYH9 RRAGC MAPK1 ATP2B2 LONP1 PKM2 MGEA5 ATP5A1 HSPA8 MYH10	3.03914	0.482751
43414	macromolecule methylation	0.00028889	0.0022554	7/492 1.4%	75/28927 0.2%	RNMT MECP2 DNMT1 ILF3 SETD2 PCM1 MLL2	2.86645	0.457345
48598	embryonic morphogenesis	0.00096683	0.0062914	16/492 3.2%	383/28927 1.3%	GNA12 RPS6 SCRIB CTNNB1 VCAM1 ATP2B2 NIPBL SP1 PSEN1 CFL1 PRKAR1A CASP8 NPM1 GRLF1 GATAD2A FRS2	2.75853	0.440677
7346	regulation of mitotic cell cycle	0.00076497	0.005328	7/492 1.4%	88/28927 0.3%	EGFR CDK1 YWHAH TPX2 CDC23 CUL4B RPS6	2.74418	0.438413
51649	establishment of localization in cell	5.5434e-14	2.0692e-12	41/492 8.3%	600/28927 2.0%	PACS1 CAST COPA NUP98 YWHAZ PARD3 MTX1 STX4A MYO9B SCRIB CSE1L SPNB2 NPM1 RANBP3 RANBP2 SNAP23 ARHGEF2 LMNA MECP2 ANXA1 YWHAB MYH9 YWHAE FLNA MAPK1 YWHAG SCFD1 YWHAH ERBB2IP PSEN1 CFL1 PI4K2A MAPK3 KHSRP YWHAQ MGEA5 NOP58 TOMM22 SRP72 KPNA3 MYH10	2.63425	0.420658
32259	methylation	0.001817	0.010718	7/492 1.4%	102/28927 0.3%	RNMT MECP2 DNMT1 ILF3 SETD2 PCM1 MLL2	2.62409	0.418979
910	cytokinesis	9.9514e-06	0.00011161	5/492 1.0%	18/28927 0.0%	SEPT2 CFL1 ANLN DSTN MYH10	2.53803	0.404497
51693	actin filament capping	9.9514e-06	0.00011161	5/492 1.0%	18/28927 0.0%	GSN SPNB2 CAPZA2 SPNA2 TPM1	2.53803	0.404497
30835	negative regulation of actin filament depolymerization	1.3317e-05	0.00014527	5/492 1.0%	19/28927 0.0%	GSN SPNB2 CAPZA2 SPNA2 TPM1	2.50148	0.398197
30866	cortical actin cytoskeleton organization	3.276e-07	5.2526e-06	5/492 1.0%	10/28927 0.0%	EPB4.1L2 EPB4.1L3 TLN1 CALR EHD2	2.37996	0.37657
45767	regulation of anti-apoptosis	0.0001182	0.0010194	5/492 1.0%	29/28927 0.1%	RTN4 SERBP1 NPM1 HSPD1 SLC9A1	2.36119	0.373131
70507	regulation of microtubule cytoskeleton organization	0.00016445	0.0013736	5/492 1.0%	31/28927 0.1%	DYNC1LI1 NPM1 MTAP1B TPX2 STMN1	2.33824	0.368888
42176	regulation of protein catabolic process	0.00097274	0.006296	5/492 1.0%	45/28927 0.1%	NEDD4 PSMD1 NPM1 CUL4B STUB1	2.26398	0.354872
42221	response to chemical stimulus	1.1009e-05	0.0001229	39/492 7.9%	1086/28927 3.7%	XDH YWHAZ PLEC1 PRDX1 SCRIB CTNNB1 BAK1 SRRT EIF4EBP1 SORBS1 GSN CASP8 PLCD1 HSPA5 EIF2B5 EGFR CDK1 HSP90AA1 STRN3 MECP2 WAPAL ANXA1 ANXA5 CDK2 NCAM1 MAPK1 PLA2G4A HSP90B1 PSEN1 RFC1 HDAC1 JUN IGF2R CFL1 MAPK3 HSPD1 SETD2 ADD1 SLC9A1	2.17828	0.338113
31345	negative regulation of cell projection organization	0.00056166	0.0040661	5/492 1.0%	40/28927 0.1%	RTN4 YWHAH HDAC2 PSEN1 LGALS1	2.17479	0.337417
32886	regulation of microtubule-based process	0.00056166	0.0040661	5/492 1.0%	40/28927 0.1%	DYNC1LI1 NPM1 MTAP1B TPX2 STMN1	2.17479	0.337417
61061	muscle structure development	3.4888e-05	0.00035167	14/492 2.8%	225/28927 0.7%	ACTA1 HIST1H1B LGALS1 LMNA MYH9 FLNC CAPN2 TTN TPM1 FLNB CTNNB1 QK ACTG1 MYH10	2.15759	0.333969
44248	cellular catabolic process	1.492e-05	0.00015984	27/492 5.4%	635/28927 2.1%	XDH NCBP1 BCKDK SEPT2 ATP5B GNA12 CAD MYO9B PRDX1 RRAGC ATP2B2 LONP1 FBXW8 HSPA5 HSPA8 USP14 AIFM1 UFD1L MYH9 PLA2G4A PSEN1 CLPP PSMA3 CUL4B ATP5A1 MDH2 MYH10	2.14865	0.332165
51094	positive regulation of developmental process	0.0033845	0.018089	14/492 2.8%	356/28927 1.2%	RTN4 SH3PXD2B CDK1 HSP90AA1 PDLIM7 MECP2 CTNNB1 NCAM1 NIPBL JUN MTAP1B NPM1 HSPA5 FRS2	2.13821	0.330049
6302	double-strand break repair	0.0010636	0.006758	4/492 0.8%	27/28927 0.0%	BAZ1B MRE11A SMARCA5 H2AFX	1.99852	0.300709
45732	positive regulation of protein catabolic process	0.0009183	0.006027	4/492 0.8%	26/28927 0.0%	NEDD4 NPM1 CUL4B STUB1	1.98009	0.296685
30010	establishment of cell polarity	0.00032261	0.0024782	4/492 0.8%	20/28927 0.0%	PARD3 ARHGEF2 CFL1 MYH9	1.96844	0.294123
35303	regulation of dephosphorylation	0.00032261	0.0024782	4/492 0.8%	20/28927 0.0%	HSP90B1 IGBP1 AKAP1 YWHAE	1.96844	0.294123
9141	nucleoside triphosphate metabolic process	6.6165e-05	0.00060562	13/492 2.6%	209/28927 0.7%	SEPT2 ATP5B GNA12 MYO9B MYH9 RRAGC ATP2B2 LONP1 PKM2 MGEA5 ATP5A1 HSPA8 MYH10	1.93356	0.286357
42306	regulation of protein import into nucleus	0.0015954	0.0096738	4/492 0.8%	30/28927 0.1%	CDK1 NOLC1 AKAP1 PRDX1	1.922	0.283752
9144	purine nucleoside triphosphate metabolic process	5.1643e-05	0.00048573	13/492 2.6%	204/28927 0.7%	SEPT2 ATP5B GNA12 MYO9B MYH9 RRAGC ATP2B2 LONP1 PKM2 MGEA5 ATP5A1 HSPA8 MYH10	1.92158	0.283659
30850	prostate gland development	0.0046554	0.02279	4/492 0.8%	40/28927 0.1%	CD44 WDR77 FRS2 CTNNB1	1.84651	0.266352
9896	positive regulation of catabolic process	0.005552	0.026369	4/492 0.8%	42/28927 0.1%	NEDD4 NPM1 CUL4B STUB1	1.79836	0.254877
45834	positive regulation of lipid metabolic process	0.005552	0.026369	4/492 0.8%	42/28927 0.1%	PLA2G4A SORBS1 ANXA1 ADD1	1.79836	0.254877
35305	negative regulation of dephosphorylation	4.8908e-06	5.8714e-05	3/492 0.6%	3/28927 0.0%	IGBP1 AKAP1 YWHAE	1.77487	0.249168
35308	negative regulation of protein amino acid dephosphorylation	4.8908e-06	5.8714e-05	3/492 0.6%	3/28927 0.0%	IGBP1 AKAP1 YWHAE	1.77487	0.249168
10977	negative regulation of neuron projection development	0.0012318	0.0076434	3/492 0.6%	13/28927 0.0%	RTN4 HDAC2 LGALS1	1.75171	0.243462
51085	chaperone mediated protein folding requiring cofactor	0.0012318	0.0076434	3/492 0.6%	13/28927 0.0%	HSPH1 HSPD1 HSPA8	1.75171	0.243462
6884	cell volume homeostasis	0.0009596	0.0062636	3/492 0.6%	12/28927 0.0%	CLNS1A NPM1 ADD1	1.71754	0.234908
35304	regulation of protein amino acid dephosphorylation	4.7676e-05	0.00045926	3/492 0.6%	5/28927 0.0%	IGBP1 AKAP1 YWHAE	1.7086	0.232639
768	syncytium formation by plasma membrane fusion	0.00038061	0.0028683	3/492 0.6%	9/28927 0.0%	CD44 CAPN2 MYH9	1.69797	0.229931
45723	positive regulation of fatty acid biosynthetic process	0.00038061	0.0028683	3/492 0.6%	9/28927 0.0%	PLA2G4A ANXA1 ADD1	1.69797	0.229931
6458	de novo' protein folding	0.0019107	0.011106	3/492 0.6%	15/28927 0.0%	HSPH1 HSPD1 HSPA8	1.68963	0.227791
30048	actin filament-based movement	0.0019107	0.011106	3/492 0.6%	15/28927 0.0%	MYO9B MYH9 MYH10	1.68963	0.227791
51084	de novo' posttranslational protein folding	0.0019107	0.011106	3/492 0.6%	15/28927 0.0%	HSPH1 HSPD1 HSPA8	1.68963	0.227791
61077	chaperone-mediated protein folding	0.001548	0.0094102	3/492 0.6%	14/28927 0.0%	HSPH1 HSPD1 HSPA8	1.68562	0.226759
51129	negative regulation of cellular component organization	1.0416e-09	2.3699e-08	15/492 3.0%	114/28927 0.3%	RTN4 CAPZA2 LGALS1 MECP2 TPM1 EIF4EBP1 HDAC2 YWHAH PSEN1 GSN SPNB2 MTAP1B TMSB4X SPNA2 STMN1	1.68091	0.225546
42304	regulation of fatty acid biosynthetic process	0.0023221	0.013208	3/492 0.6%	16/28927 0.0%	PLA2G4A ANXA1 ADD1	1.6565	0.21919
30261	chromosome condensation	0.0027844	0.015325	3/492 0.6%	17/28927 0.0%	CDK1 AIFM1 TOP2A	1.65338	0.218372
6949	syncytium formation	0.00072888	0.0050915	3/492 0.6%	11/28927 0.0%	CD44 CAPN2 MYH9	1.64786	0.216921
43241	protein complex disassembly	0.0044948	0.022418	3/492 0.6%	20/28927 0.0%	PTRF STMN1 XRN2	1.64783	0.216912
1906	cell killing	0.0059211	0.027521	3/492 0.6%	22/28927 0.0%	HNRNPUL2 PRDX1 HNRNPU	1.63769	0.214233
32984	macromolecular complex disassembly	0.0059211	0.027521	3/492 0.6%	22/28927 0.0%	PTRF STMN1 XRN2	1.63769	0.214233
7010	cytoskeleton organization	2.108e-20	1.3252e-18	36/492 7.3%	294/28927 1.0%	PRPH TLN1 PDLIM7 TLN2 CALD1 CAPZA2 MYO9B TTN CALR ACTG1 SORBS1 GSN TUBB5 CAP1 EHD2 SYNPO ARHGEF2 ACTN4 TPX2 ACTN1 ARHGEF17 MYH9 PCM1 EPB4.1L2 EPB4.1L3 HSP90B1 YWHAH SVIL CFL1 MTAP1B TMSB4X SPNA2 STMN1 AKAP2 PARVA MYH10	1.63349	0.213116
45923	positive regulation of fatty acid metabolic process	0.0032994	0.017673	3/492 0.6%	18/28927 0.0%	PLA2G4A ANXA1 ADD1	1.63158	0.21261
34623	cellular macromolecular complex disassembly	0.0051784	0.024992	3/492 0.6%	21/28927 0.0%	PTRF STMN1 XRN2	1.62868	0.211836
43624	cellular protein complex disassembly	0.0038689	0.020228	3/492 0.6%	19/28927 0.0%	PTRF STMN1 XRN2	1.60757	0.206171
60674	placenta blood vessel development	0.0038689	0.020228	3/492 0.6%	19/28927 0.0%	MAPK1 FBXW8 PLCD1	1.60757	0.206171
55086	nucleobase, nucleoside and nucleotide metabolic process	0.00017373	0.0014214	18/492 3.6%	396/28927 1.3%	XDH SEPT2 ATP5B GNA12 CAD MYO9B MYH9 RRAGC MAPK1 ATP2B2 LONP1 PKM2 MGEA5 DNMT1 ATP5A1 HSPA8 MDH2 MYH10	1.57661	0.197726
51641	cellular localization	6.3231e-16	2.7465e-14	46/492 9.3%	658/28927 2.2%	PACS1 CAST COPA TLN1 NUP98 YWHAZ PARD3 TLN2 STX4A MTX1 MYO9B SCRIB CTNNB1 CSE1L SPNB2 NPM1 RANBP3 RANBP2 SNAP23 ARHGEF2 YWHAB LMNA MECP2 ANXA1 SF1 MYH9 PCM1 YWHAE FLNA MAPK1 YWHAG SCFD1 YWHAH ERBB2IP PSEN1 CFL1 PI4K2A MAPK3 KHSRP YWHAQ MGEA5 NOP58 TOMM22 SRP72 KPNA3 MYH10	1.5448	0.188873
9888	tissue development	2.2898e-07	3.7988e-06	33/492 6.7%	709/28927 2.4%	RTN4 PTGES3 CTNND1 SFN TTN TPM1 SCRIB CTNNB1 ATP2B2 CD44 NPM1 WDR77 CASP8 GATAD2A CAP1 FRS2 EGFR ACTA1 EFNB1 TRIM28 LMNA SF1 FLNB PLA2G4A HDAC1 PSEN1 JUN PKM2 CFL1 MAPK3 PRKAR1A GRLF1 MYH10	1.47644	0.169216
9166	nucleotide catabolic process	0.00023914	0.0019172	11/492 2.2%	177/28927 0.6%	ATP2B2 LONP1 SEPT2 ATP5B GNA12 MYO9B ATP5A1 MYH9 HSPA8 RRAGC MYH10	1.46625	0.166209
1842	neural fold formation	0.0016934	0.010063	2/492 0.4%	4/28927 0.0%	CFL1 GATAD2A	1.4609	0.164619
6370	mRNA capping	0.0016934	0.010063	2/492 0.4%	4/28927 0.0%	NCBP1 RNMT	1.4609	0.164619
6422	aspartyl-tRNA aminoacylation	0.0016934	0.010063	2/492 0.4%	4/28927 0.0%	DARS NARS2	1.4609	0.164619
9133	nucleoside diphosphate biosynthetic process	0.005729	0.026784	2/492 0.4%	7/28927 0.0%	ATP5B ATP5A1	1.44907	0.161091
43555	regulation of translation in response to stress	0.005729	0.026784	2/492 0.4%	7/28927 0.0%	EIF2S1 EIF2B5	1.44907	0.161091
46605	regulation of centrosome cycle	0.005729	0.026784	2/492 0.4%	7/28927 0.0%	DYNC1LI1 NPM1	1.44907	0.161091
55015	ventricular cardiac muscle cell development	0.005729	0.026784	2/492 0.4%	7/28927 0.0%	LMNA MYH10	1.44907	0.161091
3062	regulation of heart rate by chemical signal	0.00028871	0.0022554	2/492 0.4%	2/28927 0.0%	TPM1 ADD1	1.44764	0.16066
15867	ATP transport	0.00028871	0.0022554	2/492 0.4%	2/28927 0.0%	SLC25A4 NPM1	1.44764	0.16066
16074	snoRNA metabolic process	0.00028871	0.0022554	2/492 0.4%	2/28927 0.0%	NOLC1 FBL	1.44764	0.16066
51503	adenine nucleotide transport	0.00028871	0.0022554	2/492 0.4%	2/28927 0.0%	SLC25A4 NPM1	1.44764	0.16066
6862	nucleotide transport	0.00085633	0.0056906	2/492 0.4%	3/28927 0.0%	SLC25A4 NPM1	1.44528	0.159951
7016	cytoskeletal anchoring at plasma membrane	0.00085633	0.0056906	2/492 0.4%	3/28927 0.0%	TLN1 TLN2	1.44528	0.159951
15865	purine nucleotide transport	0.00085633	0.0056906	2/492 0.4%	3/28927 0.0%	SLC25A4 NPM1	1.44528	0.159951
15868	purine ribonucleotide transport	0.00085633	0.0056906	2/492 0.4%	3/28927 0.0%	SLC25A4 NPM1	1.44528	0.159951
30836	positive regulation of actin filament depolymerization	0.00085633	0.0056906	2/492 0.4%	3/28927 0.0%	CFL1 DSTN	1.44528	0.159951
6172	ADP biosynthetic process	0.0027905	0.015325	2/492 0.4%	5/28927 0.0%	ATP5B ATP5A1	1.42767	0.154627
9136	purine nucleoside diphosphate biosynthetic process	0.0027905	0.015325	2/492 0.4%	5/28927 0.0%	ATP5B ATP5A1	1.42767	0.154627
9180	purine ribonucleoside diphosphate biosynthetic process	0.0027905	0.015325	2/492 0.4%	5/28927 0.0%	ATP5B ATP5A1	1.42767	0.154627
9188	ribonucleoside diphosphate biosynthetic process	0.0027905	0.015325	2/492 0.4%	5/28927 0.0%	ATP5B ATP5A1	1.42767	0.154627
9452	RNA capping	0.0027905	0.015325	2/492 0.4%	5/28927 0.0%	NCBP1 RNMT	1.42767	0.154627
31392	regulation of prostaglandin biosynthetic process	0.0027905	0.015325	2/492 0.4%	5/28927 0.0%	PLA2G4A ANXA1	1.42767	0.154627
31394	positive regulation of prostaglandin biosynthetic process	0.0027905	0.015325	2/492 0.4%	5/28927 0.0%	PLA2G4A ANXA1	1.42767	0.154627
32933	SREBP-mediated signaling pathway	0.0027905	0.015325	2/492 0.4%	5/28927 0.0%	LMNA ADD1	1.42767	0.154627
7017	microtubule-based process	0.00013648	0.0011644	11/492 2.2%	166/28927 0.5%	DYNC1LI1 ARHGEF2 DYNLL1 MTAP1B TUBB5 TPX2 KTN1 STMN1 MYH9 PCM1 XRN2	1.42649	0.154267
6195	purine nucleotide catabolic process	0.00010993	0.00095154	11/492 2.2%	162/28927 0.5%	ATP2B2 LONP1 SEPT2 ATP5B GNA12 MYO9B ATP5A1 MYH9 HSPA8 RRAGC MYH10	1.42096	0.152582
6353	transcription termination	0.0041386	0.020947	2/492 0.4%	6/28927 0.0%	PTRF XRN2	1.41977	0.152219
43297	apical junction assembly	0.0041386	0.020947	2/492 0.4%	6/28927 0.0%	PARD3 CTNNA1	1.41977	0.152219
43516	regulation of DNA damage response, signal transduction by p53 class mediator	0.0041386	0.020947	2/492 0.4%	6/28927 0.0%	CD44 NPM1	1.41977	0.152219
43558	regulation of translational initiation in response to stress	0.0041386	0.020947	2/492 0.4%	6/28927 0.0%	EIF2S1 EIF2B5	1.41977	0.152219
46031	ADP metabolic process	0.0041386	0.020947	2/492 0.4%	6/28927 0.0%	ATP5B ATP5A1	1.41977	0.152219
6360	transcription from RNA polymerase I promoter	0.007553	0.033539	2/492 0.4%	8/28927 0.0%	PTRF TCOF1	1.41391	0.150421
6929	substrate-bound cell migration	0.007553	0.033539	2/492 0.4%	8/28927 0.0%	ATP5B MYH10	1.41391	0.150421
7520	myoblast fusion	0.007553	0.033539	2/492 0.4%	8/28927 0.0%	CAPN2 MYH9	1.41391	0.150421
9135	purine nucleoside diphosphate metabolic process	0.007553	0.033539	2/492 0.4%	8/28927 0.0%	ATP5B ATP5A1	1.41391	0.150421
9179	purine ribonucleoside diphosphate metabolic process	0.007553	0.033539	2/492 0.4%	8/28927 0.0%	ATP5B ATP5A1	1.41391	0.150421
16575	histone deacetylation	0.007553	0.033539	2/492 0.4%	8/28927 0.0%	HDAC2 HDAC1	1.41391	0.150421
45947	negative regulation of translational initiation	0.007553	0.033539	2/492 0.4%	8/28927 0.0%	EIF4EBP1 EIF2B5	1.41391	0.150421
48732	gland development	0.002919	0.015921	10/492 2.0%	206/28927 0.7%	XDH EGFR ATP2B2 CD44 WDR77 SF1 CTNND1 FRS2 SCRIB CTNNB1	1.37422	0.138057
9143	nucleoside triphosphate catabolic process	4.8625e-05	0.00046281	11/492 2.2%	148/28927 0.5%	ATP2B2 LONP1 SEPT2 ATP5B GNA12 MYO9B ATP5A1 MYH9 HSPA8 RRAGC MYH10	1.3517	0.13088
9261	ribonucleotide catabolic process	4.8625e-05	0.00046281	11/492 2.2%	148/28927 0.5%	ATP2B2 LONP1 SEPT2 ATP5B GNA12 MYO9B ATP5A1 MYH9 HSPA8 RRAGC MYH10	1.3517	0.13088
9154	purine ribonucleotide catabolic process	4.2925e-05	0.00042028	11/492 2.2%	146/28927 0.5%	ATP2B2 LONP1 SEPT2 ATP5B GNA12 MYO9B ATP5A1 MYH9 HSPA8 RRAGC MYH10	1.3403	0.127201
9146	purine nucleoside triphosphate catabolic process	4.0298e-05	0.00039782	11/492 2.2%	145/28927 0.5%	ATP2B2 LONP1 SEPT2 ATP5B GNA12 MYO9B ATP5A1 MYH9 HSPA8 RRAGC MYH10	1.3348	0.125416
9203	ribonucleoside triphosphate catabolic process	3.5456e-05	0.00035441	11/492 2.2%	143/28927 0.4%	ATP2B2 LONP1 SEPT2 ATP5B GNA12 MYO9B ATP5A1 MYH9 HSPA8 RRAGC MYH10	1.33458	0.125346
9207	purine ribonucleoside triphosphate catabolic process	3.3229e-05	0.00033637	11/492 2.2%	142/28927 0.4%	ATP2B2 LONP1 SEPT2 ATP5B GNA12 MYO9B ATP5A1 MYH9 HSPA8 RRAGC MYH10	1.32336	0.121679
40011	locomotion	0.00069136	0.0048722	16/492 3.2%	371/28927 1.2%	EGFR HSP90AA1 EFNB1 ATP5B TTN YWHAE SCRIB ATP2B2 CD44 PSEN1 CFL1 NPM1 CAP1 TOP2B DCLK1 MYH10	1.24118	0.0938364
44282	small molecule catabolic process	0.00048591	0.0035391	16/492 3.2%	359/28927 1.2%	XDH BCKDK SEPT2 ATP5B GNA12 MYO9B MYH9 RRAGC ATP2B2 LONP1 PKM2 ATP5A1 PDHA1 HSPA8 MDH2 MYH10	1.23808	0.0927498
50896	response to stimulus	1.0561e-08	2.0184e-07	82/492 16.6%	2531/28927 8.7%	HSP90AB1 HMGN1 PRPH NBN STRN PLEC1 PRDX1 CTNNB1 HSPH1 ATP2B2 BAK1 EIF4EBP1 RAD21 CD44 GSN CASP8 H2AFX TPR EIF2B5 EGFR CDK1 HSP90AA1 DTX3L STRN3 LIG1 LIG3 MECP2 STK3 CDK2 NCAM1 TRAP1 MAPK1 PSEN1 BAZ1B RFC1 IGBP1 EIF2S1 JUN IGF2R PKM2 CFL1 PI4K2A MAPK3 SMARCA5 HSPB1 XRN2 ADD1 XDH YWHAZ MRE11A SERPINH1 SCRIB SRRT ERCC5 SUMO1 TRP53BP1 SORBS1 MDC1 NPM1 PKD2 PLCD1 PCYT1A HSPA5 TRIP10 HSPA8 FN1 SSRP1 WA…	1.1952	0.0774421
65008	regulation of biological quality	1.2384e-11	3.5222e-10	59/492 11.9%	1314/28927 4.5%	RTN4 CAST COPA TLN1 PDIA3 TLN2 CAPZA2 GNA12 PDIA6 PRDX1 DSTN CTNNB1 ATP2B2 BAK1 GBF1 GSN TPR CLNS1A AIFM1 MECP2 SF1 SLC9A3R1 PCM1 MYH9 QK PSEN1 JUN SIPA1L1 CFL1 MTAP1B TMSB4X SPNA2 XRN2 ADD1 XDH YWHAZ STX4A SFN TPM1 SCRIB SPNB2 NPM1 PKD2 PLCD1 TCEA1 DCLK1 FN1 P4HB ANXA1 RPS6 ANXA5 ITPR3 ANXA2 EPB4.1L2 PLA2G4A SP1 GRLF1 MYH10 SLC9A1	1.13077	0.0533745
6260	DNA replication	6.5582e-05	0.00060324	10/492 2.0%	127/28927 0.4%	TOP1 SSRP1 RFC1 LIG1 SUPT16H LIG3 NFIX MCM2 NFIB MCM6	1.1242	0.050842
48608	reproductive structure development	0.0031875	0.017228	8/492 1.6%	143/28927 0.4%	BAK1 PLA2G4A CD44 WDR77 SF1 BCL2L2 FRS2 CTNNB1	1.03204	0.0136969
6730	one-carbon metabolic process	0.0095028	0.040316	7/492 1.4%	138/28927 0.4%	RNMT MECP2 DNMT1 ILF3 SETD2 PCM1 MLL2	0.962844	-0.0164443
31100	organ regeneration	0.011869	0.047863	2/492 0.4%	10/28927 0.0%	CDK1 PKM2	0.941667	-0.0261027
51169	nuclear transport	3.4709e-06	4.3188e-05	10/492 2.0%	91/28927 0.3%	MAPK1 NUP98 SPNB2 CFL1 NPM1 MAPK3 KHSRP LMNA NOP58 KPNA3	0.910832	-0.0405619
6913	nucleocytoplasmic transport	2.8306e-06	3.597e-05	10/492 2.0%	89/28927 0.3%	MAPK1 NUP98 SPNB2 CFL1 NPM1 MAPK3 KHSRP LMNA NOP58 KPNA3	0.89027	-0.0504784
22603	regulation of anatomical structure morphogenesis	0.0012185	0.0076434	13/492 2.6%	283/28927 0.9%	RTN4 GNA12 MYH9 CTNNB1 EPB4.1L2 YWHAH PSEN1 SIPA1L1 MTAP1B GRLF1 FRS2 MYH10 FN1	0.845828	-0.0727181
16477	cell migration	0.00017678	0.0014365	14/492 2.8%	262/28927 0.9%	EGFR HSP90AA1 EFNB1 ATP5B YWHAE SCRIB CD44 PSEN1 CFL1 NPM1 CAP1 TOP2B DCLK1 MYH10	0.820049	-0.0861603
6163	purine nucleotide metabolic process	0.00079473	0.0054873	13/492 2.6%	270/28927 0.9%	SEPT2 ATP5B GNA12 MYO9B MYH9 RRAGC ATP2B2 LONP1 PKM2 MGEA5 ATP5A1 HSPA8 MYH10	0.792539	-0.100979
6281	DNA repair	3.859e-07	6.0653e-06	17/492 3.4%	226/28927 0.7%	HMGN1 SSRP1 NBN LIG1 MRE11A LIG3 ATRX ERCC5 TRP53BP1 RAD21 BAZ1B MDC1 SUPT16H SMARCA5 H2AFX CUL4B XRN2	0.762732	-0.117628
6200	ATP catabolic process	6.5651e-05	0.00060324	8/492 1.6%	80/28927 0.2%	ATP2B2 LONP1 ATP5B MYO9B ATP5A1 MYH9 HSPA8 MYH10	0.718537	-0.143551
17038	protein import	5.7047e-07	8.7362e-06	10/492 2.0%	75/28927 0.2%	MAPK1 YWHAZ NUP98 SPNB2 CFL1 MTX1 MAPK3 LMNA NOP58 KPNA3	0.703567	-0.152695
226	microtubule cytoskeleton organization	0.00062123	0.0044702	7/492 1.4%	85/28927 0.2%	ARHGEF2 MTAP1B TUBB5 TPX2 STMN1 MYH9 PCM1	0.692117	-0.159821
70201	regulation of establishment of protein localization	0.0027648	0.015325	6/492 1.2%	82/28927 0.2%	CDK1 SORBS1 NOLC1 ANXA1 AKAP1 PRDX1	0.669038	-0.17455
48514	blood vessel morphogenesis	0.0014054	0.008631	11/492 2.2%	219/28927 0.7%	RTN4 BAK1 JUN NPM1 CASP8 NAA15 PLCD1 FN1 QK ANXA2 CTNNB1	0.599479	-0.222226
16569	covalent chromatin modification	0.0009751	0.006296	6/492 1.2%	67/28927 0.2%	CDK1 HDAC2 HDAC1 MECP2 SETD2 MLL2	0.576922	-0.238883
6366	transcription from RNA polymerase II promoter	0.0053207	0.025576	5/492 1.0%	66/28927 0.2%	GTF2F1 JUN THRAP3 SF1 MED24	0.574797	-0.240486
10639	negative regulation of organelle organization	1.0099e-06	1.4447e-05	9/492 1.8%	62/28927 0.2%	GSN SPNB2 CAPZA2 MTAP1B MECP2 SPNA2 TMSB4X STMN1 TPM1	0.571503	-0.242982
6897	endocytosis	0.00776	0.034138	9/492 1.8%	201/28927 0.6%	MICALL2 CTTN ATP5B SH3KBP1 EPS15L1 CAP1 TRIP10 EHD2 SCRIB	0.5551	-0.255629
10324	membrane invagination	0.00776	0.034138	9/492 1.8%	201/28927 0.6%	MICALL2 CTTN ATP5B SH3KBP1 EPS15L1 CAP1 TRIP10 EHD2 SCRIB	0.5551	-0.255629
9199	ribonucleoside triphosphate metabolic process	0.00016742	0.0013827	12/492 2.4%	199/28927 0.6%	ATP2B2 LONP1 SEPT2 ATP5B PKM2 GNA12 MYO9B ATP5A1 MYH9 HSPA8 RRAGC MYH10	0.533717	-0.272689
44281	small molecule metabolic process	0.00096912	0.0062914	39/492 7.9%	1350/28927 4.6%	XDH PTGES3 BCKDK SEPT2 RNMT ATP5B GNA12 CAD MYO9B RRAGC ATP2B2 LONP1 GBF1 NARS2 PCYT1A PDHA1 HSPA8 MLL2 MARS P4HB DARS MECP2 ILF3 ACLY MYH9 PCM1 CYB5 QK TARS MAPK1 PLA2G4A PKM2 MGEA5 DNMT1 ATP5A1 SETD2 MDH2 MYH10 ADD1	0.531201	-0.274741
16570	histone modification	0.00070284	0.0049385	6/492 1.2%	63/28927 0.2%	CDK1 HDAC2 HDAC1 MECP2 SETD2 MLL2	0.528764	-0.276738
6753	nucleoside phosphate metabolic process	0.0040172	0.020818	14/492 2.8%	363/28927 1.2%	SEPT2 ATP5B GNA12 MYO9B MYH9 RRAGC ATP2B2 LONP1 PKM2 MGEA5 ATP5A1 HSPA8 MDH2 MYH10	0.527236	-0.277995
9117	nucleotide metabolic process	0.0040172	0.020818	14/492 2.8%	363/28927 1.2%	SEPT2 ATP5B GNA12 MYO9B MYH9 RRAGC ATP2B2 LONP1 PKM2 MGEA5 ATP5A1 HSPA8 MDH2 MYH10	0.527236	-0.277995
9205	purine ribonucleoside triphosphate metabolic process	0.00015973	0.0013437	12/492 2.4%	198/28927 0.6%	ATP2B2 LONP1 SEPT2 ATP5B PKM2 GNA12 MYO9B ATP5A1 MYH9 HSPA8 RRAGC MYH10	0.522289	-0.282089
48731	system development	5.1275e-17	2.6063e-15	93/492 18.9%	2150/28927 7.4%	HSP90AB1 HMGN1 RTN4 PTGES3 PRPH NBN SEPT2 PDLIM7 NAA15 STRN TTN CTNNB1 BAK1 ATP2B2 CD44 WDR77 CASP8 CAP1 TOP2B FRS2 EGFR CDK1 ARHGEF2 HSP90AA1 ACTA1 HIST1H1B EFNB1 SF1 MECP2 ARID1A PALLD PCM1 CTNNA1 FLNB QK NCAM1 MAPK1 PSEN1 BAZ1B TBCB JUN SIPA1L1 IGF2R PKM2 CFL1 MAPK3 MTAP1B VCAN STMN1 ADD1 XDH CTNND1 AHCTF1 BCL2L2 SFN TPM1 SCRIB VCAM1 FBXW8 NIPBL NPM1 GATAD2A PKD2 PLCD1 TCEA1 HSPA5 DCLK1 FN1 AC…	0.450447	-0.346356
6414	translational elongation	4.526e-06	5.5167e-05	7/492 1.4%	40/28927 0.1%	EEF1A1 EEF1B2 TSFM RPLP0 RPLP1 RPLP2 EEF1D	0.352113	-0.453318
16044	cellular membrane organization	0.00016784	0.0013827	15/492 3.0%	293/28927 1.0%	MICALL2 ATP5B NSFL1C STX4A LMNA EPS15L1 SCRIB BAK1 CTTN SH3KBP1 SNAP23 CAP1 TRIP10 EHD2 MYH10	0.351935	-0.453538
61024	membrane organization	0.00016784	0.0013827	15/492 3.0%	293/28927 1.0%	MICALL2 ATP5B NSFL1C STX4A LMNA EPS15L1 SCRIB BAK1 CTTN SH3KBP1 SNAP23 CAP1 TRIP10 EHD2 MYH10	0.351935	-0.453538
8361	regulation of cell size	0.0031875	0.017228	8/492 1.6%	143/28927 0.4%	RTN4 ATP2B2 CFL1 NPM1 MTAP1B SFN DCLK1 XRN2	0.34394	-0.463517
18193	peptidyl-amino acid modification	0.00083115	0.0056906	9/492 1.8%	144/28927 0.4%	P4HB NMT1 MAPK1 BCKDK CAD ASPH SETD2 DDOST MLL2	0.3232	-0.490529
10975	regulation of neuron projection development	0.0063973	0.029447	7/492 1.4%	128/28927 0.4%	RTN4 YWHAH HDAC2 PSEN1 LGALS1 SIPA1L1 MTAP1B	0.319357	-0.495724
7163	establishment or maintenance of cell polarity	0.00034025	0.0025805	5/492 1.0%	36/28927 0.1%	PARD3 ARHGEF2 CFL1 MYH9 CTNNA1	0.317617	-0.498097
51495	positive regulation of cytoskeleton organization	0.0022885	0.013111	4/492 0.8%	33/28927 0.1%	CFL1 MTAP1B SYNPO DSTN	0.31636	-0.499818
9719	response to endogenous stimulus	0.0049426	0.024098	11/492 2.2%	258/28927 0.8%	CDK1 MAPK1 EIF4EBP1 SORBS1 STRN3 CFL1 PLCD1 CDK2 ADD1 EIF2B5 CTNNB1	0.309096	-0.509906
6984	ER-nucleus signaling pathway	0.010563	0.043888	3/492 0.6%	27/28927 0.0%	LMNA HSPA5 ADD1	0.307738	-0.511819
17148	negative regulation of translation	0.0095078	0.040316	3/492 0.6%	26/28927 0.0%	EIF4EBP1 CALR EIF2B5	0.296012	-0.528691
9628	response to abiotic stimulus	0.00024082	0.0019241	14/492 2.8%	270/28927 0.9%	HMGN1 MECP2 CDK2 STK3 ATP2B2 BAK1 ERCC5 NPM1 PKD2 HSPB1 PCYT1A TRIP10 SLC9A1 EIF2B5	0.292973	-0.533172
43242	negative regulation of protein complex disassembly	1.4618e-05	0.00015731	6/492 1.2%	32/28927 0.1%	GSN SPNB2 CAPZA2 MTAP1B SPNA2 TPM1	0.280058	-0.552751
46034	ATP metabolic process	0.00031458	0.00244	9/492 1.8%	126/28927 0.4%	ATP2B2 LONP1 ATP5B PKM2 MYO9B ATP5A1 MYH9 HSPA8 MYH10	0.261623	-0.582324
8283	cell proliferation	8.3986e-06	9.6001e-05	16/492 3.2%	254/28927 0.8%	PTGES3 NBN BCL2L2 SFN PCM1 RPS6 PRDX1 CTNNB1 SRRT BAK1 CSE1L PSEN1 PRKAR1A FRS2 GNL3 MYH10	0.259164	-0.586425
377	RNA splicing, via transesterification reactions with bulged adenosine as nucleophile	0.0010636	0.006758	4/492 0.8%	27/28927 0.0%	DBR1 SRRM1 YTHDC1 HNRNPA1	0.257339	-0.589494
398	nuclear mRNA splicing, via spliceosome	0.0010636	0.006758	4/492 0.8%	27/28927 0.0%	DBR1 SRRM1 YTHDC1 HNRNPA1	0.257339	-0.589494
51651	maintenance of location in cell	0.0010636	0.006758	4/492 0.8%	27/28927 0.0%	TLN1 TLN2 SF1 PCM1	0.257339	-0.589494
6928	cellular component movement	0.00014396	0.0012196	18/492 3.6%	390/28927 1.3%	EGFR HSP90AA1 EFNB1 ATP5B DPYSL3 MYH9 YWHAE SCRIB DSTN CD44 PSEN1 CFL1 NPM1 PAFAH1B2 CAP1 TOP2B DCLK1 MYH10	0.244761	-0.611259
35295	tube development	0.0059985	0.027826	13/492 2.6%	341/28927 1.1%	PTGES3 SCRIB CTNNB1 CD44 PSEN1 SP1 CASP8 NPM1 CFL1 GATAD2A GRLF1 VCAN NFIB	0.221185	-0.655244
32507	maintenance of protein location in cell	0.00067047	0.004753	4/492 0.8%	24/28927 0.0%	TLN1 TLN2 SF1 PCM1	0.216726	-0.664088
31333	negative regulation of protein complex assembly	1.106e-08	2.0969e-07	8/492 1.6%	27/28927 0.0%	EIF4EBP1 GSN SPNB2 CAPZA2 SPNA2 TMSB4X STMN1 TPM1	0.216725	-0.664092
32880	regulation of protein localization	9.7726e-05	0.00085473	9/492 1.8%	108/28927 0.3%	RSL1D1 CDK1 SEPT2 SORBS1 NOLC1 ANXA1 CNPY4 AKAP1 PRDX1	0.214571	-0.66843
48856	anatomical structure development	3.5688e-18	1.9827e-16	101/492 20.5%	2361/28927 8.1%	HMGN1 SEPT2 PDLIM7 GNA12 NAA15 STRN TTN CTNNB1 ACTG1 ATP2B2 BAK1 CD44 WDR77 ASPH FRS2 EGFR EFNB1 MECP2 ARID1A MYH9 CTNNA1 PCM1 NCAM1 MAPK1 BAZ1B SIPA1L1 JUN MTAP1B MAPK3 STMN1 ADD1 XDH AHCTF1 BCL2L2 SCRIB NIPBL FBXW8 NPM1 FN1 LGALS1 DOCK7 RPS6 PLA2G4A HDAC2 HDAC1 PPIA SMARCC2 PRKAR1A MYH10 RTN4 PTGES3 HSP90AB1 PRPH NBN CASP8 CAP1 TOP2B CDK1 ARHGEF2 HSP90AA1 ACTA1 HIST1H1B TPX2 SF1 FLNC PALLD FLNB…	0.213224	-0.671163
51493	regulation of cytoskeleton organization	4.2016e-10	1.0038e-08	15/492 3.0%	107/28927 0.3%	DYNC1LI1 CAPZA2 TPX2 PALLD TPM1 DSTN GSN SPNB2 MTAP1B NPM1 CFL1 TMSB4X SPNA2 STMN1 SYNPO	0.202869	-0.692784
9259	ribonucleotide metabolic process	0.00045456	0.0033311	12/492 2.4%	222/28927 0.7%	ATP2B2 LONP1 SEPT2 ATP5B PKM2 GNA12 MYO9B ATP5A1 MYH9 HSPA8 RRAGC MYH10	0.199589	-0.699864
44087	regulation of cellular component biogenesis	5.8977e-07	8.9743e-06	12/492 2.4%	114/28927 0.3%	EIF4EBP1 HSP90AA1 GSN SPNB2 CAPZA2 MTAP1B MECP2 SPNA2 TMSB4X STMN1 TPM1 SYNPO	0.194723	-0.710583
9150	purine ribonucleotide metabolic process	0.00038613	0.0028964	12/492 2.4%	218/28927 0.7%	ATP2B2 LONP1 SEPT2 ATP5B PKM2 GNA12 MYO9B ATP5A1 MYH9 HSPA8 RRAGC MYH10	0.194483	-0.711119
3007	heart morphogenesis	0.00439	0.022126	6/492 1.2%	90/28927 0.3%	RTN4 PSEN1 BAZ1B NPM1 TTN TPM1	0.193948	-0.712314
32272	negative regulation of protein polymerization	1.9619e-07	3.3006e-06	7/492 1.4%	26/28927 0.0%	GSN SPNB2 CAPZA2 SPNA2 TMSB4X STMN1 TPM1	0.185321	-0.732076
44265	cellular macromolecule catabolic process	0.00092786	0.006073	11/492 2.2%	208/28927 0.7%	NCBP1 FBXW8 PSEN1 UFD1L AIFM1 CLPP PSMA3 CAD CUL4B HSPA5 USP14	0.183995	-0.735195
30837	negative regulation of actin filament polymerization	1.8541e-06	2.5025e-05	6/492 1.2%	23/28927 0.0%	GSN SPNB2 CAPZA2 SPNA2 TMSB4X TPM1	0.175313	-0.756187
7051	spindle organization	0.00020932	0.0016838	4/492 0.8%	18/28927 0.0%	TUBB5 TPX2 STMN1 MYH9	0.168233	-0.77409
35148	tube formation	0.0090799	0.039085	5/492 1.0%	75/28927 0.2%	CFL1 CASP8 GRLF1 GATAD2A CTNNB1	0.165409	-0.781442
51223	regulation of protein transport	0.0090799	0.039085	5/492 1.0%	75/28927 0.2%	CDK1 NOLC1 ANXA1 AKAP1 PRDX1	0.165409	-0.781442
10942	positive regulation of cell death	0.0045582	0.022687	12/492 2.4%	292/28927 1.0%	BAK1 PLA2G4A BCLAF1 PSEN1 CD44 PDIA3 IGF2R JUN ANXA1 CAD ANXA5 PRDX1	0.153079	-0.815085
43068	positive regulation of programmed cell death	0.0038696	0.020228	12/492 2.4%	286/28927 0.9%	BAK1 PLA2G4A BCLAF1 PSEN1 CD44 PDIA3 IGF2R JUN ANXA1 CAD ANXA5 PRDX1	0.141611	-0.848904
72175	epithelial tube formation	0.0060376	0.027859	5/492 1.0%	68/28927 0.2%	CFL1 CASP8 GRLF1 GATAD2A CTNNB1	0.141024	-0.850706
43065	positive regulation of apoptosis	0.0035581	0.018848	12/492 2.4%	283/28927 0.9%	BAK1 PLA2G4A BCLAF1 PSEN1 CD44 PDIA3 IGF2R JUN ANXA1 CAD ANXA5 PRDX1	0.137484	-0.861748
42325	regulation of phosphorylation	0.012134	0.048719	13/492 2.6%	373/28927 1.2%	EGFR SFN KIDINS220 RPTOR BAK1 CD44 PSEN1 SQSTM1 JUN PRKAR1A NPM1 HSPA5 FRS2	0.130452	-0.884549
48870	cell motility	0.00064535	0.0046022	14/492 2.8%	298/28927 1.0%	EGFR HSP90AA1 EFNB1 ATP5B YWHAE SCRIB CD44 PSEN1 CFL1 NPM1 CAP1 TOP2B DCLK1 MYH10	0.127378	-0.894905
51674	localization of cell	0.00064535	0.0046022	14/492 2.8%	298/28927 1.0%	EGFR HSP90AA1 EFNB1 ATP5B YWHAE SCRIB CD44 PSEN1 CFL1 NPM1 CAP1 TOP2B DCLK1 MYH10	0.127378	-0.894905
44257	cellular protein catabolic process	0.0046104	0.02279	8/492 1.6%	152/28927 0.5%	FBXW8 PSEN1 UFD1L CLPP PSMA3 CUL4B HSPA5 USP14	0.123348	-0.908868
42274	ribosomal small subunit biogenesis	0.0096023	0.040316	2/492 0.4%	9/28927 0.0%	NPM1 RPS6	0.120803	-0.917922
50790	regulation of catalytic activity	9.2853e-05	0.00083081	28/492 5.6%	746/28927 2.5%	CAST SEPT2 STX4A MYO9B SFN RCC1 TPM1 PTMA BAK1 DYNLL1 NPM1 ARHGAP1 PLCD1 HSPA5 FRS2 EIF2B5 FN1 EGFR ARHGEF2 HSP90AA1 ANXA1 ARHGEF17 KIDINS220 ANXA2 HSP90B1 PSEN1 PRKAR1A GRLF1	0.119888	-0.921225
46907	intracellular transport	3.582e-14	1.3583e-12	34/492 6.9%	410/28927 1.4%	PACS1 COPA NUP98 YWHAZ PARD3 MTX1 STX4A MYO9B CSE1L SPNB2 NPM1 RANBP3 RANBP2 LMNA YWHAB MYH9 YWHAE FLNA MAPK1 SCFD1 YWHAG YWHAH PSEN1 ERBB2IP CFL1 MAPK3 KHSRP MGEA5 YWHAQ NOP58 TOMM22 SRP72 KPNA3 MYH10	0.118508	-0.926251
51603	proteolysis involved in cellular protein catabolic process	0.0040907	0.020947	8/492 1.6%	149/28927 0.5%	FBXW8 PSEN1 UFD1L CLPP PSMA3 CUL4B HSPA5 USP14	0.114942	-0.939519
1525	angiogenesis	0.0039279	0.020488	8/492 1.6%	148/28927 0.5%	RTN4 JUN CASP8 NAA15 PLCD1 FN1 ANXA2 CTNNB1	0.111617	-0.952271
51259	protein oligomerization	4.4001e-05	0.00042558	12/492 2.4%	173/28927 0.5%	SQSTM1 NPM1 CLPP CASP8 YWHAB MED24 ITPR3 ANXA5 CTNNA1 AKAP2 PARVA CTNNB1	0.110381	-0.957105
31344	regulation of cell projection organization	0.0037701	0.019839	8/492 1.6%	147/28927 0.5%	RTN4 HSP90AA1 YWHAH HDAC2 PSEN1 LGALS1 SIPA1L1 MTAP1B	0.109789	-0.959442
33554	cellular response to stress	1.1118e-10	2.9188e-09	30/492 6.0%	434/28927 1.5%	HMGN1 NBN MRE11A PRDX1 ERCC5 TRP53BP1 RAD21 MDC1 H2AFX HSPA5 EIF2B5 SSRP1 CDK1 DTX3L LIG1 LIG3 ANXA1 ATRX MAPK1 PSEN1 HDAC1 BAZ1B JUN EIF2S1 MAPK3 SMARCA5 SUPT16H CUL4B XRN2 ADD1	0.105828	-0.9754
32583	regulation of gene-specific transcription	0.0027984	0.015334	8/492 1.6%	140/28927 0.4%	HDAC1 IGBP1 TRIM28 NFIX BASP1 NFIB ADD1 CTNNB1	0.0969545	-1.01343
19220	regulation of phosphate metabolic process	0.00039802	0.002953	17/492 3.4%	388/28927 1.3%	EGFR SFN KIDINS220 YWHAE RPTOR BAK1 HSP90B1 CD44 PSEN1 SQSTM1 JUN IGBP1 NPM1 PRKAR1A HSPA5 AKAP1 FRS2	0.0959262	-1.01806
51174	regulation of phosphorus metabolic process	0.00039802	0.002953	17/492 3.4%	388/28927 1.3%	EGFR SFN KIDINS220 YWHAE RPTOR BAK1 HSP90B1 CD44 PSEN1 SQSTM1 JUN IGBP1 NPM1 PRKAR1A HSPA5 AKAP1 FRS2	0.0959262	-1.01806
6950	response to stress	7.326e-09	1.4832e-07	51/492 10.3%	1244/28927 4.3%	HMGN1 HSP90AB1 NBN PRDX1 HSPH1 RAD21 CD44 H2AFX EIF2B5 CDK1 HSP90AA1 LIG1 DTX3L LIG3 MECP2 STK3 NCAM1 MAPK1 TRAP1 BAZ1B PSEN1 PKM2 EIF2S1 JUN MAPK3 SMARCA5 HSPB1 XRN2 ADD1 YWHAZ MRE11A SERPINH1 ERCC5 TRP53BP1 SUMO1 MDC1 NPM1 HSPA5 TRIP10 HSPA8 FN1 SSRP1 ANXA1 ANXA5 ATRX HSP90B1 HDAC1 SUPT16H HSPD1 CUL4B MYH10	0.0940534	-1.02663
65009	regulation of molecular function	1.8487e-05	0.00019286	33/492 6.7%	871/28927 3.0%	CAST SEPT2 CALD1 STX4A MYO9B SFN RCC1 TPM1 PTMA BAK1 DYNLL1 ARHGAP1 NPM1 PKD2 PLCD1 HSPA5 FRS2 FN1 EIF2B5 EGFR ARHGEF2 HSP90AA1 ANXA1 ARHGEF17 KIDINS220 ANXA2 MAPK1 HSP90B1 PSEN1 PRKAR1A MAPK3 GRLF1 CALM1	0.0924349	-1.03416
48518	positive regulation of biological process	4.7807e-17	2.4829e-15	85/492 17.2%	1853/28927 6.4%	SEPT5 RTN4 NBN PDIA3 PDLIM7 MARCKSL1 MED24 CAD PRDX1 YBX1 DSTN CTNNB1 BAK1 ATP2B2 GBF1 CD44 PCBP1 WDR77 CAP1 YAP1 SUPT5H TOP2A FRS2 EGFR SH3PXD2B CDK1 HSP90AA1 ACTN4 EFNB1 SF1 TPX2 MECP2 CTNNA1 RPTOR CDK2 QK NCAM1 MAPK1 PSEN1 BAZ1B RFC1 JUN IGBP1 IGF2R CFL1 MAPK3 MTAP1B MGEA5 SMARCA5 RBM39 STMN1 ADD1 BCLAF1 AHCTF1 NFIX SFN TPM1 STUB1 EIF3C NIPBL SORBS1 SQSTM1 NPM1 PLCD1 TCEA1 HSPA5 SYNPO PDCD11 L…	0.0907447	-1.04218
32970	regulation of actin filament-based process	4.4076e-07	6.8822e-06	10/492 2.0%	73/28927 0.2%	GSN SPNB2 CAPZA2 CFL1 SPNA2 TMSB4X PALLD TPM1 SYNPO DSTN	0.0822135	-1.08506
32956	regulation of actin cytoskeleton organization	2.9452e-07	4.7865e-06	10/492 2.0%	70/28927 0.2%	GSN SPNB2 CAPZA2 CFL1 SPNA2 TMSB4X PALLD TPM1 SYNPO DSTN	0.0765862	-1.11585
9056	catabolic process	1.762e-05	0.00018543	32/492 6.5%	830/28927 2.8%	CAST XDH NCBP1 BCKDK SEPT2 ATP5B GNA12 CAD MYO9B PRDX1 RRAGC ATP2B2 LONP1 FBXW8 PLCD1 PDHA1 PAFAH1B2 HSPA5 USP14 HSPA8 AIFM1 UFD1L MYH9 PLA2G4A PSEN1 PKM2 CLPP PSMA3 ATP5A1 CUL4B MDH2 MYH10	0.0747074	-1.12664
48513	organ development	1.3405e-12	4.3871e-11	71/492 14.4%	1679/28927 5.8%	HSP90AB1 RTN4 PTGES3 HMGN1 PRPH NAA15 TTN CTNNB1 ATP2B2 BAK1 CD44 WDR77 CASP8 CAP1 TOP2B FRS2 EGFR CDK1 ACTA1 HIST1H1B EFNB1 SF1 MECP2 PCM1 FLNB QK NCAM1 MAPK1 PSEN1 BAZ1B JUN IGF2R PKM2 CFL1 MAPK3 VCAN ADD1 XDH CTNND1 AHCTF1 BCL2L2 SFN TPM1 SCRIB VCAM1 FBXW8 NIPBL NPM1 GATAD2A PKD2 PLCD1 TCEA1 HSPA5 DCLK1 FN1 TRIM28 LMNA BIRC6 RPS6 YWHAE ANXA2 ATRX PLA2G4A HDAC2 SP1 HDAC1 RPL22 PRKAR1A GRLF1 NFI…	0.0695174	-1.15791
9887	organ morphogenesis	5.0935e-05	0.00048263	26/492 5.2%	644/28927 2.2%	HMGN1 RTN4 CTNND1 TTN TPM1 SCRIB CTNNB1 ATP2B2 BAK1 NIPBL CD44 CASP8 NPM1 GATAD2A FRS2 EGFR CDK1 MAPK1 BAZ1B PSEN1 SP1 PKM2 PRKAR1A MAPK3 CFL1 GRLF1	0.066351	-1.17815
43254	regulation of protein complex assembly	1.3304e-06	1.8807e-05	9/492 1.8%	64/28927 0.2%	EIF4EBP1 GSN SPNB2 CAPZA2 MTAP1B SPNA2 TMSB4X STMN1 TPM1	0.0652523	-1.1854
32386	regulation of intracellular transport	0.0011878	0.0075071	5/492 1.0%	47/28927 0.1%	CDK1 SCFD1 NOLC1 AKAP1 PRDX1	0.0651823	-1.18587
60429	epithelium development	0.00066742	0.0047454	15/492 3.0%	334/28927 1.1%	EGFR CTNND1 SFN SCRIB CTNNB1 CD44 PSEN1 JUN WDR77 CASP8 NPM1 CFL1 GRLF1 GATAD2A FRS2	0.0627197	-1.2026
46822	regulation of nucleocytoplasmic transport	0.0046554	0.02279	4/492 0.8%	40/28927 0.1%	CDK1 NOLC1 AKAP1 PRDX1	0.0623475	-1.20518
45184	establishment of protein localization	3.4732e-12	1.0638e-10	40/492 8.1%	652/28927 2.2%	PACS1 COPA NUP98 AFTPH YWHAZ PARD3 SEC31A SNX5 MTX1 STX4A AHCTF1 SEC62 CHMP2B CSE1L SPNB2 RANBP3 RANBP2 SNAP23 NUP35 ACTN4 LMNA YWHAB YWHAE EPS15 MAPK1 YWHAG SCFD1 YWHAH ERBB2IP PSEN1 RAB35 CFL1 MAPK3 YWHAQ MGEA5 NOP58 TOMM22 NUP107 SRP72 KPNA3	0.0597387	-1.22374
90066	regulation of anatomical structure size	1.5894e-05	0.00016951	15/492 3.0%	238/28927 0.8%	RTN4 CAPZA2 SFN TPM1 DSTN ATP2B2 GSN SPNB2 CFL1 MTAP1B NPM1 TMSB4X SPNA2 XRN2 DCLK1	0.0588573	-1.2302
15031	protein transport	2.6045e-12	8.0807e-11	40/492 8.1%	646/28927 2.2%	PACS1 COPA NUP98 AFTPH YWHAZ PARD3 SEC31A SNX5 MTX1 STX4A AHCTF1 SEC62 CHMP2B CSE1L SPNB2 RANBP3 RANBP2 SNAP23 NUP35 ACTN4 LMNA YWHAB YWHAE EPS15 MAPK1 YWHAG SCFD1 YWHAH ERBB2IP PSEN1 RAB35 CFL1 MAPK3 YWHAQ MGEA5 NOP58 TOMM22 NUP107 SRP72 KPNA3	0.0586088	-1.23204
32271	regulation of protein polymerization	3.4656e-06	4.3188e-05	8/492 1.6%	54/28927 0.1%	GSN SPNB2 CAPZA2 MTAP1B SPNA2 TMSB4X STMN1 TPM1	0.0521603	-1.28266
33157	regulation of intracellular protein transport	0.0035015	0.018672	4/492 0.8%	37/28927 0.1%	CDK1 NOLC1 AKAP1 PRDX1	0.0505377	-1.29638
33036	macromolecule localization	9.9623e-18	5.4091e-16	57/492 11.5%	892/28927 3.0%	COPA NCBP1 TLN1 SEC31A TLN2 CTNNB1 RANBP3 BAT1A RANBP2 NUP35 ACTN4 MECP2 SF1 PCM1 QK MAPK1 PSEN1 CFL1 MAPK3 KHSRP MGEA5 THOC4 TMSB4X TOMM22 SRP72 NUP107 KPNA3 AKAP2 PACS1 NUP98 AFTPH YWHAZ PARD3 SNX5 MTX1 STX4A AHCTF1 SEC62 SCRIB CHMP2B CSE1L SPNB2 NPM1 SNAP23 ANXA1 LMNA YWHAB HNRNPA1 YWHAE EPS15 SCFD1 YWHAG YWHAH ERBB2IP RAB35 YWHAQ NOP58	0.048191	-1.31703
6916	anti-apoptosis	0.0016212	0.0098054	7/492 1.4%	100/28927 0.3%	ZC3HC1 PSEN1 BAG3 BIRC6 HSPD1 PTMA FN1	0.0466162	-1.33146
30833	regulation of actin filament polymerization	9.5827e-05	0.00085104	6/492 1.2%	44/28927 0.1%	GSN SPNB2 CAPZA2 SPNA2 TMSB4X TPM1	0.0463233	-1.3342
10033	response to organic substance	0.0012298	0.0076434	23/492 4.6%	668/28927 2.3%	CDK1 HSP90AA1 STRN3 ANXA5 CDK2 CTNNB1 NCAM1 MAPK1 SRRT PLA2G4A HSP90B1 EIF4EBP1 SORBS1 CFL1 MAPK3 CASP8 PLCD1 HSPD1 HSPA5 SETD2 ADD1 EIF2B5 SLC9A1	0.0462948	-1.33447
16331	morphogenesis of embryonic epithelium	0.004634	0.02279	6/492 1.2%	91/28927 0.3%	CFL1 CASP8 GRLF1 GATAD2A SCRIB CTNNB1	0.0457262	-1.33983
71310	cellular response to organic substance	0.0072113	0.032878	8/492 1.6%	164/28927 0.5%	SRRT HSP90B1 EIF4EBP1 SORBS1 HSPA5 CDK2 ADD1 CTNNB1	0.0454955	-1.34203
8104	protein localization	1.8434e-16	8.9876e-15	50/492 10.1%	747/28927 2.5%	COPA TLN1 SEC31A TLN2 CTNNB1 RANBP3 RANBP2 NUP35 ACTN4 SF1 MECP2 PCM1 MAPK1 PSEN1 MAPK3 CFL1 MGEA5 TMSB4X TOMM22 SRP72 NUP107 KPNA3 AKAP2 PACS1 NUP98 AFTPH YWHAZ PARD3 SNX5 MTX1 STX4A AHCTF1 SEC62 SCRIB CHMP2B CSE1L SPNB2 NPM1 SNAP23 LMNA YWHAB YWHAE EPS15 SCFD1 YWHAG YWHAH ERBB2IP RAB35 YWHAQ NOP58	0.0454348	-1.34261
30832	regulation of actin filament length	1.8979e-06	2.5473e-05	8/492 1.6%	50/28927 0.1%	GSN SPNB2 CAPZA2 CFL1 SPNA2 TMSB4X TPM1 DSTN	0.0419464	-1.37731
70887	cellular response to chemical stimulus	0.0049426	0.024098	11/492 2.2%	258/28927 0.8%	SRRT HSP90B1 EIF4EBP1 HDAC1 SORBS1 ANXA1 HSPA5 PRDX1 CDK2 ADD1 CTNNB1	0.0418209	-1.37861
8064	regulation of actin polymerization or depolymerization	1.6182e-06	2.209e-05	8/492 1.6%	49/28927 0.1%	GSN SPNB2 CAPZA2 CFL1 SPNA2 TMSB4X TPM1 DSTN	0.039986	-1.39809
51235	maintenance of location	0.00034025	0.0025805	5/492 1.0%	36/28927 0.1%	TLN1 TLN2 SF1 TMSB4X PCM1	0.0370955	-1.43068
51494	negative regulation of cytoskeleton organization	9.7903e-07	1.409e-05	8/492 1.6%	46/28927 0.1%	GSN SPNB2 CAPZA2 MTAP1B SPNA2 TMSB4X STMN1 TPM1	0.0353435	-1.45169
45893	positive regulation of transcription, DNA-dependent	0.0032603	0.017582	17/492 3.4%	472/28927 1.6%	TRIM28 MECP2 SF1 NFIX ZFP148 YBX1 CTNNB1 SP1 BAZ1B JUN IGBP1 THRAP3 TCEA1 YAP1 TOP2A NFIB ADD1	0.0346661	-1.46009
45944	positive regulation of transcription from RNA polymerase II promoter	0.012306	0.049328	14/492 2.8%	415/28927 1.4%	SF1 NFIX ZFP148 YBX1 CTNNB1 SP1 JUN IGBP1 THRAP3 TCEA1 YAP1 TOP2A NFIB ADD1	0.032884	-1.48302
51254	positive regulation of RNA metabolic process	0.0014465	0.008861	18/492 3.6%	475/28927 1.6%	TRIM28 MECP2 SF1 NFIX ZFP148 YBX1 CTNNB1 SP1 BAZ1B JUN IGBP1 THRAP3 TCEA1 YAP1 SUPT5H TOP2A NFIB ADD1	0.0319682	-1.49528
375	RNA splicing, via transesterification reactions	0.0012244	0.0076434	4/492 0.8%	28/28927 0.0%	DBR1 SRRM1 YTHDC1 HNRNPA1	0.0295929	-1.52881
9891	positive regulation of biosynthetic process	2.2145e-10	5.511e-09	39/492 7.9%	716/28927 2.4%	AHCTF1 MED24 NFIX YBX1 CTNNB1 EIF3C SORBS1 GBF1 PCBP1 NPM1 WDR77 PLCD1 TCEA1 YAP1 TOP2A CDK1 HSP90AA1 TRIM28 SF1 TPX2 MECP2 ANXA1 ZFP148 CDK2 MAPK1 PLA2G4A SP1 NOLC1 RFC1 BAZ1B JUN IGBP1 GTF2F1 THRAP3 MAPK3 SMARCA5 RBM39 NFIB ADD1	0.0278171	-1.55569
60562	epithelial tube morphogenesis	0.0011624	0.0073663	9/492 1.8%	151/28927 0.5%	PSEN1 CD44 CFL1 NPM1 CASP8 GRLF1 GATAD2A SCRIB CTNNB1	0.0271113	-1.56685
32535	regulation of cellular component size	1.4043e-06	1.9505e-05	15/492 3.0%	195/28927 0.6%	RTN4 CAPZA2 SFN TPM1 DSTN ATP2B2 GSN SPNB2 CFL1 MTAP1B NPM1 TMSB4X SPNA2 XRN2 DCLK1	0.0264676	-1.57729
31328	positive regulation of cellular biosynthetic process	1.4139e-10	3.632e-09	39/492 7.9%	705/28927 2.4%	AHCTF1 MED24 NFIX YBX1 CTNNB1 EIF3C SORBS1 GBF1 PCBP1 NPM1 WDR77 PLCD1 TCEA1 YAP1 TOP2A CDK1 HSP90AA1 TRIM28 SF1 TPX2 MECP2 ANXA1 ZFP148 CDK2 MAPK1 PLA2G4A SP1 NOLC1 RFC1 BAZ1B JUN IGBP1 GTF2F1 THRAP3 MAPK3 SMARCA5 RBM39 NFIB ADD1	0.0248929	-1.60392
2009	morphogenesis of an epithelium	0.0008705	0.0057607	12/492 2.4%	239/28927 0.8%	EGFR PSEN1 CD44 CFL1 NPM1 CASP8 GRLF1 GATAD2A CTNND1 FRS2 SCRIB CTNNB1	0.0247973	-1.6056
45185	maintenance of protein location	0.00013987	0.0011891	5/492 1.0%	30/28927 0.1%	TLN1 TLN2 SF1 TMSB4X PCM1	0.0244975	-1.61088
43434	response to peptide hormone stimulus	0.011881	0.047863	6/492 1.2%	111/28927 0.3%	EIF4EBP1 SORBS1 PLCD1 CDK2 ADD1 EIF2B5	0.0205817	-1.68652
10604	positive regulation of macromolecule metabolic process	5.8078e-12	1.6921e-10	45/492 9.1%	817/28927 2.8%	AHCTF1 MED24 NFIX STUB1 YBX1 CTNNB1 EIF3C GBF1 SORBS1 CD44 SQSTM1 PCBP1 NPM1 WDR77 TCEA1 YAP1 HSPA5 SUPT5H TOP2A CDK1 TRIM28 SF1 TPX2 MECP2 ZFP148 CDK2 QK MAPK1 SP1 PSEN1 BAZ1B RFC1 NOLC1 NEDD4 JUN IGBP1 GTF2F1 THRAP3 MAPK3 MGEA5 SMARCA5 RBM39 CUL4B NFIB ADD1	0.0202169	-1.69429
10557	positive regulation of macromolecule biosynthetic process	4.8321e-09	1.0038e-07	35/492 7.1%	666/28927 2.3%	AHCTF1 MED24 NFIX YBX1 CTNNB1 EIF3C SORBS1 GBF1 PCBP1 NPM1 WDR77 TCEA1 YAP1 TOP2A CDK1 TRIM28 SF1 TPX2 MECP2 ZFP148 CDK2 MAPK1 SP1 NOLC1 RFC1 BAZ1B JUN IGBP1 GTF2F1 THRAP3 MAPK3 SMARCA5 RBM39 NFIB ADD1	0.0181869	-1.74024
48729	issue morphogenesis	0.00083439	0.0056906	14/492 2.8%	306/28927 1.0%	EGFR CTNND1 TPM1 SCRIB CTNNB1 CD44 PSEN1 PRKAR1A CASP8 NPM1 CFL1 GRLF1 GATAD2A FRS2	0.0163194	-1.7873
32869	cellular response to insulin stimulus	0.0095776	0.040316	4/492 0.8%	49/28927 0.1%	EIF4EBP1 SORBS1 CDK2 ADD1	0.0154341	-1.81152
6886	intracellular protein transport	3.0307e-11	8.3221e-10	24/492 4.8%	263/28927 0.9%	PACS1 COPA NUP98 YWHAZ PARD3 MTX1 STX4A LMNA YWHAB YWHAE MAPK1 YWHAG YWHAH CSE1L ERBB2IP SPNB2 CFL1 MAPK3 YWHAQ MGEA5 NOP58 TOMM22 SRP72 KPNA3	0.0128165	-1.89223
7507	heart development	1.2364e-05	0.00013549	15/492 3.0%	233/28927 0.8%	RTN4 LMNA TTN TPM1 CTNNB1 VCAM1 NIPBL BAZ1B PSEN1 NPM1 CASP8 PKD2 VCAN FRS2 MYH10	0.0125522	-1.90128
9893	positive regulation of metabolic process	1.3152e-12	4.3638e-11	49/492 9.9%	908/28927 3.1%	MED24 YBX1 CTNNB1 CD44 GBF1 PCBP1 WDR77 YAP1 SUPT5H TOP2A CDK1 HSP90AA1 MECP2 TPX2 SF1 CDK2 QK MAPK1 RFC1 BAZ1B PSEN1 IGBP1 JUN MAPK3 SMARCA5 MGEA5 RBM39 ADD1 AHCTF1 NFIX STUB1 EIF3C SORBS1 SQSTM1 NPM1 TCEA1 PLCD1 HSPA5 TRIM28 ANXA1 ZFP148 PLA2G4A NOLC1 SP1 NEDD4 GTF2F1 THRAP3 CUL4B NFIB	0.0124903	-1.90343
48522	positive regulation of cellular process	5.0359e-16	2.2279e-14	77/492 15.6%	1639/28927 5.6%	SEPT5 RTN4 NBN PDIA3 PDLIM7 MARCKSL1 MED24 CAD PRDX1 YBX1 DSTN CTNNB1 BAK1 CD44 GBF1 PCBP1 WDR77 YAP1 SUPT5H TOP2A EGFR SH3PXD2B CDK1 HSP90AA1 ACTN4 EFNB1 SF1 TPX2 MECP2 CTNNA1 RPTOR CDK2 NCAM1 MAPK1 PSEN1 BAZ1B RFC1 IGBP1 JUN IGF2R CFL1 MAPK3 MTAP1B MGEA5 SMARCA5 RBM39 STMN1 ADD1 BCLAF1 AHCTF1 NFIX SFN STUB1 EIF3C SORBS1 SQSTM1 NPM1 PLCD1 TCEA1 HSPA5 SYNPO PDCD11 LGALS1 TRIM28 ANXA1 BIRC6 ZFP148…	0.00833969	-2.07885
16265	death	2.1061e-06	2.7798e-05	26/492 5.2%	536/28927 1.8%	CAD BCL2L2 CTNNB1 BAK1 RAD21 DYNLL1 GSN SQSTM1 BAG3 CASP8 NPM1 GATAD2A DAP ACIN1 PDCD11 AIFM1 TPX2 PEA15A RPS6 STK3 SLTM PSEN1 JUN MGEA5 SH3KBP1 PDCD5	0.0076081	-2.11872
9792	embryonic development ending in birth or egg hatching	2.6607e-10	6.5529e-09	30/492 6.0%	450/28927 1.5%	GNA12 TTN TPM1 YBX1 CTNNB1 VCAM1 NIPBL FBXW8 CASP8 NPM1 PKD2 GATAD2A BTF3 PLCD1 ENO1 MLL2 EGFR BIRC6 CAPN2 MYH9 SFRS1 NMT1 MAPK1 TJP1 SP1 PSEN1 CFL1 GRLF1 MYH10 ADD1	0.00750111	-2.12487
43009	chordate embryonic development	2.0348e-10	5.117e-09	30/492 6.0%	445/28927 1.5%	GNA12 TTN TPM1 YBX1 CTNNB1 VCAM1 NIPBL FBXW8 CASP8 NPM1 PKD2 GATAD2A BTF3 PLCD1 ENO1 MLL2 EGFR BIRC6 CAPN2 MYH9 SFRS1 NMT1 MAPK1 TJP1 SP1 PSEN1 CFL1 GRLF1 MYH10 ADD1	0.00704808	-2.15193
8219	cell death	1.4405e-06	1.9892e-05	26/492 5.2%	525/28927 1.8%	CAD BCL2L2 CTNNB1 BAK1 RAD21 DYNLL1 GSN SQSTM1 BAG3 CASP8 NPM1 GATAD2A DAP ACIN1 PDCD11 AIFM1 TPX2 PEA15A RPS6 STK3 SLTM PSEN1 JUN MGEA5 SH3KBP1 PDCD5	0.00655087	-2.1837
6457	protein folding	5.2889e-06	6.2862e-05	11/492 2.2%	117/28927 0.4%	HSP90AB1 TRAP1 HSPH1 HSP90B1 HSP90AA1 RANBP2 HSPD1 CALR CANX STUB1 HSPA8	0.00615841	-2.21053
6807	nitrogen compound metabolic process	2.5764e-40	5.5955e-38	159/492 32.3%	3030/28927 10.4%	CAST HMGN1 NCBP1 SEPT2 RNMT PRPF4B U2AF2 GNA12 NAA15 MED24 PNN CTNNB1 ESF1 TOP1 ATP2B2 SFRS7 RAD21 TARDBP SRRM2 SND1 BAT1A PSIP1 SRRM1 H2AFX SUPT5H MLL2 SNRPA1 DARS LIG1 NUDT5 MECP2 LIG3 ARID1A RRP9 MYH9 PCM1 SFRS1 STK3 HNRNPU SFRS2 SLTM MAPK1 PA2G4 NOP2 PTRF RFC1 BAZ1B JUN SMARCA5 SNRPF MYBBP1A XRN2 MDH2 ADD1 XDH SETD1B MRE11A HDGF AHCTF1 MYO9B RRAGC TRP53BP1 HNRNPK PELP1 HTATSF1 HNRNPD LEO1 PCY…	0.00519203	-2.28466
51301	cell divisio	8.3676e-09	1.6658e-07	22/492 4.4%	294/28927 1.0%	SEPT5 ANAPC1 CDK1 DYNC1LI1 PARD3 ARHGEF2 SEPT2 ZC3HC1 LIG1 LIG3 TPX2 CDC23 AHCTF1 ANLN RCC1 CDK2 DSTN TOP1 RAD21 CFL1 TOP2A MYH10	0.00443769	-2.35284
70727	cellular macromolecule localization	1.9031e-12	6.062e-11	27/492 5.4%	297/28927 1.0%	PACS1 COPA YWHAZ NUP98 PARD3 MTX1 STX4A CTNNB1 CSE1L SPNB2 SF1 LMNA YWHAB PCM1 YWHAE MAPK1 YWHAG YWHAH ERBB2IP CFL1 MAPK3 MGEA5 YWHAQ NOP58 TOMM22 SRP72 KPNA3	0.00415985	-2.38092
34613	cellular protein localization	1.6224e-12	5.2376e-11	27/492 5.4%	295/28927 1.0%	PACS1 COPA YWHAZ NUP98 PARD3 MTX1 STX4A CTNNB1 CSE1L SPNB2 SF1 LMNA YWHAB PCM1 YWHAE MAPK1 YWHAG YWHAH ERBB2IP CFL1 MAPK3 MGEA5 YWHAQ NOP58 TOMM22 SRP72 KPNA3	0.00402112	-2.39565
34641	cellular nitrogen compound metabolic process	3.2195e-41	7.6915e-39	158/492 32.1%	2945/28927 10.1%	CAST HMGN1 NCBP1 SEPT2 RNMT PRPF4B U2AF2 GNA12 NAA15 MED24 PNN CTNNB1 ESF1 TOP1 ATP2B2 SFRS7 RAD21 TARDBP SRRM2 SND1 BAT1A PSIP1 SRRM1 H2AFX SUPT5H MLL2 SNRPA1 DARS LIG1 NUDT5 MECP2 LIG3 ARID1A RRP9 MYH9 PCM1 SFRS1 STK3 HNRNPU SFRS2 SLTM MAPK1 PA2G4 NOP2 PTRF RFC1 BAZ1B JUN SMARCA5 SNRPF MYBBP1A XRN2 MDH2 ADD1 XDH SETD1B MRE11A HDGF AHCTF1 MYO9B RRAGC TRP53BP1 HNRNPK PELP1 HTATSF1 HNRNPD LEO1 PCY…	0.0036149	-2.4419
9057	macromolecule catabolic process	0.0019599	0.011364	12/492 2.4%	263/28927 0.9%	CAST NCBP1 FBXW8 PSEN1 UFD1L AIFM1 CLPP PSMA3 CAD CUL4B HSPA5 USP14	0.00348398	-2.45792
1701	in utero embryonic development	2.373e-11	6.5921e-10	25/492 5.0%	283/28927 0.9%	GNA12 TTN TPM1 YBX1 CTNNB1 VCAM1 FBXW8 NPM1 PKD2 GATAD2A BTF3 PLCD1 MLL2 ENO1 EGFR BIRC6 SFRS1 CAPN2 MYH9 NMT1 MAPK1 TJP1 SP1 MYH10 ADD1	0.00338269	-2.47074
45892	negative regulation of transcription, DNA-dependent	0.0022397	0.012862	14/492 2.8%	340/28927 1.1%	TRIM28 MECP2 CBX3 NFIX BASP1 ZFP148 YBX1 CTNNB1 CBX5 PA2G4 HDAC1 SMARCA5 DNMT1 ADD1	0.00321218	-2.4932
51253	negative regulation of RNA metabolic process	0.00087379	0.0057665	15/492 3.0%	343/28927 1.1%	TRIM28 MECP2 CBX3 NFIX BASP1 ZFP148 YBX1 CTNNB1 CBX5 PA2G4 HDAC1 NPM1 SMARCA5 DNMT1 ADD1	0.00256083	-2.59162
60548	negative regulation of cell death	9.3524e-06	0.0001062	18/492 3.6%	316/28927 1.0%	EGFR ZC3HC1 MECP2 ANXA1 BIRC6 CTNNA1 RPS6 PTMA YBX1 NCAM1 YWHAH PSEN1 HDAC1 CD44 BAG3 IGBP1 HSPD1 FN1	0.0024967	-2.60263
43069	negative regulation of programmed cell death	2.2684e-05	0.00023159	17/492 3.4%	306/28927 1.0%	EGFR ZC3HC1 MECP2 ANXA1 BIRC6 CTNNA1 RPS6 PTMA YBX1 YWHAH PSEN1 HDAC1 CD44 IGBP1 BAG3 HSPD1 FN1	0.00244315	-2.61205
43066	negative regulation of apoptosis	1.8383e-05	0.00019262	17/492 3.4%	301/28927 1.0%	EGFR ZC3HC1 MECP2 ANXA1 BIRC6 CTNNA1 RPS6 PTMA YBX1 YWHAH PSEN1 HDAC1 CD44 IGBP1 BAG3 HSPD1 FN1	0.00223466	-2.65079
51716	cellular response to stimulus	4.2211e-09	8.8457e-08	36/492 7.3%	695/28927 2.4%	HMGN1 NBN MRE11A PRDX1 CTNNB1 SRRT ERCC5 TRP53BP1 EIF4EBP1 RAD21 SORBS1 MDC1 H2AFX HSPA5 EIF2B5 SSRP1 CDK1 DTX3L LIG1 LIG3 ANXA1 CDK2 ATRX MAPK1 HSP90B1 PSEN1 BAZ1B HDAC1 JUN EIF2S1 MAPK3 SUPT16H SMARCA5 CUL4B XRN2 ADD1	0.00217077	-2.66339
31325	positive regulation of cellular metabolic process	4.5869e-12	1.3698e-10	46/492 9.3%	843/28927 2.9%	AHCTF1 MED24 NFIX STUB1 YBX1 CTNNB1 EIF3C GBF1 SORBS1 CD44 SQSTM1 PCBP1 NPM1 WDR77 PLCD1 TCEA1 YAP1 HSPA5 SUPT5H TOP2A CDK1 HSP90AA1 TRIM28 SF1 TPX2 MECP2 ANXA1 ZFP148 CDK2 MAPK1 PLA2G4A SP1 PSEN1 BAZ1B RFC1 NOLC1 JUN IGBP1 GTF2F1 THRAP3 MAPK3 MGEA5 SMARCA5 RBM39 NFIB ADD1	0.00215688	-2.66617
51173	positive regulation of nitrogen compound metabolic process	1.6195e-07	2.7635e-06	32/492 6.5%	664/28927 2.2%	AHCTF1 MED24 NFIX YBX1 CTNNB1 GBF1 NPM1 WDR77 TCEA1 YAP1 SUPT5H TOP2A CDK1 HSP90AA1 TRIM28 MECP2 SF1 ZFP148 CDK2 SP1 NOLC1 RFC1 BAZ1B IGBP1 JUN GTF2F1 THRAP3 SMARCA5 MGEA5 RBM39 NFIB ADD1	0.00197445	-2.70455
6793	phosphorus metabolic process	0.0075136	0.033539	27/492 5.4%	956/28927 3.3%	BCKDK PRPF4B ATP5B CAD AAK1 SPNB2 PKD2 SGK269 FRS2 DCLK1 EGFR CDK1 TRIM28 MECP2 PKN2 CDK2 PTPN12 STK3 MAPK1 PSEN1 EIF2S1 PKM2 CFL1 PI4K2A PRKAR1A MAPK3 ATP5A1	0.00195134	-2.70967
6796	phosphate metabolic process	0.0075136	0.033539	27/492 5.4%	956/28927 3.3%	BCKDK PRPF4B ATP5B CAD AAK1 SPNB2 PKD2 SGK269 FRS2 DCLK1 EGFR CDK1 TRIM28 MECP2 PKN2 CDK2 PTPN12 STK3 MAPK1 PSEN1 EIF2S1 PKM2 CFL1 PI4K2A PRKAR1A MAPK3 ATP5A1	0.00195134	-2.70967
23034	intracellular signaling pathway	0.003005	0.016316	27/492 5.4%	891/28927 3.0%	PTGES3 NBN GNA12 MYO9B GSN ARHGAP1 PKD2 PLCD1 HSPA5 FRS2 DCLK1 EGFR CDK1 ARHGEF2 LMNA ARHGAP29 PEA15A SLC9A3R1 STK3 MAPK1 PSEN1 RAB35 MAPK3 YWHAQ STMN1 SLC9A1 ADD1	0.00186823	-2.72857
45935	positive regulation of nucleobase, nucleoside, nucleotide and nucleic acid metabolic process	2.5145e-07	4.1428e-06	31/492 6.3%	643/28927 2.2%	AHCTF1 MED24 NFIX YBX1 CTNNB1 GBF1 NPM1 WDR77 TCEA1 YAP1 SUPT5H TOP2A CDK1 TRIM28 MECP2 SF1 ZFP148 CDK2 SP1 NOLC1 RFC1 BAZ1B IGBP1 JUN GTF2F1 THRAP3 SMARCA5 MGEA5 RBM39 NFIB ADD1	0.00167544	-2.77587
6357	regulation of transcription from RNA polymerase II promoter	0.012008	0.048296	20/492 4.0%	673/28927 2.3%	TRIM28 SF1 MECP2 NFIX ZFP148 YBX1 CTNNB1 BRWD1 SP1 HDAC1 JUN IGBP1 THRAP3 WDR77 TCEA1 YAP1 SUPT5H TOP2A NFIB ADD1	0.00156388	-2.8058
48285	organelle fission	7.4192e-06	8.6042e-05	14/492 2.8%	196/28927 0.6%	ANAPC1 CDK1 DYNC1LI1 ARHGEF2 ZC3HC1 SEPT2 TPX2 AHCTF1 CDC23 ANLN RCC1 RPS6 CDK2 RAD21	0.00131819	-2.88002
6397	mRNA processing	2.3321e-23	2.2286e-21	37/492 7.5%	258/28927 0.8%	NCBP1 RNMT PRPF4B U2AF2 TRA2A YBX1 PNN SFRS7 HNRNPK PCBP1 TARDBP SRRM2 BAT1A DBR1 SRRM1 PABPC1 HNRNPC PRPF40A SNRPA1 CSTF3 PDCD11 SF1 YTHDC1 SFRS1 HNRNPA1 HNRNPU SMN1 SFRS2 QK KHSRP ZRANB2 THOC4 RBM39 SNRPF HNRNPH1 XRN2 KIAA1429	0.00126178	-2.89902
87	M phase of mitotic cell cycle	6.2139e-06	7.2769e-05	14/492 2.8%	193/28927 0.6%	ANAPC1 CDK1 DYNC1LI1 ARHGEF2 ZC3HC1 SEPT2 TPX2 AHCTF1 CDC23 ANLN RCC1 RPS6 CDK2 RAD21	0.00121237	-2.91636
6915	apoptosis	2.3248e-06	3.0022e-05	24/492 4.8%	472/28927 1.6%	PDCD11 AIFM1 TPX2 BCL2L2 CAD PEA15A RPS6 STK3 CTNNB1 SLTM BAK1 RAD21 PSEN1 DYNLL1 GSN SQSTM1 BAG3 JUN NPM1 CASP8 SH3KBP1 ACIN1 DAP PDCD5	0.00119216	-2.92367
280	nuclear division	5.8526e-06	6.8876e-05	14/492 2.8%	192/28927 0.6%	ANAPC1 CDK1 DYNC1LI1 ARHGEF2 ZC3HC1 SEPT2 TPX2 AHCTF1 CDC23 ANLN RCC1 RPS6 CDK2 RAD21	0.00117971	-2.92822
7067	mitosis	5.8526e-06	6.8876e-05	14/492 2.8%	192/28927 0.6%	ANAPC1 CDK1 DYNC1LI1 ARHGEF2 ZC3HC1 SEPT2 TPX2 AHCTF1 CDC23 ANLN RCC1 RPS6 CDK2 RAD21	0.00117971	-2.92822
12501	programmed cell death	9.2978e-07	1.3544e-05	25/492 5.0%	480/28927 1.6%	CAD BCL2L2 CTNNB1 BAK1 RAD21 DYNLL1 SQSTM1 GSN BAG3 CASP8 NPM1 GATAD2A DAP ACIN1 PDCD11 AIFM1 TPX2 PEA15A RPS6 STK3 SLTM PSEN1 JUN SH3KBP1 PDCD5	0.0011326	-2.94592
279	M phase	1.3566e-07	2.3656e-06	20/492 4.0%	288/28927 0.9%	ANAPC1 CDK1 DYNC1LI1 ARHGEF2 NBN SEPT2 ZC3HC1 MRE11A TPX2 CDC23 AHCTF1 ANLN MYH9 RCC1 RPS6 CDK2 RAD21 TUBB5 H2AFX STMN1	0.000943651	-3.02519
30163	protein catabolic process	0.0036928	0.019518	9/492 1.8%	179/28927 0.6%	CAST FBXW8 PSEN1 UFD1L CLPP PSMA3 CUL4B HSPA5 USP14	0.000843273	-3.07403
22403	cell cycle phase	9.2333e-07	1.3533e-05	20/492 4.0%	325/28927 1.1%	ANAPC1 CDK1 DYNC1LI1 ARHGEF2 NBN SEPT2 ZC3HC1 MRE11A TPX2 CDC23 AHCTF1 ANLN MYH9 RCC1 RPS6 CDK2 RAD21 TUBB5 H2AFX STMN1	0.000512266	-3.2905
45941	positive regulation of transcription	3.7346e-06	4.5754e-05	27/492 5.4%	588/28927 2.0%	AHCTF1 MED24 NFIX YBX1 CTNNB1 GBF1 WDR77 TCEA1 YAP1 TOP2A TRIM28 MECP2 SF1 ZFP148 CDK2 NOLC1 RFC1 BAZ1B SP1 GTF2F1 IGBP1 JUN THRAP3 SMARCA5 RBM39 NFIB ADD1	0.000433492	-3.36302
6355	regulation of transcription, DNA-dependent	0.0013309	0.0081944	35/492 7.1%	1192/28927 4.1%	CBX3 NFIX YBX1 CBX5 CTNNB1 MAX TRP53BP1 WDR77 GATAD2B TCEA1 YAP1 SUPT5H ETV6 TOP2A PDCD11 TRIM28 MECP2 SF1 MTA1 ZFP148 BASP1 IRF9 PA2G4 BRWD1 SP1 PTRF HDAC1 BAZ1B IGBP1 JUN THRAP3 SMARCA5 DNMT1 NFIB ADD1	0.000390267	-3.40864
10628	positive regulation of gene expression	1.402e-07	2.427e-06	31/492 6.3%	626/28927 2.1%	AHCTF1 MED24 NFIX YBX1 CTNNB1 CD44 GBF1 NPM1 WDR77 TCEA1 YAP1 TOP2A CDK1 TRIM28 MECP2 SF1 ZFP148 CDK2 QK SP1 NOLC1 RFC1 BAZ1B GTF2F1 IGBP1 JUN THRAP3 SMARCA5 RBM39 NFIB ADD1	0.000389716	-3.40925
16071	mRNA metabolic process	3.4942e-23	3.1769e-21	39/492 7.9%	296/28927 1.0%	NCBP1 RNMT PRPF4B U2AF2 TRA2A YBX1 PNN SFRS7 HNRNPK PCBP1 TARDBP SRRM2 BAT1A HNRNPD DBR1 SRRM1 PABPC1 HNRNPC PRPF40A SNRPA1 CSTF3 PDCD11 SF1 YTHDC1 SFRS1 HNRNPA1 HNRNPU SMN1 QK SFRS2 HNRPDL KHSRP ZRANB2 THOC4 RBM39 SNRPF HNRNPH1 XRN2 KIAA1429	0.000378797	-3.42159
51252	regulation of RNA metabolic process	0.000482	0.0035214	37/492 7.5%	1212/28927 4.1%	CBX3 NFIX YBX1 CBX5 CTNNB1 MAX TRP53BP1 NPM1 WDR77 HNRNPD GATAD2B TCEA1 YAP1 ETV6 SUPT5H TOP2A PDCD11 TRIM28 MECP2 SF1 MTA1 ZFP148 BASP1 IRF9 PA2G4 BRWD1 SP1 PTRF HDAC1 BAZ1B IGBP1 JUN THRAP3 SMARCA5 DNMT1 NFIB ADD1	0.000286591	-3.54274
90304	nucleic acid metabolic process	5.205e-39	1.0362e-36	136/492 27.6%	2318/28927 8.0%	CAST HMGN1 NCBP1 RNMT PRPF4B U2AF2 NAA15 MED24 PNN CTNNB1 ESF1 TOP1 SFRS7 RAD21 TARDBP SRRM2 SND1 BAT1A PSIP1 SRRM1 H2AFX SUPT5H MLL2 SNRPA1 DARS LIG1 MECP2 LIG3 ARID1A RRP9 PCM1 SFRS1 STK3 HNRNPU SFRS2 SLTM PA2G4 NOP2 PTRF RFC1 BAZ1B JUN SMARCA5 SNRPF MYBBP1A XRN2 ADD1 SETD1B MRE11A HDGF AHCTF1 TRP53BP1 HNRNPK PELP1 HTATSF1 HNRNPD LEO1 HNRNPC PABPC1 PRPF40A CSTF3 MPHOSPH10 YTHDC1 ZFP148 RPS6 HNR…	0.000280332	-3.55233
8380	RNA splicing	4.6823e-22	3.6084e-20	32/492 6.5%	197/28927 0.6%	NCBP1 PRPF4B U2AF2 TRA2A YBX1 PNN SFRS7 HNRNPK TARDBP SRRM2 BAT1A DBR1 SRRM1 HNRNPC PABPC1 PRPF40A SNRPA1 SF1 YTHDC1 SFRS1 HNRNPA1 HNRNPU SMN1 SFRS2 QK KHSRP ZRANB2 THOC4 RBM39 SNRPF HNRNPH1 KIAA1429	0.000240905	-3.61815
6412	translation	4.0397e-21	2.6808e-19	35/492 7.1%	262/28927 0.9%	RPL18 EEF1B2 EIF5B RPLP2 RPL22L1 RPS3 EIF3C EIF3B EIF3G EIF3H RPL6 RPS3A RPLP0 NARS2 RPLP1 EIF3K RPL11 RPL4 MARS EIF2B5 EGFR EEF1A1 RPSA DARS RPS9 EEF2 DENR EIF4G1 TARS RPS18 RPL22 EIF2S1 TSFM EIF2S2 EEF1D	0.000210072	-3.67763
6139	nucleobase, nucleoside, nucleotide and nucleic acid metabolic process	1.2267e-43	3.2562e-41	155/492 31.5%	2716/28927 9.3%	CAST HMGN1 NCBP1 SEPT2 RNMT PRPF4B U2AF2 GNA12 NAA15 MED24 PNN CTNNB1 ESF1 TOP1 ATP2B2 SFRS7 RAD21 TARDBP SRRM2 SND1 BAT1A PSIP1 SRRM1 H2AFX SUPT5H MLL2 SNRPA1 DARS LIG1 NUDT5 MECP2 LIG3 ARID1A RRP9 MYH9 PCM1 SFRS1 STK3 HNRNPU SFRS2 SLTM MAPK1 PA2G4 NOP2 PTRF RFC1 BAZ1B JUN SMARCA5 SNRPF MYBBP1A XRN2 MDH2 ADD1 XDH SETD1B MRE11A HDGF AHCTF1 MYO9B RRAGC TRP53BP1 HNRNPK PELP1 HTATSF1 HNRNPD LEO1 PAB…	0.000167447	-3.77612
6350	transcription	4.2527e-15	1.722e-13	73/492 14.8%	1562/28927 5.3%	CAST TCOF1 NAA15 MED24 SLIRP YBX1 PNN CTNNB1 ESF1 TOP1 MAX DYNLL1 TARDBP SND1 PSIP1 YAP1 SUPT5H MLL2 MECP2 CCNL1 SF1 ARID1A MCM2 PCM1 STK3 MCM6 SLTM HNRPDL PA2G4 BRWD1 PTRF RFC1 BAZ1B JUN KHSRP RBM39 MYBBP1A XRN2 ADD1 BCLAF1 SETD1B HDGF CTNND1 AHCTF1 NFIX TRP53BP1 PELP1 HTATSF1 HNRNPD LEO1 CHD1 GATAD2B TCEA1 ETV6 CHD4 MARS SSRP1 TRIM28 ILF3 ZFP148 IRF9 HDAC2 SP1 ILF2 HDAC1 GTF2F1 THRAP3 WHSC1L1 S…	0.000162706	-3.7886
16310	phosphorylation	0.00085182	0.0056906	26/492 5.2%	773/28927 2.6%	BCKDK PRPF4B ATP5B CAD AAK1 SPNB2 PKD2 SGK269 FRS2 DCLK1 EGFR CDK1 TRIM28 MECP2 PKN2 CDK2 STK3 MAPK1 PSEN1 EIF2S1 PKM2 CFL1 PRKAR1A MAPK3 PI4K2A ATP5A1	0.000155219	-3.80905
278	mitotic cell cycle	1.4387e-05	0.00015552	15/492 3.0%	236/28927 0.8%	ANAPC1 CDK1 DYNC1LI1 ARHGEF2 SEPT2 ZC3HC1 TPX2 AHCTF1 CDC23 ANLN RCC1 RPS6 CDK2 RAD21 STMN1	0.00014512	-3.83827
10629	negative regulation of gene expression	2.8941e-07	4.7357e-06	26/492 5.2%	482/28927 1.6%	NCBP1 BCLAF1 CBX3 NFIX YBX1 CTNNB1 CBX5 MAX SRRT BAK1 SND1 NPM1 STRN3 TRIM28 MECP2 YWHAB BASP1 ZFP148 PA2G4 HDAC2 HDAC1 RFC1 SMARCA5 DNMT1 MYBBP1A ADD1	7.01544e-05	-4.15395
65007	biological regulation	3.5905e-23	3.1769e-21	221/492 44.9%	7119/28927 24.6%	HMGN1 DYNC1LI1 PDLIM7 NAA15 MED24 CTNNB1 ATP2B2 BAK1 CD44 GBF1 WDR77 H2AFY SUPT5H EIF2B5 CLNS1A ZC3HC1 EFNB1 STRN3 MECP2 PCM1 CTNNA1 MYH9 RPTOR MAPK1 PTRF RFC1 BAZ1B SIPA1L1 EIF2S1 JUN SERBP1 MAPK3 MYBBP1A ADD1 AHCTF1 BCL2L2 MYO9B RCC1 CALR SCRIB TRP53BP1 HTATSF1 SPNB2 LEO1 LGALS1 CDC23 RPS6 PLA2G4A NOLC1 SUPT16H SLC9A1 RTN4 BCKDK PDIA3 MARCKSL1 ATP5B PDIA6 SLIRP YBX1 DYNLL1 BAG3 CAP1 TOP2A SH3PX…	6.23092e-05	-4.20545
22402	cell cycle process	2.1877e-07	3.6549e-06	23/492 4.6%	383/28927 1.3%	ANAPC1 DYNC1LI1 CDK1 ARHGEF2 NBN SEPT2 ZC3HC1 MRE11A SF1 TPX2 CDC23 AHCTF1 ANLN MYH9 RCC1 RPS6 CDK2 RAD21 TUBB5 PKD2 H2AFX STMN1 MYH10	5.82396e-05	-4.23478
10605	negative regulation of macromolecule metabolic process	4.5213e-10	1.0695e-08	35/492 7.1%	608/28927 2.1%	NCBP1 BCLAF1 CBX3 NFIX CALR YBX1 CBX5 CTNNB1 SRRT MAX BAK1 EIF4EBP1 SND1 NPM1 EIF2B5 STRN3 TRIM28 YWHAB MECP2 ZFP148 BASP1 YWHAE PA2G4 HDAC2 HDAC1 RFC1 PSEN1 IGBP1 JUN MGEA5 SMARCA5 DNMT1 AKAP1 MYBBP1A ADD1	5.46209e-05	-4.26264
6468	protein amino acid phosphorylation	0.0025807	0.014506	21/492 4.2%	624/28927 2.1%	EGFR CDK1 BCKDK PRPF4B TRIM28 PKN2 CAD STK3 CDK2 MAPK1 PSEN1 SPNB2 EIF2S1 AAK1 CFL1 MAPK3 PRKAR1A PKD2 SGK269 FRS2 DCLK1	5.18716e-05	-4.28507
9892	negative regulation of metabolic process	9.5748e-10	2.1995e-08	36/492 7.3%	657/28927 2.2%	NCBP1 BCLAF1 CBX3 NFIX CALR YBX1 CBX5 CTNNB1 SRRT MAX BAK1 EIF4EBP1 DYNLL1 SND1 NPM1 EIF2B5 STRN3 TRIM28 YWHAB MECP2 ZFP148 BASP1 YWHAE PA2G4 HDAC2 PSEN1 HDAC1 RFC1 JUN IGBP1 MGEA5 SMARCA5 DNMT1 AKAP1 MYBBP1A ADD1	2.78822e-05	-4.55467
50789	regulation of biological process	3.0297e-22	2.4126e-20	210/492 42.6%	6694/28927 23.1%	HMGN1 DYNC1LI1 PDLIM7 NAA15 MED24 CTNNB1 ATP2B2 BAK1 CD44 GBF1 WDR77 H2AFY SUPT5H EIF2B5 ZC3HC1 EFNB1 STRN3 MECP2 PCM1 CTNNA1 MYH9 RPTOR MAPK1 PTRF RFC1 BAZ1B SIPA1L1 EIF2S1 JUN SERBP1 MAPK3 MYBBP1A ADD1 AHCTF1 BCL2L2 MYO9B CALR TRP53BP1 HTATSF1 SPNB2 LEO1 LGALS1 CDC23 RPS6 PLA2G4A NOLC1 SUPT16H SLC9A1 RTN4 BCKDK PDIA3 MARCKSL1 ATP5B PDIA6 SLIRP YBX1 DYNLL1 BAG3 CAP1 TOP2A SH3PXD2B ARHGEF2 AIFM1 …	2.77439e-05	-4.55683
16481	negative regulation of transcription	5.1111e-05	0.00048263	20/492 4.0%	427/28927 1.4%	BCLAF1 STRN3 TRIM28 YWHAB MECP2 CBX3 NFIX ZFP148 BASP1 YBX1 CBX5 CTNNB1 PA2G4 HDAC2 HDAC1 RFC1 SMARCA5 DNMT1 MYBBP1A ADD1	2.61194e-05	-4.58304
31324	negative regulation of cellular metabolic process	9.4817e-09	1.872e-07	32/492 6.5%	587/28927 2.0%	BCLAF1 CBX3 NFIX CALR YBX1 CBX5 CTNNB1 BAK1 EIF4EBP1 DYNLL1 NPM1 EIF2B5 STRN3 TRIM28 MECP2 YWHAB ZFP148 BASP1 YWHAE PA2G4 HDAC2 HDAC1 RFC1 PSEN1 IGBP1 JUN SMARCA5 MGEA5 DNMT1 AKAP1 MYBBP1A ADD1	1.46448e-05	-4.83432
7049	cell cycle	1.3376e-10	3.4734e-09	36/492 7.3%	611/28927 2.1%	SEPT5 DYNC1LI1 PARD3 NBN SEPT2 MRE11A AHCTF1 ANLN RCC1 RAD21 NIPBL MDC1 TUBB5 PKD2 H2AFX ANAPC1 CDK1 ARHGEF2 ZC3HC1 LIG1 SF1 TPX2 LIG3 ANXA1 CDC23 MCM2 RPS6 MYH9 CDK2 MCM6 MAPK1 MAPK3 STMN1 CUL4B CALM1 MYH10	1.22151e-05	-4.9131
45934	negative regulation of nucleobase, nucleoside, nucleotide and nucleic acid metabolic process	4.3971e-05	0.00042558	21/492 4.2%	457/28927 1.5%	BCLAF1 STRN3 TRIM28 YWHAB MECP2 CBX3 NFIX ZFP148 BASP1 YBX1 CBX5 CTNNB1 PA2G4 HDAC2 HDAC1 RFC1 NPM1 SMARCA5 DNMT1 MYBBP1A ADD1	1.09277e-05	-4.96147
51172	negative regulation of nitrogen compound metabolic process	1.9331e-05	0.00020079	22/492 4.4%	466/28927 1.6%	BCLAF1 STRN3 TRIM28 YWHAB MECP2 CBX3 NFIX ZFP148 BASP1 YBX1 CBX5 CTNNB1 PA2G4 HDAC2 DYNLL1 HDAC1 RFC1 NPM1 SMARCA5 DNMT1 MYBBP1A ADD1	9.92779e-06	-5.00315
9890	negative regulation of biosynthetic process	1.9353e-06	2.5829e-05	25/492 5.0%	500/28927 1.7%	BCLAF1 CBX3 NFIX CALR YBX1 CTNNB1 CBX5 EIF4EBP1 DYNLL1 EIF2B5 STRN3 TRIM28 MECP2 YWHAB BASP1 ZFP148 PA2G4 HDAC2 HDAC1 RFC1 SMARCA5 MGEA5 DNMT1 MYBBP1A ADD1	9.40493e-06	-5.02664
31327	negative regulation of cellular biosynthetic process	1.5048e-06	2.066e-05	25/492 5.0%	493/28927 1.7%	BCLAF1 CBX3 NFIX CALR YBX1 CTNNB1 CBX5 EIF4EBP1 DYNLL1 EIF2B5 STRN3 TRIM28 MECP2 YWHAB BASP1 ZFP148 PA2G4 HDAC2 HDAC1 RFC1 SMARCA5 MGEA5 DNMT1 MYBBP1A ADD1	7.98403e-06	-5.09778
10558	negative regulation of macromolecule biosynthetic process	3.1014e-06	3.8996e-05	24/492 4.8%	480/28927 1.6%	BCLAF1 STRN3 TRIM28 YWHAB MECP2 CBX3 NFIX ZFP148 BASP1 CALR YBX1 CBX5 CTNNB1 EIF4EBP1 PA2G4 HDAC2 RFC1 HDAC1 MGEA5 SMARCA5 DNMT1 MYBBP1A ADD1 EIF2B5	7.71387e-06	-5.11273
10941	regulation of cell death	4.7124e-08	8.5938e-07	33/492 6.7%	662/28927 2.2%	BCLAF1 PDIA3 BCL2L2 CAD PRDX1 PTMA YBX1 CTNNB1 BAK1 CD44 BAG3 CASP8 TPR FN1 EGFR ZC3HC1 ACTN4 MECP2 ANXA1 BIRC6 PEA15A RPS6 CTNNA1 ANXA5 NCAM1 PLA2G4A YWHAH PSEN1 HDAC1 IGBP1 JUN IGF2R HSPD1	3.54884e-06	-5.44991
43067	regulation of programmed cell death	9.6889e-08	1.7146e-06	32/492 6.5%	649/28927 2.2%	BCLAF1 PDIA3 BCL2L2 CAD PRDX1 PTMA YBX1 CTNNB1 BAK1 CD44 BAG3 CASP8 TPR FN1 EGFR ZC3HC1 ACTN4 MECP2 ANXA1 BIRC6 PEA15A RPS6 CTNNA1 ANXA5 PLA2G4A YWHAH PSEN1 HDAC1 IGBP1 JUN IGF2R HSPD1	3.17905e-06	-5.4977
42981	regulation of apoptosis	7.0581e-08	1.2678e-06	32/492 6.5%	640/28927 2.2%	BCLAF1 PDIA3 BCL2L2 CAD PRDX1 PTMA YBX1 CTNNB1 BAK1 CD44 BAG3 CASP8 TPR FN1 EGFR ZC3HC1 ACTN4 MECP2 ANXA1 BIRC6 PEA15A RPS6 CTNNA1 ANXA5 PLA2G4A YWHAH PSEN1 HDAC1 IGBP1 JUN IGF2R HSPD1	2.6983e-06	-5.56891
9058	biosynthetic process	3.8514e-25	4.6005e-23	126/492 25.6%	2782/28927 9.6%	RPL18 CAST NAA15 EIF5B MED24 RPLP2 RPL22L1 CTNNB1 PNN ESF1 ATP2B2 TOP1 GBF1 SND1 RPLP0 TARDBP RPLP1 RPN1 PSIP1 RPL11 PDHA1 SUPT5H DDOST MLL2 EIF2B5 EGFR DARS LIG1 MECP2 LIG3 EEF2 ARID1A PCM1 STK3 SLTM PA2G4 RPS18 PTRF RFC1 BAZ1B EIF2S1 JUN EIF2S2 MYBBP1A XRN2 ADD1 EEF1B2 SETD1B HDGF AHCTF1 SERPINH1 EIF3C TRP53BP1 EIF3B EIF3G PELP1 EIF3H RPL6 HTATSF1 EIF3K HNRNPD LEO1 PCYT1A RPL4 EEF1A1 RPSA RPS9 …	1.71368e-06	-5.76607
50794	regulation of cellular process	3.6853e-20	2.2575e-18	198/492 40.2%	6369/28927 22.0%	HMGN1 DYNC1LI1 PDLIM7 NAA15 MED24 CTNNB1 ATP2B2 BAK1 CD44 GBF1 WDR77 SUPT5H EIF2B5 ZC3HC1 EFNB1 STRN3 MECP2 PCM1 CTNNA1 MYH9 RPTOR MAPK1 PTRF RFC1 BAZ1B SIPA1L1 EIF2S1 JUN MAPK3 MYBBP1A ADD1 AHCTF1 BCL2L2 MYO9B CALR TRP53BP1 HTATSF1 SPNB2 LEO1 LGALS1 CDC23 RPS6 PLA2G4A NOLC1 SUPT16H SLC9A1 RTN4 BCKDK PDIA3 MARCKSL1 ATP5B PDIA6 SLIRP YBX1 DYNLL1 BAG3 TOP2A SH3PXD2B ARHGEF2 AIFM1 TPX2 SF1 ARHGEF17 …	1.29302e-06	-5.88839
6464	protein modification process	3.7804e-05	0.00037631	40/492 8.1%	1190/28927 4.1%	BCKDK PRPF4B CAD STUB1 TTLL12 SUMO1 SPNB2 AAK1 RPN1 PKD2 SGK269 ASPH FRS2 DDOST DCLK1 MLL2 EGFR P4HB CDK1 TRIM28 MECP2 PKN2 BIRC6 ILF3 RBBP6 STK3 PTPN12 CDK2 MAPK1 NMT1 HDAC2 PSEN1 HDAC1 NEDD4 UBA2 EIF2S1 CFL1 MAPK3 PRKAR1A SETD2	9.2655e-07	-6.03313
44249	cellular biosynthetic process	6.73e-26	8.4621e-24	125/492 25.4%	2692/28927 9.3%	RPL18 CAST NAA15 EIF5B MED24 RPLP2 RPL22L1 CTNNB1 PNN ESF1 ATP2B2 TOP1 GBF1 SND1 RPLP0 TARDBP RPLP1 RPN1 PSIP1 RPL11 PDHA1 SUPT5H DDOST EIF2B5 MLL2 EGFR DARS LIG1 MECP2 LIG3 EEF2 ARID1A PCM1 STK3 SLTM PA2G4 RPS18 PTRF RFC1 BAZ1B EIF2S1 JUN EIF2S2 MYBBP1A XRN2 ADD1 EEF1B2 SETD1B HDGF AHCTF1 EIF3C TRP53BP1 EIF3B EIF3G PELP1 EIF3H RPL6 HTATSF1 EIF3K HNRNPD LEO1 PCYT1A RPL4 EEF1A1 RPSA RPS9 ZFP148 DE…	8.41564e-07	-6.07491
43687	post-translational protein modification	0.0001284	0.0011035	34/492 6.9%	1005/28927 3.4%	BCKDK PRPF4B CAD STUB1 SUMO1 AAK1 SPNB2 PKD2 SGK269 ASPH FRS2 DCLK1 MLL2 EGFR CDK1 TRIM28 MECP2 PKN2 BIRC6 ILF3 RBBP6 STK3 CDK2 PTPN12 MAPK1 HDAC2 PSEN1 HDAC1 NEDD4 EIF2S1 CFL1 MAPK3 PRKAR1A SETD2	6.69896e-07	-6.17399
10467	gene expression	6.9668e-52	3.7313e-49	153/492 31.0%	2280/28927 7.8%	CAST RPL18 NCBP1 RNMT PRPF4B U2AF2 EIF5B NAA15 MED24 RPLP2 RPL22L1 PNN CTNNB1 ESF1 TOP1 SFRS7 TARDBP SRRM2 SND1 RPLP0 RPLP1 BAT1A PSIP1 SRRM1 RPL11 SUPT5H MLL2 EIF2B5 EGFR SNRPA1 DARS MECP2 ARID1A EEF2 RRP9 PCM1 SFRS1 STK3 HNRNPU SFRS2 SLTM RPS18 PA2G4 NOP2 PTRF RFC1 BAZ1B EIF2S1 JUN EIF2S2 SNRPF MYBBP1A XRN2 ADD1 EEF1B2 SETD1B HDGF AHCTF1 SERPINH1 EIF3C TRP53BP1 EIF3B HNRNPK EIF3G PELP1 EIF3H RP…	6.21794e-07	-6.20635
9059	macromolecule biosynthetic process	1.0893e-29	1.7349e-27	115/492 23.3%	2108/28927 7.2%	RPL18 CAST NAA15 EIF5B MED24 RPLP2 RPL22L1 CTNNB1 PNN ESF1 TOP1 SND1 RPLP0 TARDBP RPLP1 RPN1 PSIP1 RPL11 SUPT5H DDOST EIF2B5 MLL2 EGFR DARS LIG1 MECP2 LIG3 EEF2 ARID1A PCM1 STK3 SLTM PA2G4 RPS18 PTRF RFC1 BAZ1B EIF2S1 JUN EIF2S2 MYBBP1A XRN2 ADD1 EEF1B2 SETD1B HDGF AHCTF1 SERPINH1 EIF3C TRP53BP1 EIF3B EIF3G PELP1 RPL6 EIF3H HTATSF1 EIF3K HNRNPD LEO1 RPL4 EEF1A1 RPSA RPS9 ZFP148 DENR NMT1 HDAC2 HD…	3.38043e-07	-6.47103
45449	regulation of transcription	2.465e-16	1.1547e-14	87/492 17.6%	1979/28927 6.8%	NAA15 CBX3 MED24 SLIRP YBX1 PNN CBX5 CTNNB1 ESF1 MAX DYNLL1 GBF1 TARDBP SND1 WDR77 PSIP1 YAP1 SUPT5H TOP2A MLL2 STRN3 SF1 MECP2 CCNL1 MTA1 ARID1A MCM2 BASP1 PCM1 STK3 CDK2 MCM6 SLTM HNRPDL MAPK1 BRWD1 PA2G4 PTRF RFC1 BAZ1B JUN IGBP1 MAPK3 KHSRP SMARCA5 RBM39 MYBBP1A XRN2 ADD1 BCLAF1 SETD1B HDGF CTNND1 AHCTF1 NFIX SUMO1 TRP53BP1 SQSTM1 HTATSF1 HNRNPD GATAD2B LEO1 CHD1 TCEA1 ETV6 CHD4 SSRP1 PDCD11 …	3.1784e-07	-6.49779
34645	cellular macromolecule biosynthetic process	2.9072e-29	4.3408e-27	114/492 23.1%	2098/28927 7.2%	RPL18 CAST NAA15 EIF5B MED24 RPLP2 RPL22L1 CTNNB1 PNN ESF1 TOP1 SND1 RPLP0 TARDBP RPLP1 RPN1 PSIP1 RPL11 SUPT5H DDOST EIF2B5 MLL2 EGFR DARS LIG1 MECP2 LIG3 EEF2 ARID1A PCM1 STK3 SLTM PA2G4 RPS18 PTRF RFC1 BAZ1B EIF2S1 JUN EIF2S2 MYBBP1A XRN2 ADD1 EEF1B2 SETD1B HDGF AHCTF1 EIF3C TRP53BP1 EIF3B EIF3G RPL6 EIF3H PELP1 HTATSF1 EIF3K HNRNPD LEO1 RPL4 EEF1A1 RPSA RPS9 ZFP148 DENR NMT1 HDAC2 HDAC1 GTF2F…	3.07731e-07	-6.51183
43412	macromolecule modification	4.7164e-06	5.7195e-05	44/492 8.9%	1248/28927 4.3%	BCKDK RNMT PRPF4B CAD STUB1 TTLL12 SUMO1 DKC1 SPNB2 AAK1 PKD2 RPN1 SGK269 ASPH FRS2 DDOST DCLK1 MLL2 EGFR P4HB CDK1 TRIM28 PKN2 MECP2 BIRC6 ILF3 PCM1 RBBP6 STK3 PTPN12 CDK2 MAPK1 NMT1 HDAC2 PSEN1 HDAC1 NEDD4 UBA2 EIF2S1 CFL1 MAPK3 PRKAR1A DNMT1 SETD2	2.86109e-07	-6.54347
60255	regulation of macromolecule metabolic process	4.7809e-24	4.759e-22	117/492 23.7%	2525/28927 8.7%	NCBP1 NAA15 MED24 CBX3 CTNNB1 CBX5 PNN ESF1 BAK1 EIF4EBP1 CD44 GBF1 SND1 TARDBP WDR77 PSIP1 H2AFY PUM2 SUPT5H EIF2B5 MLL2 EGFR STRN3 MECP2 MTA1 ARID1A BASP1 PCM1 STK3 SLTM MAPK1 PA2G4 PTRF RFC1 BAZ1B IGBP1 JUN EIF2S1 MAPK3 SMARCA5 AKAP1 MYBBP1A XRN2 ADD1 SETD1B HDGF AHCTF1 CALR EIF3C TRP53BP1 HTATSF1 NPM1 EIF3K HNRNPD LEO1 ZFP148 HDAC2 HDAC1 NOLC1 NEDD4 GTF2F1 SMARCC2 PRKAR1A SUPT16H DNMT1 TMPO S…	2.67157e-07	-6.57323
10468	regulation of gene expression	5.0208e-22	3.6348e-20	105/492 21.3%	2227/28927 7.6%	NCBP1 NAA15 MED24 CBX3 CTNNB1 CBX5 PNN ESF1 BAK1 EIF4EBP1 CD44 GBF1 SND1 TARDBP WDR77 PSIP1 H2AFY PUM2 SUPT5H EIF2B5 MLL2 STRN3 MECP2 MTA1 ARID1A BASP1 PCM1 STK3 SLTM MAPK1 PA2G4 PTRF RFC1 BAZ1B IGBP1 JUN EIF2S1 MAPK3 SMARCA5 MYBBP1A XRN2 ADD1 SETD1B HDGF AHCTF1 CALR EIF3C TRP53BP1 HTATSF1 NPM1 HNRNPD EIF3K LEO1 ZFP148 HDAC2 HDAC1 NOLC1 GTF2F1 SMARCC2 SUPT16H DNMT1 TMPO SLIRP YBX1 MAX DYNLL1 PCBP…	1.06044e-07	-6.97451
10556	regulation of macromolecule biosynthetic process	7.0248e-22	4.9359e-20	103/492 20.9%	2165/28927 7.4%	NCBP1 NAA15 MED24 CBX3 CTNNB1 CBX5 PNN ESF1 EIF4EBP1 GBF1 SND1 TARDBP WDR77 PSIP1 PUM2 SUPT5H EIF2B5 MLL2 STRN3 MECP2 MTA1 ARID1A BASP1 PCM1 STK3 SLTM MAPK1 PA2G4 PTRF RFC1 BAZ1B IGBP1 JUN EIF2S1 MAPK3 SMARCA5 MYBBP1A XRN2 ADD1 SETD1B HDGF AHCTF1 CALR EIF3C TRP53BP1 HTATSF1 NPM1 HNRNPD EIF3K LEO1 ZFP148 HDAC2 HDAC1 NOLC1 GTF2F1 SMARCC2 SUPT16H DNMT1 TMPO SLIRP YBX1 MAX DYNLL1 PCBP1 YAP1 TOP2A CDK…	6.6462e-08	-7.17743
9889	regulation of biosynthetic process	4.9534e-22	3.6348e-20	107/492 21.7%	2299/28927 7.9%	NCBP1 NAA15 MED24 CBX3 CTNNB1 CBX5 PNN ESF1 EIF4EBP1 GBF1 SND1 TARDBP WDR77 PSIP1 PUM2 SUPT5H EIF2B5 MLL2 STRN3 MECP2 MTA1 ARID1A BASP1 PCM1 STK3 SLTM MAPK1 PA2G4 PTRF RFC1 BAZ1B IGBP1 JUN EIF2S1 MAPK3 SMARCA5 MYBBP1A XRN2 ADD1 SETD1B HDGF AHCTF1 CALR EIF3C TRP53BP1 HTATSF1 NPM1 HNRNPD EIF3K LEO1 ZFP148 PLA2G4A HDAC2 HDAC1 NOLC1 GTF2F1 SMARCC2 SUPT16H DNMT1 TMPO SLIRP YBX1 MAX DYNLL1 PCBP1 YAP1 T…	5.92275e-08	-7.22748
19222	regulation of metabolic process	1.2331e-24	1.3391e-22	129/492 26.2%	2932/28927 10.1%	NCBP1 NAA15 MED24 CBX3 CTNNB1 CBX5 PNN ESF1 BAK1 EIF4EBP1 CD44 GBF1 TARDBP SND1 WDR77 PSIP1 H2AFY PUM2 SUPT5H FRS2 MLL2 EIF2B5 EGFR STRN3 MECP2 MTA1 ARID1A BASP1 PCM1 STK3 RPTOR SLTM MAPK1 PA2G4 PTRF RFC1 BAZ1B IGBP1 JUN EIF2S1 MAPK3 SMARCA5 AKAP1 MYBBP1A XRN2 ADD1 SETD1B HDGF AHCTF1 CALR EIF3C TRP53BP1 HTATSF1 NPM1 EIF3K HNRNPD LEO1 ZFP148 PLA2G4A HDAC2 HDAC1 NOLC1 NEDD4 GTF2F1 SMARCC2 PRKAR1A S…	4.9027e-08	-7.30957
31326	regulation of cellular biosynthetic process	2.3688e-22	1.9514e-20	107/492 21.7%	2277/28927 7.8%	NCBP1 NAA15 MED24 CBX3 CTNNB1 CBX5 PNN ESF1 EIF4EBP1 GBF1 SND1 TARDBP WDR77 PSIP1 PUM2 SUPT5H EIF2B5 MLL2 STRN3 MECP2 MTA1 ARID1A BASP1 PCM1 STK3 SLTM MAPK1 PA2G4 PTRF RFC1 BAZ1B IGBP1 JUN EIF2S1 MAPK3 SMARCA5 MYBBP1A XRN2 ADD1 SETD1B HDGF AHCTF1 CALR EIF3C TRP53BP1 HTATSF1 NPM1 HNRNPD EIF3K LEO1 ZFP148 PLA2G4A HDAC2 HDAC1 NOLC1 GTF2F1 SMARCC2 SUPT16H DNMT1 TMPO SLIRP YBX1 MAX DYNLL1 PCBP1 YAP1 T…	4.38003e-08	-7.35852
51171	regulation of nitrogen compound metabolic process	3.1244e-16	1.4354e-14	94/492 19.1%	2251/28927 7.7%	NAA15 CBX3 MED24 SLIRP YBX1 PNN CBX5 CTNNB1 ESF1 MAX DYNLL1 GBF1 TARDBP SND1 ARHGAP1 WDR77 PSIP1 YAP1 SUPT5H TOP2A MLL2 CDK1 HSP90AA1 STRN3 SF1 MECP2 CCNL1 MTA1 ARID1A MCM2 BASP1 PCM1 STK3 CDK2 MCM6 SLTM HNRPDL MAPK1 BRWD1 PA2G4 BAZ1B RFC1 PTRF JUN IGBP1 MAPK3 KHSRP MGEA5 SMARCA5 RBM39 MYBBP1A XRN2 ADD1 BCLAF1 SETD1B HDGF CTNND1 AHCTF1 NFIX TPM1 SUMO1 TRP53BP1 SQSTM1 HTATSF1 NPM1 PKD2 HNRNPD GATA…	3.12094e-08	-7.50571
19219	regulation of nucleobase, nucleoside, nucleotide and nucleic acid metabolic process	4.2794e-16	1.9289e-14	93/492 18.9%	2224/28927 7.6%	NAA15 CBX3 MED24 SLIRP YBX1 PNN CBX5 CTNNB1 ESF1 MAX DYNLL1 GBF1 TARDBP SND1 ARHGAP1 WDR77 PSIP1 YAP1 SUPT5H TOP2A MLL2 CDK1 STRN3 SF1 MECP2 CCNL1 MTA1 ARID1A MCM2 BASP1 PCM1 STK3 CDK2 MCM6 SLTM HNRPDL MAPK1 BRWD1 PA2G4 BAZ1B RFC1 PTRF JUN IGBP1 MAPK3 KHSRP MGEA5 SMARCA5 RBM39 MYBBP1A XRN2 ADD1 BCLAF1 SETD1B HDGF CTNND1 AHCTF1 NFIX TPM1 SUMO1 TRP53BP1 SQSTM1 HTATSF1 NPM1 PKD2 HNRNPD GATAD2B LEO1 …	2.54928e-08	-7.59358
80090	regulation of primary metabolic process	9.2959e-25	1.0575e-22	121/492 24.5%	2623/28927 9.0%	NCBP1 NAA15 MED24 CBX3 CTNNB1 CBX5 PNN ESF1 BAK1 EIF4EBP1 CD44 GBF1 SND1 TARDBP WDR77 PSIP1 PUM2 SUPT5H EIF2B5 MLL2 EGFR STRN3 MECP2 MTA1 ARID1A BASP1 PCM1 STK3 SLTM MAPK1 PA2G4 PTRF RFC1 BAZ1B IGBP1 JUN EIF2S1 MAPK3 SMARCA5 AKAP1 MYBBP1A XRN2 ADD1 SETD1B HDGF AHCTF1 CALR EIF3C TRP53BP1 HTATSF1 NPM1 EIF3K HNRNPD LEO1 ZFP148 PLA2G4A HDAC2 HDAC1 NOLC1 NEDD4 GTF2F1 SMARCC2 PRKAR1A SUPT16H DNMT1 TMPO…	1.4992e-08	-7.82414
31323	regulation of cellular metabolic process	1.4427e-24	1.4985e-22	124/492 25.2%	2748/28927 9.4%	NCBP1 NAA15 MED24 CBX3 CTNNB1 CBX5 PNN ESF1 BAK1 EIF4EBP1 CD44 GBF1 SND1 TARDBP WDR77 PSIP1 PUM2 SUPT5H FRS2 EIF2B5 MLL2 EGFR STRN3 MECP2 MTA1 ARID1A BASP1 PCM1 STK3 RPTOR SLTM MAPK1 PA2G4 PTRF RFC1 BAZ1B IGBP1 JUN EIF2S1 MAPK3 SMARCA5 AKAP1 MYBBP1A XRN2 ADD1 SETD1B HDGF AHCTF1 CALR EIF3C TRP53BP1 HTATSF1 NPM1 EIF3K HNRNPD LEO1 ZFP148 PLA2G4A HDAC2 HDAC1 NOLC1 GTF2F1 SMARCC2 PRKAR1A SUPT16H DNMT1…	1.2692e-08	-7.89647
48519	negative regulation of biological process	9.8926e-16	4.2202e-14	76/492 15.4%	1624/28927 5.6%	RTN4 NCBP1 NBN ATP5B CAPZA2 CBX3 PTMA YBX1 CBX5 CTNNB1 MAX BAK1 EIF4EBP1 DYNLL1 CD44 GSN BAG3 SND1 WDR77 ASPH DAP TPR EIF2B5 EGFR ARHGEF2 ZC3HC1 ACTN4 STRN3 MECP2 BASP1 PCM1 CTNNA1 NCAM1 MAPK1 PA2G4 PSEN1 RFC1 JUN IGBP1 MTAP1B MGEA5 SMARCA5 SPNA2 TMSB4X STMN1 AKAP1 MYBBP1A ADD1 BCLAF1 NFIX SFN CALR TPM1 SRRT SPNB2 NPM1 PKD2 HSPA5 FN1 LGALS1 TRIM28 YWHAB ANXA1 BIRC6 ZFP148 RPS6 ANXA5 YWHAE ANXA2 Y…	4.29956e-09	-8.36658
48523	negative regulation of cellular process	2.5647e-14	9.8824e-13	68/492 13.8%	1440/28927 4.9%	RTN4 NBN CAPZA2 ATP5B CBX3 PTMA YBX1 CBX5 CTNNB1 BAK1 EIF4EBP1 DYNLL1 CD44 GSN BAG3 WDR77 ASPH DAP EIF2B5 EGFR ARHGEF2 ZC3HC1 ACTN4 STRN3 MECP2 BASP1 PCM1 CTNNA1 NCAM1 MAPK1 PA2G4 PSEN1 RFC1 JUN IGBP1 MTAP1B MGEA5 SMARCA5 SPNA2 TMSB4X STMN1 AKAP1 MYBBP1A ADD1 BCLAF1 NFIX SFN CALR TPM1 SPNB2 NPM1 PKD2 HSPA5 FN1 LGALS1 TRIM28 YWHAB ANXA1 BIRC6 ZFP148 RPS6 YWHAE YWHAH HDAC2 HDAC1 DNMT1 HSPD1 NFIB	8.24405e-10	-9.08386
8152	metabolic process	4.6368e-44	1.3847e-41	250/492 50.8%	6467/28927 22.3%	RPL18 HMGN1 DYNC1LI1 U2AF2 NAA15 RPLP2 MED24 RPL22L1 CTNNB1 ATP2B2 SFRS7 GBF1 RPLP0 RPLP1 RPL11 H2AFX PDHA1 SUPT5H EIF2B5 LIG1 LIG3 MECP2 MYH9 PCM1 SFRS1 SFRS2 MAPK1 RPS18 NOP2 PTRF RFC1 BAZ1B JUN EIF2S1 EIF2S2 MAPK3 MYBBP1A MDH2 ADD1 MRE11A AHCTF1 MYO9B CALR SERPINH1 COIL TRP53BP1 HTATSF1 SPNB2 LEO1 PABPC1 PRPF40A RPSA RPS9 YTHDC1 RPS6 HNRNPA1 PTPN12 NOP14 PLA2G4A NOLC1 UBA2 SUPT16H UTP20 BCKDK …	1.59182e-12	-11.7981
44237	cellular metabolic process	2.9418e-51	1.1713e-48	237/492 48.1%	5368/28927 18.5%	RPL18 HMGN1 U2AF2 NAA15 RPLP2 MED24 RPL22L1 CTNNB1 ATP2B2 SFRS7 GBF1 RPLP0 RPLP1 RPL11 H2AFX PDHA1 SUPT5H EIF2B5 LIG1 LIG3 MECP2 MYH9 PCM1 SFRS1 SFRS2 MAPK1 RPS18 NOP2 PTRF RFC1 BAZ1B JUN EIF2S1 EIF2S2 MAPK3 MYBBP1A MDH2 ADD1 MRE11A AHCTF1 MYO9B CALR TRP53BP1 HTATSF1 SPNB2 LEO1 PABPC1 PRPF40A RPSA RPS9 YTHDC1 RPS6 HNRNPA1 PTPN12 NOP14 PLA2G4A NOLC1 UBA2 SUPT16H UTP20 BCKDK ATP5B TCOF1 SLIRP CANX …	2.33134e-14	-13.6324
19538	protein metabolic process	1.0641e-19	6.3555e-18	98/492 19.9%	2135/28927 7.3%	RPL18 CAST PRPF4B EIF5B RPLP2 RPL22L1 AAK1 RPLP0 RPLP1 RPN1 RPL11 ASPH DDOST FRS2 EIF2B5 MLL2 EGFR DARS MECP2 EEF2 STK3 MAPK1 RPS18 EIF2S1 EIF2S2 MAPK3 PSMA3 CLPP ADD1 EEF1B2 CALR SERPINH1 EIF3C FBXW8 EIF3B EIF3G RPL6 EIF3H SPNB2 EIF3K RPL4 RPSA EEF1A1 P4HB RPS9 DENR PTPN12 NMT1 HDAC2 HDAC1 NEDD4 UBA2 PRKAR1A HSPD1 HSP90AB1 BCKDK CAD CANX SENP7 TTLL12 RPS3 HSPH1 LONP1 RPS3A NARS2 CASP8 CAP1 RANBP…	1.75675e-14	-13.7553
44238	primary metabolic process	7.8092e-52	3.7313e-49	243/492 49.3%	5583/28927 19.3%	RPL18 HMGN1 U2AF2 NAA15 RPLP2 MED24 RPL22L1 CTNNB1 ATP2B2 SFRS7 GBF1 RPLP0 RPLP1 RPL11 H2AFX PDHA1 SUPT5H EIF2B5 LIG1 LIG3 MECP2 MYH9 PCM1 SFRS1 SFRS2 MAPK1 RPS18 NOP2 PTRF RFC1 BAZ1B JUN EIF2S1 EIF2S2 MAPK3 MYBBP1A MDH2 ADD1 MRE11A AHCTF1 MYO9B CALR SERPINH1 TRP53BP1 HTATSF1 SPNB2 LEO1 PABPC1 PRPF40A RPSA RPS9 YTHDC1 RPS6 HNRNPA1 PTPN12 NOP14 PLA2G4A NOLC1 UBA2 SUPT16H UTP20 BCKDK ATP5B TCOF1 SL…	6.95173e-15	-14.1579
44267	cellular protein metabolic process	1.2559e-22	1.0716e-20	90/492 18.2%	1671/28927 5.7%	HSP90AB1 RPL18 BCKDK PRPF4B EIF5B RPLP2 CAD RPL22L1 CANX TTLL12 RPS3 HSPH1 RPS3A AAK1 RPLP0 NARS2 RPLP1 RPN1 RPL11 RANBP2 ASPH FRS2 DDOST USP14 MLL2 EIF2B5 EGFR CDK1 HSP90AA1 DARS UFD1L MECP2 PKN2 EEF2 RBBP6 STK3 CDK2 EIF4G1 TARS TRAP1 MAPK1 RPS18 PSEN1 EIF2S1 CFL1 CLPP PSMA3 MAPK3 EIF2S2 EEF1D EEF1B2 CALR STUB1 EIF3C SUMO1 EIF3B FBXW8 EIF3G EIF3H RPL6 SPNB2 EIF3K PKD2 SGK269 RPL4 HSPA5 DCLK1 HSP…	4.24067e-15	-14.3726
44260	cellular macromolecule metabolic process	1.584e-59	1.8921e-56	212/492 43.0%	3899/28927 13.4%	RPL18 HMGN1 U2AF2 NAA15 RPLP2 MED24 RPL22L1 CTNNB1 SFRS7 RPLP0 RPLP1 RPL11 H2AFX SUPT5H EIF2B5 LIG1 LIG3 MECP2 PCM1 SFRS1 SFRS2 MAPK1 RPS18 NOP2 PTRF RFC1 BAZ1B JUN EIF2S1 EIF2S2 MAPK3 MYBBP1A ADD1 MRE11A AHCTF1 CALR TRP53BP1 HTATSF1 SPNB2 LEO1 PABPC1 PRPF40A RPSA RPS9 YTHDC1 RPS6 HNRNPA1 PTPN12 NOP14 NOLC1 UBA2 SUPT16H UTP20 BCKDK TCOF1 SLIRP CANX YBX1 HSPH1 DYNLL1 RRP1B TOP2B TOP2A USP14 AIFM1 …	2.5478e-19	-18.5938
43170	macromolecule metabolic process	1.5515e-54	1.2355e-51	218/492 44.3%	4397/28927 15.2%	RPL18 HMGN1 U2AF2 NAA15 RPLP2 MED24 RPL22L1 CTNNB1 SFRS7 RPLP0 RPLP1 RPL11 H2AFX SUPT5H EIF2B5 LIG1 LIG3 MECP2 PCM1 SFRS1 SFRS2 MAPK1 RPS18 NOP2 PTRF RFC1 BAZ1B JUN EIF2S1 EIF2S2 MAPK3 MYBBP1A ADD1 MRE11A AHCTF1 CALR SERPINH1 TRP53BP1 HTATSF1 SPNB2 LEO1 PABPC1 PRPF40A RPSA RPS9 YTHDC1 RPS6 HNRNPA1 PTPN12 NOP14 NOLC1 UBA2 SUPT16H UTP20 BCKDK TCOF1 SLIRP CANX YBX1 SENP7 HSPH1 LONP1 DYNLL1 RRP1B CAP…	1.11615e-19	-18.9523
