# Supplementary material for: Phosphoproteomic Analyses Reveal Signaling Pathways That Facilitate Lytic Gammaherpesvirus Replication
Source: PLoS Pathog. 2013 Sep 19;9(9):e1003583. doi: 10.1371/journal.ppat.1003583 (PMC3777873; doi:10.1371/journal.ppat.1003583)
Supplement: Table S3 — GPS 2.1 predictions for infection-specific phosphopeptides. (XLSX) [file ppat.1003583.s009.xlsx]

## Sheet: Host protein kinase motifs
Protein	Position	Code	Kinase	Peptide	Score	Cutoff
>aftiphilin	7	S	AGC	*HLLETHSSPAKTR*	1.597	1.355
>AHNAK	7	S	AGC	*PRHRSNSFSDERE*	5.57	1.355
>AHNAK	7	S	AGC	*REFSAPSTPTGTL*	1.419	1.355
>AHNAK	7	S	AGC	*SDEREFSAPSTPT*	2.945	1.355
>AHNAK2 iso2	7	T	AGC	*AESRDTTQRSPVH*	2.708	1.355
>AHNAK2 iso2	7	S	AGC	*EQSLEASPISKVR*	1.356	1.355
>AHNAK2 iso2	7	S	AGC	*GRSRKLSFSMPRL*	5.302	1.355
>AHNAK2 iso2	7	S	AGC	*KLGFSSSPTKKPR*	1.57	1.355
>AHNAK2 iso2	7	S	AGC	*RDTTQRSPVHVQP*	1.676	1.355
>AKAP12	7	S	AGC	*ESNEEQSISPEKR*	1.671	1.355
>AKAP12	7	S	AGC	*NEEQSISPEKREM*	1.514	1.355
>ARHGEF17	7	S	AGC	*SLDHRDSPRRRGP*	3.358	1.355
>ARHGEF2	7	S	AGC	*GLFRLESFESLRG*	2.22	1.355
>ARHGEF2	7	S	AGC	*GRAAVASVTPEKQ*	2.166	1.355
>ARID1A	7	S	AGC	*RLEKLYSTMVRFL*	1.601	1.355
>BAT2	7	S	AGC	*PRERSDSGGSSSE*	4.465	1.355
>calpastatin	7	S	AGC	*SAATSKSPSMSTT*	1.644	1.355
>calpastatin iso3	7	S	AGC	*SAATSKSPSMSTT*	1.644	1.355
>CaRHSP1	7	S	AGC	*RRTRTFSATVRAS*	6.589	1.355
>CCDC86	7	S	AGC	*KKRVIASPQAPAS*	1.493	1.355
>COBLL1	7	S	AGC	*CVERSTSVDDTDK*	3.839	1.355
>COBLL1	7	S	AGC	*QRDPQLSPEQHPS*	1.407	1.355
>COBLL1 iso2	7	S	AGC	*CVERSTSVDDTDK*	3.839	1.355
>COBLL1 iso2	7	S	AGC	*QRDPQLSPEQHPS*	1.407	1.355
>CRMP-2	7	S	AGC	*ASSAKTSPAKQQA*	1.814	1.355
>CTNND1	7	S	AGC	*ERGSLASLDSLRK*	2.696	1.355
>CTNND1	7	S	AGC	*LERVRVSPQDANS*	2.433	1.355
>CTNND1 iso3	7	S	AGC	*ERGSLASLDSLRK*	2.696	1.355
>CTNND1 iso3	7	S	AGC	*LERVRVSPQDANS*	2.433	1.355
>CUL4B	7	S	AGC	*PPQPRDSASPSTS*	2	1.355
>CUL4B	7	S	AGC	*QPRDSASPSTSSF*	1.461	1.355
>DDX51	7	S	AGC	*RRRVSGSATPNSE*	3.388	1.355
>DRIM	7	S	AGC	*QASERLSDSKEAL*	3.002	1.355
>EPB41L3	7	S	AGC	*PEAAAHSTPVKRE*	1.431	1.355
>EPB41L3	7	S	AGC	*SSKLSRSPLKIVK*	1.621	1.355
>EPB41L3 iso7	7	S	AGC	*PEAAAHSTPVKRE*	1.431	1.355
>EPB41L3 iso7	7	S	AGC	*RYTMSRSLDGEVG*	1.83	1.355
>EPB41L3 iso7	7	S	AGC	*SSKLSRSPLKIVK*	1.621	1.355
>eplin	7	S	AGC	*EVVRELSVEEQIK*	3.038	1.355
>eplin	7	S	AGC	*LPESSPSKTAKKF*	1.492	1.355
>Erbin	7	S	AGC	*KSTEDLSPQRSGP*	1.565	1.355
>Erbin iso2	7	S	AGC	*KSTEDLSPQRSGP*	1.565	1.355
>FAM54B	7	S	AGC	*SLSKASSFADMMG*	1.937	1.355
>FBL	7	S	AGC	*EKRVSISEGDDKI*	1.478	1.355
>FBL	7	S	AGC	*YGEKRVSISEGDD*	2.878	1.355
>FLNA	7	S	AGC	*RRRRAPSVANIGS*	6.282	1.355
>GIT1	7	S	AGC	*QQGKSLSSPTDNL*	1.605	1.355
>GNL3	7	S	AGC	*KRKLEVSPGDEQS*	1.976	1.355
>H1E	7	S	AGC	*GAKRKTSGPPVSE*	4.164	1.355
>H1E	7	T	AGC	*GGAKRKTSGPPVS*	1.906	1.355
>H2AFY	7	S	AGC	*EVSKAASADSTTE*	2.452	1.355
>H2AFY	7	S	AGC	*KAASADSTTEGTP*	1.729	1.355
>H2AX	7	S	AGC	*AVGKKASQASQEY*	2.157	1.355
>HDGF2	7	S	AGC	*ERTRKRSEGLSLE*	5.518	1.355
>HDGF2 iso2	7	S	AGC	*ERTRKRSEGLSLE*	5.518	1.355
>HDGF2 iso3	7	S	AGC	*ERTRKRSEGLSLE*	5.518	1.355
>HGK	7	S	AGC	*VLSRRDSPLQGGG*	3.679	1.355
>HGK iso3	7	S	AGC	*VLSRRDSPLQGGG*	3.679	1.355
>hnRNP C1/C2	7	S	AGC	*GEDDRDSANGEDD*	2.172	1.355
>hnRNP C1/C2 iso2	7	S	AGC	*GEDDRDSANGEDD*	2.172	1.355
>hnRNP K	7	S	AGC	*RDYDDMSPRRGPP*	1.839	1.355
>hnRNP K iso2	7	S	AGC	*RDYDDMSPRRGPP*	1.839	1.355
>hnRNP K iso4	7	S	AGC	*RDYDDMSPRRGPP*	1.839	1.355
>HP1BP3	7	S	AGC	*ARKARPSPSVIKK*	4.066	1.355
>HP1BP3 iso2	7	S	AGC	*ARKARPSPSVIKK*	4.066	1.355
>HSP90A	7	S	AGC	*ERDKEVSDDEAEE*	2.768	1.355
>IP3R3	7	S	AGC	*GKNVRRSIQGVGH*	3.056	1.355
>IRF2BP2	7	S	AGC	*ARKRKPSPEPEGE*	5.041	1.355
>KCC4	7	S	AGC	*GNPRENSPFINNV*	1.814	1.355
>KIAA1949	7	S	AGC	*PGDQKASPTDVHK*	1.759	1.355
>Kidins220	7	S	AGC	*AERVAKSPEHSVE*	1.445	1.355
>Lamin B2	7	S	AGC	*TEDTSGSPSRASR*	2.266	1.355
>LARP	7	T	AGC	*GSPRAVTPVPTKT*	1.802	1.355
>LOC646817	7	S	AGC	*RLNEQASEEILKV*	1.649	1.355
>MARCKS	7	S	AGC	*AVASSPSKANGQE*	1.387	1.355
>MARCKS	7	S	AGC	*FKLSGFSFKKSKK*	2.153	1.355
>MARCKS	7	S	AGC	*KKSFKLSGFSFKK*	1.859	1.355
>MCM6	7	S	AGC	*GSSEDASQETVSK*	1.51	1.355
>MeCP2	7	S	AGC	*KRVLEKSPGKLVV*	1.59	1.355
>MeCP2 iso2	7	S	AGC	*KRVLEKSPGKLVV*	1.59	1.355
>MybBP1A	7	S	AGC	*KRKKLKSEGTTPE*	3.451	1.355
>NBS1	7	S	AGC	*QSSRKLSQETFNI*	3.537	1.355
>NCBP1	7	T	AGC	*PHKRRKTSDANET*	5.182	1.355
>NOL5A	7	S	AGC	*KKKRKFSEEPEVA*	5.002	1.355
>NOP5	7	S	AGC	*TSTAVPSPEKKKK*	1.862	1.355
>NUCKS	7	S	AGC	*KATVTPSPVKGKA*	1.39	1.355
>NuMA-1	7	S	AGC	*SLARLGSPDDGNS*	2.516	1.355
>PACS-1	7	S	AGC	*KADLQGSASPSKV*	1.392	1.355
>palladin	7	S	AGC	*HARRPRSRSRDSG*	5.135	1.355
>palladin	7	S	AGC	*RRPRSRSRDSGDE*	6.202	1.355
>palladin	7	S	AGC	*RSRSRDSGDENEP*	3.595	1.355
>paralemmin	7	T	AGC	*AEDVTRTTPSRRE*	1.594	1.355
>PDCD5	7	S	AGC	*RRKVMDSDEDDAD*	2.446	1.355
>PDXDC1	7	S	AGC	*MRMLEKSPRRTEE*	2.79	1.355
>PEX14	7	S	AGC	*RRQFPPSPSAPKI*	1.429	1.355
>QKI	7	S	AGC	*GSTEKRSAELPDA*	1.739	1.355
>QKI iso6	7	S	AGC	*GSTEKRSAELPDA*	1.739	1.355
>Rab3IP	7	S	AGC	*SLSRLRSPSVLEV*	2.614	1.355
>RanBP2	7	S	AGC	*DTKHSSSSPVSGT*	1.599	1.355
>RanBP2	7	S	AGC	*SDTKHSSSSPVSG*	1.822	1.355
>RBM15	7	S	AGC	*REVDEISPEDDQR*	1.484	1.355
>RNF213	7	S	AGC	*FKSRMLSISSAYV*	3.101	1.355
>RNF213	7	S	AGC	*RMLSISSAYVRLT*	1.44	1.355
>RNF213	7	T	AGC	*SAYVRLTYSEEMA*	1.484	1.355
>RNF213	7	S	AGC	*SRMLSISSAYVRL*	1.743	1.355
>RPRC1	7	S	AGC	*STGSELSPKSKAR*	2.134	1.355
>RRS1	7	S	AGC	*LRQAGPSPEAELR*	1.504	1.355
>S6	7	S	AGC	*KRRRLSSLRASTS*	7.687	1.355
>S6	7	S	AGC	*LSSLRASTSKSES*	3.096	1.355
>S6	7	S	AGC	*SLRASTSKSESSQ*	2.378	1.355
>Scribble	7	S	AGC	*ERLRMQSPELPAP*	2.887	1.355
>Scribble iso3	7	S	AGC	*ERLRMQSPELPAP*	2.887	1.355
>SET	7	S	AGC	*RLNEQASEEILKV*	1.649	1.355
>SET iso2	7	S	AGC	*RLNEQASEEILKV*	1.649	1.355
>SFRS7	7	S	AGC	*RRSRSGSIIGSRY*	5.962	1.355
>SMARCC1	7	S	AGC	*NEEPVRSPERRDR*	1.898	1.355
>SNTB2	7	S	AGC	*SGCRSPSLGSDLT*	2.552	1.355
>SPECC1	7	S	AGC	*SSKKLGSSPTSSC*	1.641	1.355
>SQSTM1	7	S	AGC	*EHGGKRSRLTPTT*	1.854	1.355
>SQSTM1	7	T	AGC	*GKRSRLTPTTPES*	2.31	1.355
>SRm300	7	T	AGC	*RRSRSRTSPVSRR*	6.063	1.355
>SRm300 iso3	7	T	AGC	*RRSRSRTSPVSRR*	6.063	1.355
>SRm300 iso4	7	T	AGC	*RRSRSRTSPVSRR*	6.063	1.355
>SRSF11	7	S	AGC	*RPTEAVSPKTKEC*	1.73	1.355
>SRSF11 iso2	7	S	AGC	*RPTEAVSPKTKEC*	1.73	1.355
>SRSF11 iso3	7	S	AGC	*RPTEAVSPKTKEC*	1.73	1.355
>SSRP1	7	S	AGC	*SRQLSDSFKSKEF*	2.154	1.355
>SSRP1	7	S	AGC	*SSSRQLSDSFKSK*	3.792	1.355
>STX4	7	S	AGC	*GAARLGSPDDEFF*	1.896	1.355
>supervillin	7	S	AGC	*ESDRYPSGSEIPV*	1.883	1.355
>talin 1	7	S	AGC	*MLEDSVSPKKSTV*	1.393	1.355
>TBC1D8B	7	S	AGC	*VGRKLHSPASSAS*	1.694	1.355
>TCP11L1	7	S	AGC	*VGRPHSSPARLVT*	1.499	1.355
>TMPO iso6	7	S	AGC	*SAAASPSLIRETT*	1.86	1.355
>TNKS1BP1	7	S	AGC	*LRSRNRSAEEGEV*	4.832	1.355
>treacle	7	S	AGC	*SQKRKLSGDLEAG*	4.02	1.355
>TRIM56	7	S	AGC	*KQSPKDSGKGGAG*	1.887	1.355
>TXNDC1	7	S	AGC	*QYAKKTSPEFSQP*	1.365	1.355
>vinculin	7	S	AGC	*LRDPNASPGDAGE*	1.392	1.355
>WHSC1L1	7	S	AGC	*DRLIISSPSQRSE*	1.41	1.355
>XRN2	7	S	AGC	*MRMQRNSSPSISP*	3.535	1.355
>XRN2	7	S	AGC	*QRNSSPSISPNTS*	2.526	1.355
>ZC3H11A	7	S	AGC	*TKPRRLSSASTGK*	6.985	1.355
>ZDHHC5	7	S	AGC	*KLSRGDSLKEPTS*	3.838	1.355
>ZDHHC5	7	S	AGC	*RSRGLGSPEPGTT*	1.484	1.355
>ZNF148	7	S	AGC	*RAGMTSSPDATTG*	1.68	1.355
>ZNF828	7	S	AGC	*DEALSPSSKKLKK*	1.939	1.355
>ZNF828	7	S	AGC	*KAVLPASPEPRKR*	1.482	1.355
>AHNAK	7	S	AGC/AKT	*PRHRSNSFSDERE*	10.461	3.831
>AHNAK2 iso2	7	T	AGC/AKT	*AESRDTTQRSPVH*	4.36	3.831
>AHNAK2 iso2	7	S	AGC/AKT	*GRSRKLSFSMPRL*	9.697	3.831
>BAT2	7	S	AGC/AKT	*PRERSDSGGSSSE*	8.753	3.831
>CaRHSP1	7	S	AGC/AKT	*RRTRTFSATVRAS*	9.663	3.831
>FLNA	7	S	AGC/AKT	*RRRRAPSVANIGS*	10.888	3.831
>H1E	7	S	AGC/AKT	*GAKRKTSGPPVSE*	4.775	3.831
>HDGF2	7	S	AGC/AKT	*ERTRKRSEGLSLE*	9.112	3.831
>HDGF2 iso2	7	S	AGC/AKT	*ERTRKRSEGLSLE*	9.112	3.831
>HDGF2 iso3	7	S	AGC/AKT	*ERTRKRSEGLSLE*	9.112	3.831
>HP1BP3	7	S	AGC/AKT	*ARKARPSPSVIKK*	3.899	3.831
>HP1BP3 iso2	7	S	AGC/AKT	*ARKARPSPSVIKK*	3.899	3.831
>HSP90A	7	S	AGC/AKT	*ERDKEVSDDEAEE*	4.618	3.831
>IRF2BP2	7	S	AGC/AKT	*ARKRKPSPEPEGE*	9.674	3.831
>MybBP1A	7	S	AGC/AKT	*KRKKLKSEGTTPE*	4.888	3.831
>NBS1	7	S	AGC/AKT	*QSSRKLSQETFNI*	3.933	3.831
>NCBP1	7	T	AGC/AKT	*PHKRRKTSDANET*	5.91	3.831
>NOL5A	7	S	AGC/AKT	*KKKRKFSEEPEVA*	5.764	3.831
>palladin	7	S	AGC/AKT	*RRPRSRSRDSGDE*	10.045	3.831
>RNF213	7	S	AGC/AKT	*FKSRMLSISSAYV*	5.157	3.831
>S6	7	S	AGC/AKT	*KRRRLSSLRASTS*	10.258	3.831
>Scribble	7	S	AGC/AKT	*ERLRMQSPELPAP*	7.427	3.831
>Scribble iso3	7	S	AGC/AKT	*ERLRMQSPELPAP*	7.427	3.831
>SFRS7	7	S	AGC/AKT	*RRSRSGSIIGSRY*	8.865	3.831
>SRm300	7	T	AGC/AKT	*RRSRSRTSPVSRR*	11.045	3.831
>SRm300 iso3	7	T	AGC/AKT	*RRSRSRTSPVSRR*	11.045	3.831
>SRm300 iso4	7	T	AGC/AKT	*RRSRSRTSPVSRR*	11.045	3.831
>TNKS1BP1	7	S	AGC/AKT	*LRSRNRSAEEGEV*	9.787	3.831
>treacle	7	S	AGC/AKT	*SQKRKLSGDLEAG*	5.326	3.831
>XRN2	7	S	AGC/AKT	*MRMQRNSSPSISP*	5.64	3.831
>XRN2	7	S	AGC/AKT	*QRNSSPSISPNTS*	4.056	3.831
>ZC3H11A	7	S	AGC/AKT	*TKPRRLSSASTGK*	6.539	3.831
>AHNAK	7	S	AGC/AKT/AKT2	*PRHRSNSFSDERE*	8.25	5.75
>AHNAK2 iso2	7	S	AGC/AKT/AKT2	*GRSRKLSFSMPRL*	13.25	5.75
>ARHGEF2	7	S	AGC/AKT/AKT2	*GRAAVASVTPEKQ*	10.5	5.75
>BAT2	7	S	AGC/AKT/AKT2	*PRERSDSGGSSSE*	6.75	5.75
>CTNND1	7	S	AGC/AKT/AKT2	*ERGSLASLDSLRK*	6.75	5.75
>CTNND1 iso3	7	S	AGC/AKT/AKT2	*ERGSLASLDSLRK*	6.75	5.75
>DNCLI1	7	S	AGC/AKT/AKT2	*GEDFPASPQRRTT*	6	5.75
>FLNA	7	S	AGC/AKT/AKT2	*RRRRAPSVANIGS*	8.25	5.75
>H1E	7	S	AGC/AKT/AKT2	*GAKRKTSGPPVSE*	6.75	5.75
>HDGF2	7	S	AGC/AKT/AKT2	*ERTRKRSEGLSLE*	6.5	5.75
>HDGF2 iso2	7	S	AGC/AKT/AKT2	*ERTRKRSEGLSLE*	6.5	5.75
>HDGF2 iso3	7	S	AGC/AKT/AKT2	*ERTRKRSEGLSLE*	6.5	5.75
>HSP90A	7	S	AGC/AKT/AKT2	*ERDKEVSDDEAEE*	7	5.75
>IRF2BP2	7	S	AGC/AKT/AKT2	*ARKRKPSPEPEGE*	10.5	5.75
>Jun	7	S	AGC/AKT/AKT2	*GLLKLASPELERL*	6.75	5.75
>JunD	7	S	AGC/AKT/AKT2	*GLLKLASPELERL*	6.75	5.75
>KCC4	7	S	AGC/AKT/AKT2	*GNPRENSPFINNV*	7.75	5.75
>LARP	7	T	AGC/AKT/AKT2	*GSPRAVTPVPTKT*	7.75	5.75
>MybBP1A	7	S	AGC/AKT/AKT2	*KRKKLKSEGTTPE*	6.5	5.75
>NEDD4	7	S	AGC/AKT/AKT2	*GPDNRESPENWEI*	6.75	5.75
>S6	7	S	AGC/AKT/AKT2	*KRRRLSSLRASTS*	10	5.75
>Scribble	7	S	AGC/AKT/AKT2	*ERLRMQSPELPAP*	6.5	5.75
>Scribble iso3	7	S	AGC/AKT/AKT2	*ERLRMQSPELPAP*	6.5	5.75
>SFRS7	7	S	AGC/AKT/AKT2	*RRSRSGSIIGSRY*	8.5	5.75
>SQSTM1	7	T	AGC/AKT/AKT2	*GKRSRLTPTTPES*	6.5	5.75
>SRm300	7	T	AGC/AKT/AKT2	*RRSRSRTSPVSRR*	6.5	5.75
>SRm300 iso3	7	T	AGC/AKT/AKT2	*RRSRSRTSPVSRR*	6.5	5.75
>SRm300 iso4	7	T	AGC/AKT/AKT2	*RRSRSRTSPVSRR*	6.5	5.75
>STX4	7	S	AGC/AKT/AKT2	*GAARLGSPDDEFF*	7.5	5.75
>TNKS1BP1	7	S	AGC/AKT/AKT2	*LRSRNRSAEEGEV*	6.5	5.75
>ZC3H11A	7	S	AGC/AKT/AKT2	*TKPRRLSSASTGK*	5.75	5.75
>AHNAK	7	S	AGC/DMPK	*PRHRSNSFSDERE*	1.897	1.795
>AHNAK	7	S	AGC/DMPK	*SDEREFSAPSTPT*	2.385	1.795
>AHNAK2 iso2	7	T	AGC/DMPK	*AESRDTTQRSPVH*	4.128	1.795
>AHNAK2 iso2	7	S	AGC/DMPK	*EQSLEASPISKVR*	1.846	1.795
>AHNAK2 iso2	7	S	AGC/DMPK	*GRSRKLSFSMPRL*	4.359	1.795
>ARHGEF2	7	T	AGC/DMPK	*TPEKQATELALLQ*	3.282	1.795
>ARID1A	7	T	AGC/DMPK	*LEKLYSTMVRFLS*	2.615	1.795
>ARID1A	7	S	AGC/DMPK	*RLEKLYSTMVRFL*	2.641	1.795
>BAT2	7	S	AGC/DMPK	*PRERSDSGGSSSE*	2.103	1.795
>caldesmon	7	T	AGC/DMPK	*GTPNKETAGLKVG*	2.077	1.795
>CaRHSP1	7	S	AGC/DMPK	*RRTRTFSATVRAS*	3.513	1.795
>CRMP-2	7	S	AGC/DMPK	*ASSAKTSPAKQQA*	2.359	1.795
>CRMP-2	7	T	AGC/DMPK	*PASSAKTSPAKQQ*	2.821	1.795
>CTNND1	7	S	AGC/DMPK	*LERVRVSPQDANS*	1.821	1.795
>CTNND1 iso3	7	S	AGC/DMPK	*LERVRVSPQDANS*	1.821	1.795
>DRIM	7	S	AGC/DMPK	*QASERLSDSKEAL*	2.538	1.795
>EPB41L3	7	S	AGC/DMPK	*SSKLSRSPLKIVK*	2.154	1.795
>EPB41L3 iso7	7	S	AGC/DMPK	*SSKLSRSPLKIVK*	2.154	1.795
>FAM54B	7	S	AGC/DMPK	*SLSKASSFADMMG*	2.026	1.795
>FAM65A	7	T	AGC/DMPK	*GPGDRHTSSPEVV*	2.103	1.795
>FLNA	7	S	AGC/DMPK	*RRRRAPSVANIGS*	3.308	1.795
>GIT1	7	S	AGC/DMPK	*QQGKSLSSPTDNL*	2.385	1.795
>GNL3	7	S	AGC/DMPK	*KRKLEVSPGDEQS*	2.154	1.795
>H1E	7	S	AGC/DMPK	*GAKRKTSGPPVSE*	2.872	1.795
>H1E	7	T	AGC/DMPK	*GGAKRKTSGPPVS*	5.179	1.795
>H2AFY	7	S	AGC/DMPK	*EVSKAASADSTTE*	2.026	1.795
>H2AX	7	S	AGC/DMPK	*AVGKKASQASQEY*	1.897	1.795
>HDGF2	7	S	AGC/DMPK	*ERTRKRSEGLSLE*	4.026	1.795
>HDGF2 iso2	7	S	AGC/DMPK	*ERTRKRSEGLSLE*	4.026	1.795
>HDGF2 iso3	7	S	AGC/DMPK	*ERTRKRSEGLSLE*	4.026	1.795
>HGK	7	S	AGC/DMPK	*VLSRRDSPLQGGG*	1.846	1.795
>HGK iso3	7	S	AGC/DMPK	*VLSRRDSPLQGGG*	1.846	1.795
>hnRNP C1/C2	7	S	AGC/DMPK	*GEDDRDSANGEDD*	2.205	1.795
>hnRNP C1/C2 iso2	7	S	AGC/DMPK	*GEDDRDSANGEDD*	2.205	1.795
>HP1BP3	7	S	AGC/DMPK	*ARKARPSPSVIKK*	2.385	1.795
>HP1BP3 iso2	7	S	AGC/DMPK	*ARKARPSPSVIKK*	2.385	1.795
>HSP90A	7	S	AGC/DMPK	*ERDKEVSDDEAEE*	2.872	1.795
>IP3R3	7	S	AGC/DMPK	*GKNVRRSIQGVGH*	3.667	1.795
>IRF2BP2	7	S	AGC/DMPK	*ARKRKPSPEPEGE*	2.949	1.795
>LARP	7	T	AGC/DMPK	*GSPRAVTPVPTKT*	2.615	1.795
>MARCKS	7	S	AGC/DMPK	*KKSFKLSGFSFKK*	2.795	1.795
>MybBP1A	7	T	AGC/DMPK	*KLKSEGTTPEKNA*	2.59	1.795
>MybBP1A	7	S	AGC/DMPK	*KRKKLKSEGTTPE*	4.385	1.795
>NBS1	7	S	AGC/DMPK	*QSSRKLSQETFNI*	4.026	1.795
>NCBP1	7	T	AGC/DMPK	*PHKRRKTSDANET*	5.692	1.795
>NEDD4	7	S	AGC/DMPK	*GPDNRESPENWEI*	2.256	1.795
>Nogo	7	T	AGC/DMPK	*VMSPEKTMDIFNE*	2.051	1.795
>Nogo iso4	7	T	AGC/DMPK	*VMSPEKTMDIFNE*	2.051	1.795
>NOL5A	7	S	AGC/DMPK	*KKKRKFSEEPEVA*	4.641	1.795
>palladin	7	S	AGC/DMPK	*HARRPRSRSRDSG*	2.333	1.795
>palladin	7	S	AGC/DMPK	*RRPRSRSRDSGDE*	3.744	1.795
>palladin	7	S	AGC/DMPK	*RSRSRDSGDENEP*	2.821	1.795
>paralemmin	7	T	AGC/DMPK	*AEDVTRTTPSRRE*	2.615	1.795
>QKI	7	S	AGC/DMPK	*GSTEKRSAELPDA*	2.154	1.795
>QKI iso6	7	S	AGC/DMPK	*GSTEKRSAELPDA*	2.154	1.795
>Rab3IP	7	S	AGC/DMPK	*SLSRLRSPSVLEV*	2	1.795
>RanBP2	7	S	AGC/DMPK	*SDTKHSSSSPVSG*	3.051	1.795
>RanBP2	7	S	AGC/DMPK	*SSSVHASPLASSP*	1.821	1.795
>RNF213	7	T	AGC/DMPK	*SAYVRLTYSEEMA*	1.897	1.795
>RPS8	7	T	AGC/DMPK	*KKGAKLTPEEEEI*	2.615	1.795
>S6	7	S	AGC/DMPK	*KRRRLSSLRASTS*	4.282	1.795
>S6	7	S	AGC/DMPK	*LSSLRASTSKSES*	3	1.795
>S6	7	S	AGC/DMPK	*SLRASTSKSESSQ*	2.564	1.795
>SFRS7	7	S	AGC/DMPK	*RRSRSGSIIGSRY*	3.795	1.795
>SMARCA5	7	T	AGC/DMPK	*AAQKTPTSPLKMK*	3	1.795
>SPECC1	7	T	AGC/DMPK	*KLGSSPTSSCNPT*	1.872	1.795
>SPECC1	7	S	AGC/DMPK	*SKKLGSSPTSSCN*	2.154	1.795
>SPECC1	7	S	AGC/DMPK	*SSKKLGSSPTSSC*	2.487	1.795
>SQSTM1	7	T	AGC/DMPK	*GKRSRLTPTTPES*	3.615	1.795
>SRm300	7	T	AGC/DMPK	*RRSRSRTSPVSRR*	6.974	1.795
>SRm300 iso3	7	T	AGC/DMPK	*RRSRSRTSPVSRR*	6.974	1.795
>SRm300 iso4	7	T	AGC/DMPK	*RRSRSRTSPVSRR*	6.974	1.795
>SSRP1	7	S	AGC/DMPK	*SSSRQLSDSFKSK*	2.974	1.795
>supervillin	7	S	AGC/DMPK	*ESDRYPSGSEIPV*	2.564	1.795
>TNKS1BP1	7	S	AGC/DMPK	*LRSRNRSAEEGEV*	3.205	1.795
>treacle	7	S	AGC/DMPK	*SQKRKLSGDLEAG*	3.795	1.795
>treacle	7	T	AGC/DMPK	*SSSPAPTQTLPNS*	2.462	1.795
>TRIM56	7	S	AGC/DMPK	*KQSPKDSGKGGAG*	2.538	1.795
>TRIP12	7	S	AGC/DMPK	*SESLLTSPPKACT*	1.949	1.795
>TTC15	7	T	AGC/DMPK	*EKSPDSTSPSYST*	2.256	1.795
>XRN2	7	S	AGC/DMPK	*MRMQRNSSPSISP*	3.359	1.795
>ZAP	7	T	AGC/DMPK	*SPGKSSTHASVSP*	2.359	1.795
>ZC3H11A	7	S	AGC/DMPK	*TKPRRLSSASTGK*	4.615	1.795
>AHNAK	7	S	AGC/DMPK/ROCK	*PRHRSNSFSDERE*	2.342	2.158
>AHNAK	7	S	AGC/DMPK/ROCK	*SDEREFSAPSTPT*	2.605	2.158
>AHNAK2 iso2	7	T	AGC/DMPK/ROCK	*AESRDTTQRSPVH*	4.342	2.158
>AHNAK2 iso2	7	S	AGC/DMPK/ROCK	*GRSRKLSFSMPRL*	4.947	2.158
>AHNAK2 iso2	7	S	AGC/DMPK/ROCK	*RDTTQRSPVHVQP*	2.237	2.158
>ARHGEF2	7	T	AGC/DMPK/ROCK	*TPEKQATELALLQ*	3.632	2.158
>ARID1A	7	T	AGC/DMPK/ROCK	*LEKLYSTMVRFLS*	2.816	2.158
>ARID1A	7	S	AGC/DMPK/ROCK	*RLEKLYSTMVRFL*	3.053	2.158
>ARPP-19	7	S	AGC/DMPK/ROCK	*MEDKVTSPEKAEE*	2.184	2.158
>BAT2	7	S	AGC/DMPK/ROCK	*PRERSDSGGSSSE*	2.526	2.158
>caldesmon	7	T	AGC/DMPK/ROCK	*GTPNKETAGLKVG*	2.342	2.158
>CaRHSP1	7	S	AGC/DMPK/ROCK	*RRTRTFSATVRAS*	3.974	2.158
>CRMP-2	7	S	AGC/DMPK/ROCK	*ASSAKTSPAKQQA*	2.842	2.158
>CRMP-2	7	T	AGC/DMPK/ROCK	*PASSAKTSPAKQQ*	3.184	2.158
>DRIM	7	S	AGC/DMPK/ROCK	*QASERLSDSKEAL*	2.947	2.158
>EPB41L3	7	S	AGC/DMPK/ROCK	*SSKLSRSPLKIVK*	2.447	2.158
>EPB41L3 iso7	7	S	AGC/DMPK/ROCK	*SSKLSRSPLKIVK*	2.447	2.158
>FAM54B	7	S	AGC/DMPK/ROCK	*SLSKASSFADMMG*	2.632	2.158
>FAM65A	7	T	AGC/DMPK/ROCK	*GPGDRHTSSPEVV*	2.368	2.158
>FBL	7	S	AGC/DMPK/ROCK	*YGEKRVSISEGDD*	2.289	2.158
>FLNA	7	S	AGC/DMPK/ROCK	*RRRRAPSVANIGS*	3.947	2.158
>GIT1	7	S	AGC/DMPK/ROCK	*QQGKSLSSPTDNL*	2.842	2.158
>GNL3	7	S	AGC/DMPK/ROCK	*KRKLEVSPGDEQS*	2.395	2.158
>H1E	7	S	AGC/DMPK/ROCK	*GAKRKTSGPPVSE*	3.763	2.158
>H1E	7	T	AGC/DMPK/ROCK	*GGAKRKTSGPPVS*	5.711	2.158
>H2AFY	7	S	AGC/DMPK/ROCK	*EVSKAASADSTTE*	2.368	2.158
>H2AX	7	S	AGC/DMPK/ROCK	*AVGKKASQASQEY*	2.211	2.158
>HDGF2	7	S	AGC/DMPK/ROCK	*ERTRKRSEGLSLE*	4.789	2.158
>HDGF2 iso2	7	S	AGC/DMPK/ROCK	*ERTRKRSEGLSLE*	4.789	2.158
>HDGF2 iso3	7	S	AGC/DMPK/ROCK	*ERTRKRSEGLSLE*	4.789	2.158
>hnRNP C1/C2	7	S	AGC/DMPK/ROCK	*GEDDRDSANGEDD*	2.684	2.158
>hnRNP C1/C2 iso2	7	S	AGC/DMPK/ROCK	*GEDDRDSANGEDD*	2.684	2.158
>HP1BP3	7	S	AGC/DMPK/ROCK	*ARKARPSPSVIKK*	2.737	2.158
>HP1BP3 iso2	7	S	AGC/DMPK/ROCK	*ARKARPSPSVIKK*	2.737	2.158
>HSP90A	7	S	AGC/DMPK/ROCK	*ERDKEVSDDEAEE*	3.316	2.158
>IP3R3	7	S	AGC/DMPK/ROCK	*GKNVRRSIQGVGH*	4.079	2.158
>IRF2BP2	7	S	AGC/DMPK/ROCK	*ARKRKPSPEPEGE*	3.368	2.158
>KCC4	7	S	AGC/DMPK/ROCK	*GNPRENSPFINNV*	2.211	2.158
>LARP	7	T	AGC/DMPK/ROCK	*GSPRAVTPVPTKT*	2.868	2.158
>MARCKS	7	S	AGC/DMPK/ROCK	*KKSFKLSGFSFKK*	3.132	2.158
>MybBP1A	7	T	AGC/DMPK/ROCK	*KLKSEGTTPEKNA*	2.895	2.158
>MybBP1A	7	S	AGC/DMPK/ROCK	*KRKKLKSEGTTPE*	4.921	2.158
>NBS1	7	S	AGC/DMPK/ROCK	*QSSRKLSQETFNI*	4.447	2.158
>NCBP1	7	T	AGC/DMPK/ROCK	*PHKRRKTSDANET*	5.921	2.158
>NEDD4	7	S	AGC/DMPK/ROCK	*GPDNRESPENWEI*	2.711	2.158
>NOL5A	7	S	AGC/DMPK/ROCK	*KKKRKFSEEPEVA*	4.763	2.158
>palladin	7	S	AGC/DMPK/ROCK	*HARRPRSRSRDSG*	2.763	2.158
>palladin	7	S	AGC/DMPK/ROCK	*RRPRSRSRDSGDE*	4.526	2.158
>palladin	7	S	AGC/DMPK/ROCK	*RSRSRDSGDENEP*	3.421	2.158
>paralemmin	7	T	AGC/DMPK/ROCK	*AEDVTRTTPSRRE*	2.974	2.158
>QKI	7	S	AGC/DMPK/ROCK	*GSTEKRSAELPDA*	2.974	2.158
>QKI iso6	7	S	AGC/DMPK/ROCK	*GSTEKRSAELPDA*	2.974	2.158
>Rab3IP	7	S	AGC/DMPK/ROCK	*SLSRLRSPSVLEV*	2.342	2.158
>RanBP2	7	S	AGC/DMPK/ROCK	*SDTKHSSSSPVSG*	3.895	2.158
>RanBP2	7	S	AGC/DMPK/ROCK	*SSSVHASPLASSP*	2.237	2.158
>RPS8	7	T	AGC/DMPK/ROCK	*KKGAKLTPEEEEI*	2.737	2.158
>S6	7	S	AGC/DMPK/ROCK	*KRRRLSSLRASTS*	4.816	2.158
>S6	7	S	AGC/DMPK/ROCK	*LSSLRASTSKSES*	3.447	2.158
>S6	7	S	AGC/DMPK/ROCK	*SLRASTSKSESSQ*	2.895	2.158
>SFRS7	7	S	AGC/DMPK/ROCK	*RRSRSGSIIGSRY*	4.447	2.158
>SMARCA5	7	T	AGC/DMPK/ROCK	*AAQKTPTSPLKMK*	3.342	2.158
>SPECC1	7	S	AGC/DMPK/ROCK	*SKKLGSSPTSSCN*	2.842	2.158
>SPECC1	7	S	AGC/DMPK/ROCK	*SSKKLGSSPTSSC*	3.053	2.158
>SQSTM1	7	T	AGC/DMPK/ROCK	*GKRSRLTPTTPES*	3.947	2.158
>SRm300	7	T	AGC/DMPK/ROCK	*RRSRSRTSPVSRR*	7.474	2.158
>SRm300 iso3	7	T	AGC/DMPK/ROCK	*RRSRSRTSPVSRR*	7.474	2.158
>SRm300 iso4	7	T	AGC/DMPK/ROCK	*RRSRSRTSPVSRR*	7.474	2.158
>SSRP1	7	S	AGC/DMPK/ROCK	*SSSRQLSDSFKSK*	3.342	2.158
>STX4	7	S	AGC/DMPK/ROCK	*GAARLGSPDDEFF*	2.211	2.158
>supervillin	7	S	AGC/DMPK/ROCK	*ESDRYPSGSEIPV*	3.079	2.158
>TNKS1BP1	7	S	AGC/DMPK/ROCK	*LRSRNRSAEEGEV*	3.816	2.158
>treacle	7	S	AGC/DMPK/ROCK	*SQKRKLSGDLEAG*	4.132	2.158
>treacle	7	T	AGC/DMPK/ROCK	*SSSPAPTQTLPNS*	2.632	2.158
>TRIM56	7	S	AGC/DMPK/ROCK	*KQSPKDSGKGGAG*	2.842	2.158
>TRIP12	7	S	AGC/DMPK/ROCK	*SESLLTSPPKACT*	2.368	2.158
>TTC15	7	T	AGC/DMPK/ROCK	*EKSPDSTSPSYST*	2.421	2.158
>XRN2	7	S	AGC/DMPK/ROCK	*MRMQRNSSPSISP*	3.605	2.158
>ZAP	7	T	AGC/DMPK/ROCK	*SPGKSSTHASVSP*	2.921	2.158
>ZC3H11A	7	S	AGC/DMPK/ROCK	*TKPRRLSSASTGK*	4.789	2.158
>AHNAK2 iso2	7	T	AGC/DMPK/ROCK/ROCK1	*AESRDTTQRSPVH*	5.2	3.4
>AHNAK2 iso2	7	S	AGC/DMPK/ROCK/ROCK1	*GRSRKLSFSMPRL*	4.667	3.4
>ARHGEF2	7	T	AGC/DMPK/ROCK/ROCK1	*TPEKQATELALLQ*	4.267	3.4
>CaRHSP1	7	S	AGC/DMPK/ROCK/ROCK1	*RRTRTFSATVRAS*	4	3.4
>DRIM	7	S	AGC/DMPK/ROCK/ROCK1	*QASERLSDSKEAL*	3.733	3.4
>FLNA	7	S	AGC/DMPK/ROCK/ROCK1	*RRRRAPSVANIGS*	3.867	3.4
>GIT1	7	S	AGC/DMPK/ROCK/ROCK1	*QQGKSLSSPTDNL*	3.867	3.4
>H1E	7	S	AGC/DMPK/ROCK/ROCK1	*GAKRKTSGPPVSE*	3.4	3.4
>H1E	7	T	AGC/DMPK/ROCK/ROCK1	*GGAKRKTSGPPVS*	5.6	3.4
>HDGF2	7	S	AGC/DMPK/ROCK/ROCK1	*ERTRKRSEGLSLE*	5.733	3.4
>HDGF2 iso2	7	S	AGC/DMPK/ROCK/ROCK1	*ERTRKRSEGLSLE*	5.733	3.4
>HDGF2 iso3	7	S	AGC/DMPK/ROCK/ROCK1	*ERTRKRSEGLSLE*	5.733	3.4
>HP1BP3	7	S	AGC/DMPK/ROCK/ROCK1	*ARKARPSPSVIKK*	3.733	3.4
>HP1BP3 iso2	7	S	AGC/DMPK/ROCK/ROCK1	*ARKARPSPSVIKK*	3.733	3.4
>IP3R3	7	S	AGC/DMPK/ROCK/ROCK1	*GKNVRRSIQGVGH*	3.4	3.4
>IRF2BP2	7	S	AGC/DMPK/ROCK/ROCK1	*ARKRKPSPEPEGE*	4.4	3.4
>MybBP1A	7	S	AGC/DMPK/ROCK/ROCK1	*KRKKLKSEGTTPE*	5.467	3.4
>NBS1	7	S	AGC/DMPK/ROCK/ROCK1	*QSSRKLSQETFNI*	5.533	3.4
>NCBP1	7	T	AGC/DMPK/ROCK/ROCK1	*PHKRRKTSDANET*	7.267	3.4
>NOL5A	7	S	AGC/DMPK/ROCK/ROCK1	*KKKRKFSEEPEVA*	6.267	3.4
>palladin	7	S	AGC/DMPK/ROCK/ROCK1	*RRPRSRSRDSGDE*	5.667	3.4
>palladin	7	S	AGC/DMPK/ROCK/ROCK1	*RSRSRDSGDENEP*	4.133	3.4
>RanBP2	7	S	AGC/DMPK/ROCK/ROCK1	*SDTKHSSSSPVSG*	3.667	3.4
>RPS8	7	T	AGC/DMPK/ROCK/ROCK1	*KKGAKLTPEEEEI*	3.667	3.4
>S6	7	S	AGC/DMPK/ROCK/ROCK1	*KRRRLSSLRASTS*	4.933	3.4
>SFRS7	7	S	AGC/DMPK/ROCK/ROCK1	*RRSRSGSIIGSRY*	3.733	3.4
>SMARCA5	7	T	AGC/DMPK/ROCK/ROCK1	*AAQKTPTSPLKMK*	3.867	3.4
>SQSTM1	7	T	AGC/DMPK/ROCK/ROCK1	*GKRSRLTPTTPES*	3.733	3.4
>SRm300	7	T	AGC/DMPK/ROCK/ROCK1	*RRSRSRTSPVSRR*	7.667	3.4
>SRm300 iso3	7	T	AGC/DMPK/ROCK/ROCK1	*RRSRSRTSPVSRR*	7.667	3.4
>SRm300 iso4	7	T	AGC/DMPK/ROCK/ROCK1	*RRSRSRTSPVSRR*	7.667	3.4
>SSRP1	7	S	AGC/DMPK/ROCK/ROCK1	*SSSRQLSDSFKSK*	3.933	3.4
>TNKS1BP1	7	S	AGC/DMPK/ROCK/ROCK1	*LRSRNRSAEEGEV*	4	3.4
>treacle	7	S	AGC/DMPK/ROCK/ROCK1	*SQKRKLSGDLEAG*	4.933	3.4
>XRN2	7	S	AGC/DMPK/ROCK/ROCK1	*MRMQRNSSPSISP*	5.067	3.4
>ZC3H11A	7	S	AGC/DMPK/ROCK/ROCK1	*TKPRRLSSASTGK*	6.667	3.4
>ADD1	7	S	AGC/GRK	*RAAVVTSPPPTTA*	0.81	0.798
>ADD1 iso2	7	S	AGC/GRK	*RAAVVTSPPPTTA*	0.81	0.798
>ADD1 iso3	7	S	AGC/GRK	*RAAVVTSPPPTTA*	0.81	0.798
>aftiphilin	7	S	AGC/GRK	*LLETHSSPAKTRE*	0.94	0.798
>AHNAK	7	S	AGC/GRK	*AGKLQGSGVSLAS*	1.202	0.798
>AHNAK	7	T	AGC/GRK	*EFSAPSTPTGTLE*	1.083	0.798
>AHNAK	7	S	AGC/GRK	*HYEVTGSDDEAGK*	1.595	0.798
>AHNAK	7	S	AGC/GRK	*LGASSPSMKLHAP*	0.821	0.798
>AHNAK	7	S	AGC/GRK	*PRHRSNSFSDERE*	1.048	0.798
>AHNAK	7	S	AGC/GRK	*PSFNVASPESDFG*	0.821	0.798
>AHNAK	7	T	AGC/GRK	*PSTPTGTLEFAGG*	0.81	0.798
>AHNAK	7	S	AGC/GRK	*QEVMQNSPAARTG*	1.5	0.798
>AHNAK	7	S	AGC/GRK	*REFSAPSTPTGTL*	1.131	0.798
>AHNAK	7	S	AGC/GRK	*SDEREFSAPSTPT*	2.5	0.798
>AHNAK	7	S	AGC/GRK	*VPDVDISSPGINV*	0.833	0.798
>AHNAK	7	T	AGC/GRK	*VQANLDTPDINIE*	1.286	0.798
>AHNAK2 iso2	7	T	AGC/GRK	*AESRDTTQRSPVH*	1.857	0.798
>AHNAK2 iso2	7	S	AGC/GRK	*EQSLEASPISKVR*	1.357	0.798
>AHNAK2 iso2	7	S	AGC/GRK	*RDTTQRSPVHVQP*	1.274	0.798
>AIM1	7	S	AGC/GRK	*VPEAVPSSPGSGS*	0.857	0.798
>AIM1 iso3	7	S	AGC/GRK	*VPEAVPSSPGSGS*	0.857	0.798
>AKAP12	7	S	AGC/GRK	*ESNEEQSISPEKR*	1.976	0.798
>AKAP12	7	S	AGC/GRK	*NEEQSISPEKREM*	1.94	0.798
>AKAP2 iso6	7	S	AGC/GRK	*PAASSLSPDHKNM*	0.81	0.798
>AP3D1	7	S	AGC/GRK	*NAEAVKSPEKEGV*	0.976	0.798
>ARHGEF2	7	T	AGC/GRK	*AAVASVTPEKQAT*	1.226	0.798
>ARHGEF2	7	S	AGC/GRK	*EAQELGSPEDRLQ*	1.286	0.798
>ARHGEF2	7	S	AGC/GRK	*GRAAVASVTPEKQ*	0.81	0.798
>ARHGEF2	7	T	AGC/GRK	*TPEKQATELALLQ*	1.321	0.798
>ARPP-19	7	S	AGC/GRK	*MEDKVTSPEKAEE*	1.381	0.798
>ATP2B2	7	S	AGC/GRK	*TSSSPGSPIHSLE*	1.048	0.798
>ATRX	7	S	AGC/GRK	*IEIEDASPTKCPI*	1.036	0.798
>Bak1	7	S	AGC/GRK	*KVGCDESPSPSEQ*	1.214	0.798
>BASP1	7	S	AGC/GRK	*KAEPEKSEGAAEE*	2.476	0.798
>BAT2	7	S	AGC/GRK	*PRERSDSGGSSSE*	2.31	0.798
>BAT2L	7	S	AGC/GRK	*AASLSASPTELGS*	1.405	0.798
>Bcl-2L13	7	S	AGC/GRK	*EGAAQLSEERAGS*	1.726	0.798
>BCLAF1	7	T	AGC/GRK	*SPAKTITPQNAPR*	1.083	0.798
>caldesmon	7	T	AGC/GRK	*GTPNKETAGLKVG*	0.821	0.798
>caldesmon	7	S	AGC/GRK	*NEWLTKSPDGNKS*	0.905	0.798
>caldesmon	7	S	AGC/GRK	*QTENAFSPSRSGG*	1.81	0.798
>calnexin	7	S	AGC/GRK	*EDGVTGSQDEEDS*	2.226	0.798
>calpastatin	7	S	AGC/GRK	*SAATSKSPSMSTT*	1.81	0.798
>calpastatin iso3	7	S	AGC/GRK	*SAATSKSPSMSTT*	1.81	0.798
>CAP1	7	S	AGC/GRK	*HCGYGDSPSKGAV*	0.988	0.798
>CBX1	7	S	AGC/GRK	*IGATDSSGELMFL*	0.881	0.798
>CBX3	7	S	AGC/GRK	*IGATDSSGELMFL*	0.881	0.798
>COBLL1	7	S	AGC/GRK	*CVERSTSVDDTDK*	1.929	0.798
>COBLL1	7	S	AGC/GRK	*QRDPQLSPEQHPS*	1.095	0.798
>COBLL1 iso2	7	S	AGC/GRK	*CVERSTSVDDTDK*	1.929	0.798
>COBLL1 iso2	7	S	AGC/GRK	*QRDPQLSPEQHPS*	1.095	0.798
>coilin	7	S	AGC/GRK	*ELTSDYSPDVSDY*	0.869	0.798
>CRMP-2	7	S	AGC/GRK	*ASSAKTSPAKQQA*	1.524	0.798
>CRMP-2	7	T	AGC/GRK	*PASSAKTSPAKQQ*	0.821	0.798
>CTNND1	7	S	AGC/GRK	*ERGSLASLDSLRK*	1.036	0.798
>CTNND1	7	S	AGC/GRK	*LERVRVSPQDANS*	1.071	0.798
>CTNND1	7	S	AGC/GRK	*SPQDANSLMANGT*	1.929	0.798
>CTNND1 iso3	7	S	AGC/GRK	*ERGSLASLDSLRK*	1.036	0.798
>CTNND1 iso3	7	S	AGC/GRK	*LERVRVSPQDANS*	1.071	0.798
>CTNND1 iso3	7	S	AGC/GRK	*SPQDANSLMANGT*	1.929	0.798
>CUL4B	7	S	AGC/GRK	*PPQPRDSASPSTS*	1.548	0.798
>CUL4B	7	S	AGC/GRK	*QPRDSASPSTSSF*	1.726	0.798
>DBN1	7	S	AGC/GRK	*TPIPTRSPSDSST*	0.81	0.798
>DBN1 iso3	7	S	AGC/GRK	*TPIPTRSPSDSST*	0.81	0.798
>DDX21	7	S	AGC/GRK	*GDAGEKSPRLKDG*	1	0.798
>DDX51	7	S	AGC/GRK	*RRRVSGSATPNSE*	0.905	0.798
>DENR	7	T	AGC/GRK	*NEFAKLTVENSPK*	0.881	0.798
>DRIM	7	S	AGC/GRK	*QASERLSDSKEAL*	1.655	0.798
>eEF1B	7	S	AGC/GRK	*DIDLFGSDDEEES*	1.357	0.798
>EFNB1	7	S	AGC/GRK	*SLSTLASPKGGSG*	1.417	0.798
>EPB41L3	7	T	AGC/GRK	*NLITTVTPEKKAE*	0.952	0.798
>EPB41L3 iso7	7	T	AGC/GRK	*NLITTVTPEKKAE*	0.952	0.798
>eplin	7	S	AGC/GRK	*EVVRELSVEEQIK*	1	0.798
>eplin	7	S	AGC/GRK	*LPESSPSKTAKKF*	0.845	0.798
>EPS15	7	S	AGC/GRK	*KNITGSSPVADFS*	1.179	0.798
>Erbin	7	S	AGC/GRK	*KSTEDLSPQRSGP*	0.857	0.798
>Erbin iso2	7	S	AGC/GRK	*KSTEDLSPQRSGP*	0.857	0.798
>FAM54B	7	S	AGC/GRK	*SLSKASSFADMMG*	1.06	0.798
>FARP1	7	S	AGC/GRK	*PENSGISTLERGQ*	1.036	0.798
>FBL	7	S	AGC/GRK	*EKRVSISEGDDKI*	1.452	0.798
>FBL	7	S	AGC/GRK	*YGEKRVSISEGDD*	1.69	0.798
>FLNA	7	S	AGC/GRK	*RRRRAPSVANIGS*	0.821	0.798
>FLNA	7	S	AGC/GRK	*SVGVSPSLDLSKI*	1.119	0.798
>GIT1	7	S	AGC/GRK	*QGKSLSSPTDNLE*	1.631	0.798
>GIT1	7	S	AGC/GRK	*QQGKSLSSPTDNL*	1.583	0.798
>Gm7964	7	S	AGC/GRK	*LDLISESPIKGRA*	1.369	0.798
>GNL3	7	S	AGC/GRK	*KRKLEVSPGDEQS*	1.452	0.798
>GOLGB1	7	S	AGC/GRK	*DAGMELSSPKLDG*	0.857	0.798
>GOLGB1	7	S	AGC/GRK	*TTLLNRSDSSPEE*	1.44	0.798
>GPR124	7	S	AGC/GRK	*TATEDGSPVLGEG*	1.869	0.798
>GTF3C4	7	S	AGC/GRK	*KILLVDSPGMGDG*	0.94	0.798
>H1E	7	T	AGC/GRK	*GGAKRKTSGPPVS*	1.012	0.798
>H2AFY	7	T	AGC/GRK	*DSTTEGTPTDGFT*	2.036	0.798
>H2AFY	7	S	AGC/GRK	*EVSKAASADSTTE*	2.488	0.798
>H2AFY	7	S	AGC/GRK	*KAASADSTTEGTP*	2.274	0.798
>H2AX	7	S	AGC/GRK	*AVGKKASQASQEY*	1.286	0.798
>HBXAP	7	S	AGC/GRK	*LSDDFDSPVKGPL*	1.5	0.798
>HDGF2	7	S	AGC/GRK	*ERTRKRSEGLSLE*	1.06	0.798
>HDGF2 iso2	7	S	AGC/GRK	*ERTRKRSEGLSLE*	1.06	0.798
>HDGF2 iso3	7	S	AGC/GRK	*ERTRKRSEGLSLE*	1.06	0.798
>HGK	7	S	AGC/GRK	*VLSRRDSPLQGGG*	1.357	0.798
>HGK iso3	7	S	AGC/GRK	*VLSRRDSPLQGGG*	1.357	0.798
>hnRNP C1/C2	7	S	AGC/GRK	*EAGADDSAEEGDL*	2.619	0.798
>hnRNP C1/C2	7	S	AGC/GRK	*GEDDRDSANGEDD*	2.548	0.798
>hnRNP C1/C2 iso2	7	S	AGC/GRK	*EAGADDSAEEGDL*	2.619	0.798
>hnRNP C1/C2 iso2	7	S	AGC/GRK	*GEDDRDSANGEDD*	2.548	0.798
>hnRNP K	7	S	AGC/GRK	*LDLISESPIKGRA*	1.369	0.798
>hnRNP K	7	S	AGC/GRK	*RDYDDMSPRRGPP*	1.262	0.798
>hnRNP K iso2	7	S	AGC/GRK	*LDLISESPIKGRA*	1.369	0.798
>hnRNP K iso2	7	S	AGC/GRK	*RDYDDMSPRRGPP*	1.262	0.798
>hnRNP K iso4	7	S	AGC/GRK	*LDLISESPIKGRA*	1.369	0.798
>hnRNP K iso4	7	S	AGC/GRK	*RDYDDMSPRRGPP*	1.262	0.798
>HSP90A	7	S	AGC/GRK	*ERDKEVSDDEAEE*	3.631	0.798
>IP3R3	7	S	AGC/GRK	*GKNVRRSIQGVGH*	1.107	0.798
>IRF2BP2	7	S	AGC/GRK	*ARKRKPSPEPEGE*	1.107	0.798
>ISGF3G	7	S	AGC/GRK	*LQHTEQSPSALGH*	1.274	0.798
>Jun	7	S	AGC/GRK	*NSDLLTSPDVGLL*	0.881	0.798
>KCC4	7	S	AGC/GRK	*GNPRENSPFINNV*	1.179	0.798
>KIAA1949	7	S	AGC/GRK	*PGDQKASPTDVHK*	1.31	0.798
>Kidins220	7	S	AGC/GRK	*AERVAKSPEHSVE*	0.833	0.798
>Lamin B2	7	S	AGC/GRK	*TEDTSGSPSRASR*	2.119	0.798
>LIG3	7	S	AGC/GRK	*TTGQVTSPVKGAS*	1.381	0.798
>LMO7	7	S	AGC/GRK	*AETQLASHSPEEQ*	1.036	0.798
>LMO7 iso4	7	S	AGC/GRK	*AETQLASHSPEEQ*	1.036	0.798
>LOC646817	7	S	AGC/GRK	*RLNEQASEEILKV*	1.274	0.798
>MAP1A	7	S	AGC/GRK	*SAPGQESPVPDTK*	1.405	0.798
>MARCKS	7	S	AGC/GRK	*AEPAEPSSPAAEA*	1.929	0.798
>MARCKS	7	S	AGC/GRK	*AVASSPSKANGQE*	1.69	0.798
>MARS	7	S	AGC/GRK	*GGQAKGSPKPAAV*	1.107	0.798
>MCM6	7	S	AGC/GRK	*GSSEDASQETVSK*	2.381	0.798
>MCM6	7	S	AGC/GRK	*IESEIDSEEELIN*	1.202	0.798
>MeCP2 iso2	7	S	AGC/GRK	*AAAAAPSGGGGGG*	1.167	0.798
>MLP	7	T	AGC/GRK	*EGKAAATPESQEP*	1.286	0.798
>MybBP1A	7	S	AGC/GRK	*IPSDTQSPVSTKR*	1.095	0.798
>MybBP1A	7	T	AGC/GRK	*KDIPSDTQSPVST*	1.452	0.798
>MybBP1A	7	T	AGC/GRK	*KLKSEGTTPEKNA*	1.452	0.798
>MybBP1A	7	S	AGC/GRK	*KRKKLKSEGTTPE*	1.131	0.798
>MybBP1A	7	T	AGC/GRK	*LKSEGTTPEKNAA*	0.893	0.798
>MybBP1A	7	S	AGC/GRK	*NGATPVSPIEPES*	1.679	0.798
>NBS1	7	S	AGC/GRK	*QSSRKLSQETFNI*	1.286	0.798
>NCBP1	7	T	AGC/GRK	*PHKRRKTSDANET*	1.476	0.798
>NEDD4	7	S	AGC/GRK	*GPDNRESPENWEI*	1.024	0.798
>NFI-X	7	S	AGC/GRK	*DDSEMESPVDDVF*	1.988	0.798
>NFI-X iso2	7	S	AGC/GRK	*DDSEMESPVDDVF*	1.988	0.798
>NIPA	7	S	AGC/GRK	*FQSVDGSPQAEQS*	1.012	0.798
>Nogo	7	S	AGC/GRK	*KEDGVMSPEKTMD*	0.869	0.798
>Nogo	7	S	AGC/GRK	*KLSTEPSPEFSNY*	1	0.798
>Nogo iso4	7	S	AGC/GRK	*KEDGVMSPEKTMD*	0.869	0.798
>NOL5A	7	S	AGC/GRK	*KKKRKFSEEPEVA*	1.012	0.798
>NOP14	7	S	AGC/GRK	*EYNSNISPEEKMM*	1.393	0.798
>NOP5	7	S	AGC/GRK	*IKEEPLSEEEPCT*	1.262	0.798
>NUCKS	7	S	AGC/GRK	*KATVTPSPVKGKA*	1.595	0.798
>NuMA-1	7	S	AGC/GRK	*SLARLGSPDDGNS*	1.69	0.798
>NuMA-1	7	S	AGC/GRK	*VPGEPASPISQRL*	0.833	0.798
>PABPN1	7	S	AGC/GRK	*GSGAPGSQEEEEE*	1.345	0.798
>PACS-1	7	S	AGC/GRK	*KADLQGSASPSKV*	1.369	0.798
>palladin	7	S	AGC/GRK	*HARRPRSRSRDSG*	0.929	0.798
>palladin	7	S	AGC/GRK	*QPEASPSHLTLNS*	1.321	0.798
>palladin	7	S	AGC/GRK	*RRPRSRSRDSGDE*	1.357	0.798
>palladin	7	S	AGC/GRK	*RSRSRDSGDENEP*	1.905	0.798
>paralemmin	7	T	AGC/GRK	*AEDVTRTTPSRRE*	1.012	0.798
>PARD3	7	S	AGC/GRK	*IEGLDESPTRNAA*	1.345	0.798
>PARD3 iso2	7	S	AGC/GRK	*IEGLDESPTRNAA*	1.345	0.798
>PDCD5	7	S	AGC/GRK	*RRKVMDSDEDDAD*	1.881	0.798
>PDXDC1	7	S	AGC/GRK	*MRMLEKSPRRTEE*	0.893	0.798
>PI4K2A	7	S	AGC/GRK	*AAGSGPSPPCSPG*	1	0.798
>plectin 1	7	S	AGC/GRK	*NDESQLSPATRGA*	1.905	0.798
>plectin 1 iso3	7	S	AGC/GRK	*NDESQLSPATRGA*	1.905	0.798
>plectin 1 iso6	7	S	AGC/GRK	*NDESQLSPATRGA*	1.905	0.798
>PSEN1	7	T	AGC/GRK	*LSGSILTSEDPEE*	0.905	0.798
>PSEN1	7	S	AGC/GRK	*SGSILTSEDPEER*	1.131	0.798
>PSMD1	7	T	AGC/GRK	*SAVAGKTPDASPE*	1	0.798
>PTP-PEST	7	S	AGC/GRK	*ADVSEESPPPLPE*	1.202	0.798
>QKI	7	S	AGC/GRK	*GSTEKRSAELPDA*	1.179	0.798
>QKI iso6	7	S	AGC/GRK	*GSTEKRSAELPDA*	1.179	0.798
>RanBP2	7	S	AGC/GRK	*ASPLASSPVRKNL*	0.929	0.798
>RanBP2	7	S	AGC/GRK	*DTKHSSSSPVSGT*	1.19	0.798
>RanBP2	7	S	AGC/GRK	*SDTKHSSSSPVSG*	1.655	0.798
>RanBP2	7	S	AGC/GRK	*SSSVHASPLASSP*	1.345	0.798
>RBM15	7	S	AGC/GRK	*REVDEISPEDDQR*	1.56	0.798
>RIP3	7	S	AGC/GRK	*EALGEKSPEGTTV*	1.119	0.798
>RIP3 iso6	7	S	AGC/GRK	*EALGEKSPEGTTV*	1.119	0.798
>RNF213	7	S	AGC/GRK	*PIDAAASPVKTAG*	1.155	0.798
>RPL18	7	S	AGC/GRK	*DQLALESPKGRGT*	0.976	0.798
>RPRC1	7	S	AGC/GRK	*STGSELSPKSKAR*	1.095	0.798
>RPS8	7	T	AGC/GRK	*KKGAKLTPEEEEI*	0.905	0.798
>RRP1B	7	S	AGC/GRK	*DKSILVSPTGLSR*	0.857	0.798
>S6	7	S	AGC/GRK	*LSSLRASTSKSES*	1.524	0.798
>S6	7	S	AGC/GRK	*SLRASTSKSESSQ*	1.964	0.798
>SAFB1	7	S	AGC/GRK	*APTAALSPEPQDS*	0.869	0.798
>SAFB2	7	S	AGC/GRK	*APTAALSPEPQDS*	0.869	0.798
>SDPR	7	S	AGC/GRK	*EEALEDSAEEKME*	2.095	0.798
>SET	7	S	AGC/GRK	*RLNEQASEEILKV*	1.274	0.798
>SET iso2	7	S	AGC/GRK	*RLNEQASEEILKV*	1.274	0.798
>SFRS7	7	S	AGC/GRK	*RRSRSGSIIGSRY*	0.81	0.798
>SgK269	7	S	AGC/GRK	*EVAGELSPRDPRT*	0.893	0.798
>SgK269	7	S	AGC/GRK	*HKSAPTSPTATNI*	1.405	0.798
>SLMAP	7	S	AGC/GRK	*AKESDLSDTLSPS*	2.012	0.798
>SLMAP	7	S	AGC/GRK	*DLSDTLSPSKEKS*	1.167	0.798
>SLTM	7	S	AGC/GRK	*QHSSTASPVNRIV*	1.095	0.798
>SMARCA5	7	S	AGC/GRK	*AQKTPTSPLKMKP*	0.893	0.798
>SMARCA5	7	T	AGC/GRK	*QPAAQKTPTSPLK*	1.095	0.798
>SMARCC1	7	S	AGC/GRK	*NEEPVRSPERRDR*	0.857	0.798
>SNAP23	7	S	AGC/GRK	*GDGGDNSPSNVVS*	1.595	0.798
>SNTB2	7	S	AGC/GRK	*SGCRSPSLGSDLT*	1.036	0.798
>SNTB2	7	S	AGC/GRK	*SGSGCRSPSLGSD*	0.881	0.798
>SORBS1	7	S	AGC/GRK	*TPAELTSPGRASE*	0.952	0.798
>SORBS1 iso4	7	S	AGC/GRK	*TPAELTSPGRASE*	0.952	0.798
>SORBS1 iso5	7	S	AGC/GRK	*TPAELTSPGRASE*	0.952	0.798
>SPECC1	7	S	AGC/GRK	*GSSPTSSCNPTPT*	1.179	0.798
>SPECC1	7	T	AGC/GRK	*KLGSSPTSSCNPT*	1.083	0.798
>SPECC1	7	S	AGC/GRK	*LGSSPTSSCNPTP*	1.155	0.798
>SPECC1	7	S	AGC/GRK	*SSKKLGSSPTSSC*	1.107	0.798
>SQSTM1	7	S	AGC/GRK	*EHGGKRSRLTPTT*	0.833	0.798
>SQSTM1	7	T	AGC/GRK	*GKRSRLTPTTPES*	1.048	0.798
>SQSTM1	7	T	AGC/GRK	*SRLTPTTPESSST*	1.417	0.798
>SRm300	7	S	AGC/GRK	*KSLLPNSSQDELM*	0.845	0.798
>SRm300	7	S	AGC/GRK	*SLLPNSSQDELME*	0.976	0.798
>SRm300 iso3	7	S	AGC/GRK	*KSLLPNSSQDELM*	0.845	0.798
>SRm300 iso3	7	S	AGC/GRK	*SLLPNSSQDELME*	0.976	0.798
>SRm300 iso4	7	S	AGC/GRK	*KSLLPNSSQDELM*	0.845	0.798
>SRm300 iso4	7	S	AGC/GRK	*SLLPNSSQDELME*	0.976	0.798
>SSRP1	7	S	AGC/GRK	*SRQLSDSFKSKEF*	1	0.798
>SSRP1	7	S	AGC/GRK	*SSSRQLSDSFKSK*	1.036	0.798
>STIM1	7	S	AGC/GRK	*VEKLPDSPALAKK*	1.167	0.798
>STX4	7	S	AGC/GRK	*GAARLGSPDDEFF*	0.988	0.798
>supervillin	7	S	AGC/GRK	*ESDRYPSGSEIPV*	1.048	0.798
>supervillin	7	S	AGC/GRK	*GDSFLDSPSKTMS*	0.988	0.798
>supervillin iso4	7	S	AGC/GRK	*GDSFLDSPSKTMS*	0.988	0.798
>talin 1	7	S	AGC/GRK	*MLEDSVSPKKSTV*	1.345	0.798
>TARDBP	7	S	AGC/GRK	*LPNSKQSPDEPLR*	1.167	0.798
>TBC1D8B	7	S	AGC/GRK	*VGRKLHSPASSAS*	0.845	0.798
>TBCB	7	S	AGC/GRK	*VEKYEISPEAYER*	0.869	0.798
>TEX264	7	T	AGC/GRK	*PPRELSTPERGEE*	0.905	0.798
>TMEM115	7	S	AGC/GRK	*LPLEEASTPPGKV*	1.131	0.798
>TMEM115	7	T	AGC/GRK	*PLEEASTPPGKVT*	0.821	0.798
>TMPO	7	S	AGC/GRK	*GAVISESTPIAET*	1.036	0.798
>TMPO	7	S	AGC/GRK	*LPITEFSDITRRT*	1.155	0.798
>TMPO iso6	7	S	AGC/GRK	*SAAASPSLIRETT*	1.512	0.798
>TNKS1BP1	7	S	AGC/GRK	*APGAGCSPGEPRE*	0.845	0.798
>TNKS1BP1	7	S	AGC/GRK	*LRSRNRSAEEGEV*	1.345	0.798
>TOP1	7	S	AGC/GRK	*DHLHNDSQIEADF*	1.464	0.798
>TOR1AIP1	7	S	AGC/GRK	*SQQPQLSPATSGR*	1.083	0.798
>TPD52L2	7	S	AGC/GRK	*QDINLNSPNKGVL*	1.976	0.798
>TPD52L2 iso2	7	S	AGC/GRK	*QDINLNSPNKGVL*	1.976	0.798
>TPD52L2 iso3	7	S	AGC/GRK	*QDINLNSPNKGVL*	1.976	0.798
>treacle	7	S	AGC/GRK	*ANTVLASETEEEG*	1.619	0.798
>treacle	7	S	AGC/GRK	*SQKRKLSGDLEAG*	1.357	0.798
>treacle	7	T	AGC/GRK	*SSSPAPTQTLPNS*	1.405	0.798
>treacle	7	T	AGC/GRK	*TVLASETEEEGNA*	1.548	0.798
>treacle iso3	7	S	AGC/GRK	*ANTVLASETEEEG*	1.619	0.798
>treacle iso3	7	T	AGC/GRK	*TVLASETEEEGNA*	1.548	0.798
>TRIM56	7	S	AGC/GRK	*FEEPKQSPKDSGK*	1.286	0.798
>TRIM56	7	S	AGC/GRK	*KQSPKDSGKGGAG*	1.369	0.798
>TTC15	7	S	AGC/GRK	*APVGEKSPDSTSP*	0.952	0.798
>TTC15	7	T	AGC/GRK	*EKSPDSTSPSYST*	1.643	0.798
>TXNDC1	7	S	AGC/GRK	*ADEEDVSEEEAED*	3.798	0.798
>UFD1L	7	S	AGC/GRK	*GVEPSPSPIKPGD*	0.845	0.798
>vinculin	7	S	AGC/GRK	*LRDPNASPGDAGE*	1.571	0.798
>vinculin	7	T	AGC/GRK	*SDVFSDTTTPIKL*	1.048	0.798
>vinculin	7	T	AGC/GRK	*VFSDTTTPIKLLA*	0.893	0.798
>WSTF	7	S	AGC/GRK	*ADDEGDSDSESVG*	2.786	0.798
>XDH	7	T	AGC/GRK	*QLDSPATPEKIRN*	1.286	0.798
>XRN2	7	S	AGC/GRK	*NSSPSISPNTSFA*	1.369	0.798
>XRN2	7	S	AGC/GRK	*QRNSSPSISPNTS*	1.917	0.798
>ZAP	7	T	AGC/GRK	*SPGKSSTHASVSP*	0.929	0.798
>ZC3H11A	7	S	AGC/GRK	*TKPRRLSSASTGK*	1	0.798
>ZDHHC5	7	S	AGC/GRK	*KLSRGDSLKEPTS*	1.143	0.798
>ZNF148	7	S	AGC/GRK	*DSGFSTSPKDNSL*	1.476	0.798
>ZNF148	7	S	AGC/GRK	*RAGMTSSPDATTG*	1.667	0.798
>zyxin	7	S	AGC/GRK	*PVVSKFSPGAPSG*	0.964	0.798
>zyxin	7	S	AGC/GRK	*SSVSTGSPQPPSF*	0.881	0.798
>ADD1	7	S	AGC/GRK/BARK	*RAAVVTSPPPTTA*	2.303	1.788
>ADD1 iso2	7	S	AGC/GRK/BARK	*RAAVVTSPPPTTA*	2.303	1.788
>ADD1 iso3	7	S	AGC/GRK/BARK	*RAAVVTSPPPTTA*	2.303	1.788
>aftiphilin	7	S	AGC/GRK/BARK	*HLLETHSSPAKTR*	2.485	1.788
>aftiphilin	7	S	AGC/GRK/BARK	*LLETHSSPAKTRE*	3.152	1.788
>AHNAK	7	S	AGC/GRK/BARK	*HYEVTGSDDEAGK*	3.697	1.788
>AHNAK	7	S	AGC/GRK/BARK	*PRHRSNSFSDERE*	2.697	1.788
>AHNAK	7	S	AGC/GRK/BARK	*PSFNVASPESDFG*	2.03	1.788
>AHNAK	7	T	AGC/GRK/BARK	*PSTPTGTLEFAGG*	2.667	1.788
>AHNAK	7	S	AGC/GRK/BARK	*QEVMQNSPAARTG*	2.576	1.788
>AHNAK	7	S	AGC/GRK/BARK	*REFSAPSTPTGTL*	3.727	1.788
>AHNAK	7	S	AGC/GRK/BARK	*SDEREFSAPSTPT*	4.636	1.788
>AHNAK	7	T	AGC/GRK/BARK	*VKDIDITSPEFMI*	1.939	1.788
>AHNAK	7	T	AGC/GRK/BARK	*VQANLDTPDINIE*	1.879	1.788
>AHNAK2 iso2	7	T	AGC/GRK/BARK	*AESRDTTQRSPVH*	3.455	1.788
>AHNAK2 iso2	7	T	AGC/GRK/BARK	*GFSSSPTKKPRNT*	2.242	1.788
>AHNAK2 iso2	7	S	AGC/GRK/BARK	*KLGFSSSPTKKPR*	1.818	1.788
>AHNAK2 iso2	7	S	AGC/GRK/BARK	*RDTTQRSPVHVQP*	2.333	1.788
>AIM1	7	S	AGC/GRK/BARK	*VPEAVPSSPGSGS*	3.152	1.788
>AIM1 iso3	7	S	AGC/GRK/BARK	*VPEAVPSSPGSGS*	3.152	1.788
>AKAP12	7	S	AGC/GRK/BARK	*ESNEEQSISPEKR*	3.03	1.788
>AKAP12	7	S	AGC/GRK/BARK	*NEEQSISPEKREM*	2.939	1.788
>AKAP2	7	S	AGC/GRK/BARK	*PPHIELSRSPSDR*	2.03	1.788
>AKAP2 iso3	7	S	AGC/GRK/BARK	*PPHIELSRSPSDR*	2.03	1.788
>AKAP2 iso6	7	S	AGC/GRK/BARK	*LEPAASSLSPDHK*	2.364	1.788
>AKAP2 iso6	7	S	AGC/GRK/BARK	*PAASSLSPDHKNM*	2.636	1.788
>AKAP2 iso6	7	S	AGC/GRK/BARK	*PPHIELSRSPSDR*	2.03	1.788
>AP3D1	7	S	AGC/GRK/BARK	*NAEAVKSPEKEGV*	2.303	1.788
>ARHGEF2	7	T	AGC/GRK/BARK	*AAVASVTPEKQAT*	2	1.788
>ARHGEF2	7	S	AGC/GRK/BARK	*EAQELGSPEDRLQ*	2.515	1.788
>ARHGEF2	7	S	AGC/GRK/BARK	*GRAAVASVTPEKQ*	2.091	1.788
>ARHGEF2	7	T	AGC/GRK/BARK	*TPEKQATELALLQ*	2.848	1.788
>ARPP-19	7	S	AGC/GRK/BARK	*MEDKVTSPEKAEE*	3.97	1.788
>ATP2B2	7	S	AGC/GRK/BARK	*TSSSPGSPIHSLE*	1.97	1.788
>ATRX	7	S	AGC/GRK/BARK	*IEIEDASPTKCPI*	2.879	1.788
>AZI1	7	S	AGC/GRK/BARK	*LPASAQSPSTLDS*	3.758	1.788
>Bak1	7	S	AGC/GRK/BARK	*KVGCDESPSPSEQ*	3.303	1.788
>BASP1	7	S	AGC/GRK/BARK	*KAEPEKSEGAAEE*	4.242	1.788
>BAT2	7	S	AGC/GRK/BARK	*PRERSDSGGSSSE*	4.788	1.788
>BAT2L	7	S	AGC/GRK/BARK	*AASLSASPTELGS*	3.242	1.788
>BAT2L	7	S	AGC/GRK/BARK	*SRLLSFSPEEFPT*	1.879	1.788
>Bcl-2L13	7	S	AGC/GRK/BARK	*EGAAQLSEERAGS*	3.091	1.788
>BCLAF1	7	T	AGC/GRK/BARK	*SPAKTITPQNAPR*	2.212	1.788
>BCLAF1	7	S	AGC/GRK/BARK	*VKKEVQSPEQVKS*	3.364	1.788
>BRD1	7	S	AGC/GRK/BARK	*VRIVEYSPPSAPR*	2.152	1.788
>C17orf49	7	S	AGC/GRK/BARK	*IPLPAESPKKGPK*	2.152	1.788
>C17orf49 iso3	7	S	AGC/GRK/BARK	*IPLPAESPKKGPK*	2.152	1.788
>caldesmon	7	S	AGC/GRK/BARK	*NEWLTKSPDGNKS*	1.818	1.788
>caldesmon	7	S	AGC/GRK/BARK	*QTENAFSPSRSGG*	3.424	1.788
>calnexin	7	S	AGC/GRK/BARK	*EDGVTGSQDEEDS*	3.939	1.788
>calpastatin	7	S	AGC/GRK/BARK	*SAATSKSPSMSTT*	5	1.788
>calpastatin iso3	7	S	AGC/GRK/BARK	*SAATSKSPSMSTT*	5	1.788
>CAP1	7	S	AGC/GRK/BARK	*GYGDSPSKGAVPY*	2.121	1.788
>CaRHSP1	7	S	AGC/GRK/BARK	*RRTRTFSATVRAS*	2.303	1.788
>CBX1	7	S	AGC/GRK/BARK	*IGATDSSGELMFL*	1.939	1.788
>CBX1	7	S	AGC/GRK/BARK	*IIGATDSSGELMF*	2.667	1.788
>CBX3	7	S	AGC/GRK/BARK	*IGATDSSGELMFL*	1.939	1.788
>CBX3	7	S	AGC/GRK/BARK	*IIGATDSSGELMF*	2.667	1.788
>CHD-1	7	S	AGC/GRK/BARK	*ASSGPRSPLDQRS*	2.091	1.788
>CLIM1	7	S	AGC/GRK/BARK	*ITNQYNSPTGLYS*	1.848	1.788
>COBLL1	7	S	AGC/GRK/BARK	*CVERSTSVDDTDK*	4	1.788
>COBLL1	7	S	AGC/GRK/BARK	*QRDPQLSPEQHPS*	2.515	1.788
>COBLL1 iso2	7	S	AGC/GRK/BARK	*CVERSTSVDDTDK*	4	1.788
>COBLL1 iso2	7	S	AGC/GRK/BARK	*QRDPQLSPEQHPS*	2.515	1.788
>coilin	7	S	AGC/GRK/BARK	*ELTSDYSPDVSDY*	2.061	1.788
>CRMP-2	7	S	AGC/GRK/BARK	*ASSAKTSPAKQQA*	3.455	1.788
>CRMP-2	7	T	AGC/GRK/BARK	*PASSAKTSPAKQQ*	3.061	1.788
>CTNND1	7	S	AGC/GRK/BARK	*ERGSLASLDSLRK*	2.121	1.788
>CTNND1	7	S	AGC/GRK/BARK	*LERVRVSPQDANS*	3.212	1.788
>CTNND1	7	S	AGC/GRK/BARK	*SPQDANSLMANGT*	2.818	1.788
>CTNND1 iso3	7	S	AGC/GRK/BARK	*ERGSLASLDSLRK*	2.121	1.788
>CTNND1 iso3	7	S	AGC/GRK/BARK	*LERVRVSPQDANS*	3.212	1.788
>CTNND1 iso3	7	S	AGC/GRK/BARK	*SPQDANSLMANGT*	2.818	1.788
>CUL4B	7	S	AGC/GRK/BARK	*PPQPRDSASPSTS*	4.152	1.788
>CUL4B	7	S	AGC/GRK/BARK	*QPRDSASPSTSSF*	4.03	1.788
>DBN1	7	S	AGC/GRK/BARK	*TPIPTRSPSDSST*	3.212	1.788
>DBN1 iso3	7	S	AGC/GRK/BARK	*TPIPTRSPSDSST*	3.212	1.788
>DDX21	7	S	AGC/GRK/BARK	*GDAGEKSPRLKDG*	2.273	1.788
>DDX51	7	S	AGC/GRK/BARK	*RRRVSGSATPNSE*	2.182	1.788
>DENR	7	T	AGC/GRK/BARK	*NEFAKLTVENSPK*	2.273	1.788
>DNCLI1	7	S	AGC/GRK/BARK	*GEDFPASPQRRTT*	2.182	1.788
>DRIM	7	S	AGC/GRK/BARK	*QASERLSDSKEAL*	3.333	1.788
>eEF1B	7	S	AGC/GRK/BARK	*DIDLFGSDDEEES*	2.03	1.788
>EFNB1	7	S	AGC/GRK/BARK	*SLSTLASPKGGSG*	2.697	1.788
>EFR3A	7	S	AGC/GRK/BARK	*SRLGPPSSPSAAD*	2.091	1.788
>EHBP1	7	S	AGC/GRK/BARK	*ITKPNVSSPSKLG*	1.939	1.788
>ELYS	7	S	AGC/GRK/BARK	*LVSPLASPVDEIK*	1.818	1.788
>EPB41L3	7	S	AGC/GRK/BARK	*PEAAAHSTPVKRE*	2.606	1.788
>EPB41L3 iso7	7	S	AGC/GRK/BARK	*PEAAAHSTPVKRE*	2.606	1.788
>eplin	7	S	AGC/GRK/BARK	*LPESSPSKTAKKF*	2.879	1.788
>Erbin	7	S	AGC/GRK/BARK	*KSTEDLSPQRSGP*	2.606	1.788
>Erbin iso2	7	S	AGC/GRK/BARK	*KSTEDLSPQRSGP*	2.606	1.788
>FAM54B	7	S	AGC/GRK/BARK	*ISLSKASSFADMM*	2.273	1.788
>FAM54B	7	S	AGC/GRK/BARK	*SLSKASSFADMMG*	2.576	1.788
>FARP1	7	S	AGC/GRK/BARK	*PENSGISTLERGQ*	2.545	1.788
>FBL	7	S	AGC/GRK/BARK	*EKRVSISEGDDKI*	2.424	1.788
>FBL	7	S	AGC/GRK/BARK	*YGEKRVSISEGDD*	2.848	1.788
>FLNA	7	S	AGC/GRK/BARK	*RRRRAPSVANIGS*	2.333	1.788
>GIT1	7	S	AGC/GRK/BARK	*QGKSLSSPTDNLE*	2.576	1.788
>GIT1	7	S	AGC/GRK/BARK	*QQGKSLSSPTDNL*	2.97	1.788
>Gm7964	7	S	AGC/GRK/BARK	*LDLISESPIKGRA*	2.03	1.788
>GNL3	7	S	AGC/GRK/BARK	*KRKLEVSPGDEQS*	2.606	1.788
>GOLGB1	7	S	AGC/GRK/BARK	*DAGMELSSPKLDG*	1.848	1.788
>GOLGB1	7	S	AGC/GRK/BARK	*TTLLNRSDSSPEE*	3.212	1.788
>GPR124	7	S	AGC/GRK/BARK	*TATEDGSPVLGEG*	2.667	1.788
>GTF3C4	7	S	AGC/GRK/BARK	*KILLVDSPGMGDG*	2.212	1.788
>H1E	7	S	AGC/GRK/BARK	*GAKRKTSGPPVSE*	2.394	1.788
>H1E	7	T	AGC/GRK/BARK	*GGAKRKTSGPPVS*	2.182	1.788
>H2AFY	7	T	AGC/GRK/BARK	*DSTTEGTPTDGFT*	3.909	1.788
>H2AFY	7	S	AGC/GRK/BARK	*EVSKAASADSTTE*	4.242	1.788
>H2AFY	7	S	AGC/GRK/BARK	*KAASADSTTEGTP*	5.091	1.788
>H2AX	7	S	AGC/GRK/BARK	*AVGKKASQASQEY*	2.909	1.788
>HBXAP	7	S	AGC/GRK/BARK	*LSDDFDSPVKGPL*	2.909	1.788
>HDGF2	7	S	AGC/GRK/BARK	*ERTRKRSEGLSLE*	2.091	1.788
>HDGF2 iso2	7	S	AGC/GRK/BARK	*ERTRKRSEGLSLE*	2.091	1.788
>HDGF2 iso3	7	S	AGC/GRK/BARK	*ERTRKRSEGLSLE*	2.091	1.788
>HGK	7	S	AGC/GRK/BARK	*VLSRRDSPLQGGG*	2.697	1.788
>HGK iso3	7	S	AGC/GRK/BARK	*VLSRRDSPLQGGG*	2.697	1.788
>hnRNP C1/C2	7	S	AGC/GRK/BARK	*EAGADDSAEEGDL*	4.212	1.788
>hnRNP C1/C2	7	S	AGC/GRK/BARK	*GEDDRDSANGEDD*	4.485	1.788
>hnRNP C1/C2 iso2	7	S	AGC/GRK/BARK	*EAGADDSAEEGDL*	4.212	1.788
>hnRNP C1/C2 iso2	7	S	AGC/GRK/BARK	*GEDDRDSANGEDD*	4.485	1.788
>hnRNP E1	7	S	AGC/GRK/BARK	*FAGIDSSSPEVKG*	2.485	1.788
>hnRNP K	7	S	AGC/GRK/BARK	*LDLISESPIKGRA*	2.03	1.788
>hnRNP K	7	S	AGC/GRK/BARK	*RDYDDMSPRRGPP*	2.242	1.788
>hnRNP K iso2	7	S	AGC/GRK/BARK	*LDLISESPIKGRA*	2.03	1.788
>hnRNP K iso2	7	S	AGC/GRK/BARK	*RDYDDMSPRRGPP*	2.242	1.788
>hnRNP K iso4	7	S	AGC/GRK/BARK	*LDLISESPIKGRA*	2.03	1.788
>hnRNP K iso4	7	S	AGC/GRK/BARK	*RDYDDMSPRRGPP*	2.242	1.788
>HSP90A	7	S	AGC/GRK/BARK	*ERDKEVSDDEAEE*	4.727	1.788
>IRF2BP2	7	S	AGC/GRK/BARK	*ARKRKPSPEPEGE*	2.848	1.788
>ISGF3G	7	S	AGC/GRK/BARK	*LQHTEQSPSALGH*	3.273	1.788
>KCC4	7	S	AGC/GRK/BARK	*GNPRENSPFINNV*	1.848	1.788
>KIAA1949	7	S	AGC/GRK/BARK	*PGDQKASPTDVHK*	2.788	1.788
>Kidins220	7	S	AGC/GRK/BARK	*AERVAKSPEHSVE*	1.909	1.788
>Lamin B2	7	S	AGC/GRK/BARK	*TEDTSGSPSRASR*	4.424	1.788
>LIG3	7	S	AGC/GRK/BARK	*TTGQVTSPVKGAS*	2.818	1.788
>LMO7	7	S	AGC/GRK/BARK	*AETQLASHSPEEQ*	3.091	1.788
>LMO7 iso4	7	S	AGC/GRK/BARK	*AETQLASHSPEEQ*	3.091	1.788
>LOC646817	7	S	AGC/GRK/BARK	*RLNEQASEEILKV*	2.758	1.788
>MAP1A	7	S	AGC/GRK/BARK	*SAPGQESPVPDTK*	2.485	1.788
>MARCKS	7	S	AGC/GRK/BARK	*AEPAEPSSPAAEA*	4.273	1.788
>MARCKS	7	S	AGC/GRK/BARK	*AVASSPSKANGQE*	3.606	1.788
>MARS	7	S	AGC/GRK/BARK	*GGQAKGSPKPAAV*	1.97	1.788
>MCM6	7	S	AGC/GRK/BARK	*GSSEDASQETVSK*	5.939	1.788
>MCM6	7	S	AGC/GRK/BARK	*IESEIDSEEELIN*	4	1.788
>MCT1	7	S	AGC/GRK/BARK	*TMKAAQSPQQHSS*	2.727	1.788
>MeCP2 iso2	7	S	AGC/GRK/BARK	*AAAAAPSGGGGGG*	2.97	1.788
>MLP	7	T	AGC/GRK/BARK	*EGKAAATPESQEP*	1.97	1.788
>MybBP1A	7	S	AGC/GRK/BARK	*IPSDTQSPVSTKR*	3.182	1.788
>MybBP1A	7	T	AGC/GRK/BARK	*KDIPSDTQSPVST*	3.545	1.788
>MybBP1A	7	T	AGC/GRK/BARK	*KLKSEGTTPEKNA*	3.212	1.788
>MybBP1A	7	S	AGC/GRK/BARK	*KRKKLKSEGTTPE*	3.636	1.788
>MybBP1A	7	T	AGC/GRK/BARK	*LKSEGTTPEKNAA*	2.182	1.788
>MybBP1A	7	S	AGC/GRK/BARK	*LSLVSRSPSLLQS*	1.818	1.788
>MybBP1A	7	S	AGC/GRK/BARK	*NGATPVSPIEPES*	2	1.788
>NARS2	7	S	AGC/GRK/BARK	*LFQVEPSSKIKGP*	1.879	1.788
>NBS1	7	S	AGC/GRK/BARK	*QSSRKLSQETFNI*	2.879	1.788
>NCAM1	7	S	AGC/GRK/BARK	*AFSKDESKEPIVE*	2.606	1.788
>NCAM1 iso2	7	S	AGC/GRK/BARK	*AFSKDESKEPIVE*	2.606	1.788
>NCBP1	7	T	AGC/GRK/BARK	*PHKRRKTSDANET*	2.788	1.788
>NEDD4	7	S	AGC/GRK/BARK	*GPDNRESPENWEI*	2.545	1.788
>nestin	7	S	AGC/GRK/BARK	*SQEFLRSPEAEEE*	1.818	1.788
>NFI-X	7	S	AGC/GRK/BARK	*DDSEMESPVDDVF*	2.879	1.788
>NFI-X iso2	7	S	AGC/GRK/BARK	*DDSEMESPVDDVF*	2.879	1.788
>NIPA	7	S	AGC/GRK/BARK	*FQSVDGSPQAEQS*	2.485	1.788
>Nogo	7	S	AGC/GRK/BARK	*KEDGVMSPEKTMD*	2.212	1.788
>Nogo	7	S	AGC/GRK/BARK	*KLSTEPSPEFSNY*	3.545	1.788
>Nogo iso4	7	S	AGC/GRK/BARK	*KEDGVMSPEKTMD*	2.212	1.788
>NOL5A	7	S	AGC/GRK/BARK	*KKKRKFSEEPEVA*	2	1.788
>NOP5	7	S	AGC/GRK/BARK	*IKEEPLSEEEPCT*	3.152	1.788
>NOP5	7	S	AGC/GRK/BARK	*TSTAVPSPEKKKK*	2.515	1.788
>NUCKS	7	S	AGC/GRK/BARK	*KATVTPSPVKGKA*	2.727	1.788
>NuMA-1	7	S	AGC/GRK/BARK	*SLARLGSPDDGNS*	2	1.788
>PABPN1	7	S	AGC/GRK/BARK	*GSGAPGSQEEEEE*	3.03	1.788
>PACS-1	7	S	AGC/GRK/BARK	*KADLQGSASPSKV*	2.818	1.788
>palladin	7	S	AGC/GRK/BARK	*HARRPRSRSRDSG*	2.788	1.788
>palladin	7	S	AGC/GRK/BARK	*QPEASPSHLTLNS*	3.212	1.788
>palladin	7	S	AGC/GRK/BARK	*RRPRSRSRDSGDE*	3.152	1.788
>palladin	7	S	AGC/GRK/BARK	*RSRSRDSGDENEP*	3.333	1.788
>paralemmin	7	T	AGC/GRK/BARK	*AEDVTRTTPSRRE*	3.364	1.788
>PARD3	7	S	AGC/GRK/BARK	*IEGLDESPTRNAA*	3.091	1.788
>PARD3 iso2	7	S	AGC/GRK/BARK	*IEGLDESPTRNAA*	3.091	1.788
>PDCD5	7	S	AGC/GRK/BARK	*RRKVMDSDEDDAD*	3.909	1.788
>PDXDC1	7	S	AGC/GRK/BARK	*MRMLEKSPRRTEE*	2.455	1.788
>PI4K2A	7	S	AGC/GRK/BARK	*AAGSGPSPPCSPG*	2.061	1.788
>plectin 1	7	S	AGC/GRK/BARK	*NDESQLSPATRGA*	3.818	1.788
>plectin 1	7	S	AGC/GRK/BARK	*QLEPVASPAKKPK*	2	1.788
>plectin 1 iso3	7	S	AGC/GRK/BARK	*NDESQLSPATRGA*	3.818	1.788
>plectin 1 iso3	7	S	AGC/GRK/BARK	*QLEPVASPAKKPK*	2	1.788
>plectin 1 iso6	7	S	AGC/GRK/BARK	*NDESQLSPATRGA*	3.818	1.788
>plectin 1 iso6	7	S	AGC/GRK/BARK	*QLEPVASPAKKPK*	2	1.788
>PSEN1	7	T	AGC/GRK/BARK	*LSGSILTSEDPEE*	2.697	1.788
>PSEN1	7	S	AGC/GRK/BARK	*SGSILTSEDPEER*	2.182	1.788
>PSMD1	7	T	AGC/GRK/BARK	*SAVAGKTPDASPE*	2.152	1.788
>PTP-PEST	7	S	AGC/GRK/BARK	*ADVSEESPPPLPE*	3.788	1.788
>QKI	7	S	AGC/GRK/BARK	*GSTEKRSAELPDA*	2.818	1.788
>QKI iso6	7	S	AGC/GRK/BARK	*GSTEKRSAELPDA*	2.818	1.788
>RanBP2	7	S	AGC/GRK/BARK	*DTKHSSSSPVSGT*	4.182	1.788
>RanBP2	7	S	AGC/GRK/BARK	*SDTKHSSSSPVSG*	4.576	1.788
>RanBP2	7	S	AGC/GRK/BARK	*SSSVHASPLASSP*	1.909	1.788
>RBM15	7	S	AGC/GRK/BARK	*REVDEISPEDDQR*	3.636	1.788
>RILPL1	7	S	AGC/GRK/BARK	*MEEPLGSPPAALS*	1.818	1.788
>RIP3	7	S	AGC/GRK/BARK	*EALGEKSPEGTTV*	2.485	1.788
>RIP3 iso6	7	S	AGC/GRK/BARK	*EALGEKSPEGTTV*	2.485	1.788
>RNF213	7	S	AGC/GRK/BARK	*PIDAAASPVKTAG*	2.485	1.788
>RNF213	7	S	AGC/GRK/BARK	*RMLSISSAYVRLT*	2.121	1.788
>RNF213	7	S	AGC/GRK/BARK	*SRMLSISSAYVRL*	2.03	1.788
>RPL18	7	S	AGC/GRK/BARK	*DQLALESPKGRGT*	1.848	1.788
>RPRC1	7	S	AGC/GRK/BARK	*STGSELSPKSKAR*	2.273	1.788
>RPS8	7	T	AGC/GRK/BARK	*KKGAKLTPEEEEI*	2.03	1.788
>S6	7	S	AGC/GRK/BARK	*KRRRLSSLRASTS*	2.788	1.788
>S6	7	S	AGC/GRK/BARK	*LSSLRASTSKSES*	4.909	1.788
>S6	7	S	AGC/GRK/BARK	*SLRASTSKSESSQ*	4.121	1.788
>SAFB1	7	S	AGC/GRK/BARK	*APTAALSPEPQDS*	2.273	1.788
>SAFB2	7	S	AGC/GRK/BARK	*APTAALSPEPQDS*	2.273	1.788
>SDPR	7	S	AGC/GRK/BARK	*EEALEDSAEEKME*	3.455	1.788
>SET	7	S	AGC/GRK/BARK	*RLNEQASEEILKV*	2.758	1.788
>SET iso2	7	S	AGC/GRK/BARK	*RLNEQASEEILKV*	2.758	1.788
>SgK269	7	T	AGC/GRK/BARK	*CHKSAPTSPTATN*	3.576	1.788
>SgK269	7	S	AGC/GRK/BARK	*EVAGELSPRDPRT*	1.879	1.788
>SgK269	7	S	AGC/GRK/BARK	*HKSAPTSPTATNI*	2.818	1.788
>SH3PXD2B	7	S	AGC/GRK/BARK	*PKLGPSSPAHSGA*	2	1.788
>SLMAP	7	S	AGC/GRK/BARK	*AKESDLSDTLSPS*	4.576	1.788
>SLMAP	7	S	AGC/GRK/BARK	*DLSDTLSPSKEKS*	2.97	1.788
>SLTM	7	S	AGC/GRK/BARK	*QHSSTASPVNRIV*	1.848	1.788
>SMARCA5	7	T	AGC/GRK/BARK	*AAQKTPTSPLKMK*	1.939	1.788
>SMARCA5	7	T	AGC/GRK/BARK	*QPAAQKTPTSPLK*	1.939	1.788
>SMARCC1	7	S	AGC/GRK/BARK	*NEEPVRSPERRDR*	2.03	1.788
>SNAP23	7	S	AGC/GRK/BARK	*GDGGDNSPSNVVS*	2.424	1.788
>SNTB2	7	S	AGC/GRK/BARK	*SGCRSPSLGSDLT*	2	1.788
>SNX17	7	S	AGC/GRK/BARK	*SSVPLPSGGTSSP*	2.03	1.788
>SORBS1	7	S	AGC/GRK/BARK	*DLPYSSSPSRSAT*	2.636	1.788
>SORBS1	7	S	AGC/GRK/BARK	*TPAELTSPGRASE*	2.576	1.788
>SORBS1	7	S	AGC/GRK/BARK	*YIDLPYSSSPSRS*	2.455	1.788
>SORBS1 iso4	7	S	AGC/GRK/BARK	*DLPYSSSPSRSAT*	2.636	1.788
>SORBS1 iso4	7	S	AGC/GRK/BARK	*TPAELTSPGRASE*	2.576	1.788
>SORBS1 iso4	7	S	AGC/GRK/BARK	*YIDLPYSSSPSRS*	2.455	1.788
>SORBS1 iso5	7	S	AGC/GRK/BARK	*DLPYSSSPSRSAT*	2.636	1.788
>SORBS1 iso5	7	S	AGC/GRK/BARK	*TPAELTSPGRASE*	2.576	1.788
>SORBS1 iso5	7	S	AGC/GRK/BARK	*YIDLPYSSSPSRS*	2.455	1.788
>SPECC1	7	S	AGC/GRK/BARK	*GSSPTSSCNPTPT*	3.848	1.788
>SPECC1	7	T	AGC/GRK/BARK	*KLGSSPTSSCNPT*	3.152	1.788
>SPECC1	7	S	AGC/GRK/BARK	*LGSSPTSSCNPTP*	2.606	1.788
>SPECC1	7	S	AGC/GRK/BARK	*SKKLGSSPTSSCN*	2.091	1.788
>SPECC1	7	S	AGC/GRK/BARK	*SSKKLGSSPTSSC*	3.879	1.788
>SQSTM1	7	T	AGC/GRK/BARK	*GKRSRLTPTTPES*	2.909	1.788
>SQSTM1	7	T	AGC/GRK/BARK	*SRLTPTTPESSST*	3.848	1.788
>SRm300	7	S	AGC/GRK/BARK	*KSLLPNSSQDELM*	2.303	1.788
>SRm300	7	T	AGC/GRK/BARK	*RRSRSRTSPVSRR*	2.727	1.788
>SRm300 iso3	7	S	AGC/GRK/BARK	*KSLLPNSSQDELM*	2.303	1.788
>SRm300 iso3	7	T	AGC/GRK/BARK	*RRSRSRTSPVSRR*	2.727	1.788
>SRm300 iso4	7	S	AGC/GRK/BARK	*KSLLPNSSQDELM*	2.303	1.788
>SRm300 iso4	7	T	AGC/GRK/BARK	*RRSRSRTSPVSRR*	2.727	1.788
>SRSF11	7	S	AGC/GRK/BARK	*RPTEAVSPKTKEC*	1.879	1.788
>SRSF11 iso2	7	S	AGC/GRK/BARK	*RPTEAVSPKTKEC*	1.879	1.788
>SRSF11 iso3	7	S	AGC/GRK/BARK	*RPTEAVSPKTKEC*	1.879	1.788
>SSRP1	7	S	AGC/GRK/BARK	*SRQLSDSFKSKEF*	2.515	1.788
>SSRP1	7	S	AGC/GRK/BARK	*SSSRQLSDSFKSK*	3.455	1.788
>supervillin	7	S	AGC/GRK/BARK	*ESDRYPSGSEIPV*	2.333	1.788
>supervillin	7	S	AGC/GRK/BARK	*GDSFLDSPSKTMS*	2.636	1.788
>supervillin iso4	7	S	AGC/GRK/BARK	*GDSFLDSPSKTMS*	2.636	1.788
>talin 1	7	S	AGC/GRK/BARK	*MLEDSVSPKKSTV*	2.667	1.788
>TBC1D8B	7	S	AGC/GRK/BARK	*VGRKLHSPASSAS*	2.091	1.788
>TBCB	7	S	AGC/GRK/BARK	*VEKYEISPEAYER*	2.212	1.788
>TEX264	7	T	AGC/GRK/BARK	*PPRELSTPERGEE*	2.182	1.788
>TMCC1	7	S	AGC/GRK/BARK	*ISNFQSSPKYGSE*	2.212	1.788
>TMEM115	7	S	AGC/GRK/BARK	*LPLEEASTPPGKV*	3.182	1.788
>TMEM115	7	T	AGC/GRK/BARK	*PLEEASTPPGKVT*	2.242	1.788
>TMEM55A	7	S	AGC/GRK/BARK	*PPYLQESSPRAEL*	2.364	1.788
>TMPO	7	S	AGC/GRK/BARK	*GAVISESTPIAET*	2.848	1.788
>TMPO	7	S	AGC/GRK/BARK	*LPITEFSDITRRT*	2.576	1.788
>TMPO iso6	7	S	AGC/GRK/BARK	*SAAASPSLIRETT*	2.515	1.788
>TNKS1BP1	7	S	AGC/GRK/BARK	*LRSRNRSAEEGEV*	3.455	1.788
>TOP1	7	S	AGC/GRK/BARK	*DHLHNDSQIEADF*	2.485	1.788
>TOP2B	7	S	AGC/GRK/BARK	*VKYFAESDEEEDV*	2.788	1.788
>TOR1AIP1	7	S	AGC/GRK/BARK	*SQQPQLSPATSGR*	2.727	1.788
>TPD52L2	7	S	AGC/GRK/BARK	*QDINLNSPNKGVL*	2.182	1.788
>TPD52L2 iso2	7	S	AGC/GRK/BARK	*QDINLNSPNKGVL*	2.182	1.788
>TPD52L2 iso3	7	S	AGC/GRK/BARK	*QDINLNSPNKGVL*	2.182	1.788
>Trap150	7	S	AGC/GRK/BARK	*KEKGGFSDADVKM*	2.424	1.788
>treacle	7	S	AGC/GRK/BARK	*ANTVLASETEEEG*	3.152	1.788
>treacle	7	T	AGC/GRK/BARK	*SSSPAPTQTLPNS*	2.727	1.788
>treacle	7	T	AGC/GRK/BARK	*TVLASETEEEGNA*	4.121	1.788
>treacle iso3	7	S	AGC/GRK/BARK	*ANTVLASETEEEG*	3.152	1.788
>treacle iso3	7	T	AGC/GRK/BARK	*TVLASETEEEGNA*	4.121	1.788
>TRIM56	7	S	AGC/GRK/BARK	*FEEPKQSPKDSGK*	4.121	1.788
>TRIM56	7	S	AGC/GRK/BARK	*KQSPKDSGKGGAG*	2.333	1.788
>TTC15	7	S	AGC/GRK/BARK	*APVGEKSPDSTSP*	2.303	1.788
>TTC15	7	T	AGC/GRK/BARK	*EKSPDSTSPSYST*	3.697	1.788
>TXNDC1	7	S	AGC/GRK/BARK	*ADEEDVSEEEAED*	5.667	1.788
>TXNDC1	7	S	AGC/GRK/BARK	*QYAKKTSPEFSQP*	1.939	1.788
>UFD1L	7	S	AGC/GRK/BARK	*GVEPSPSPIKPGD*	2.061	1.788
>vinculin	7	S	AGC/GRK/BARK	*LRDPNASPGDAGE*	3.273	1.788
>vinculin	7	T	AGC/GRK/BARK	*SDVFSDTTTPIKL*	2.939	1.788
>vinculin	7	T	AGC/GRK/BARK	*VFSDTTTPIKLLA*	1.909	1.788
>WSTF	7	S	AGC/GRK/BARK	*ADDEGDSDSESVG*	4.818	1.788
>XDH	7	T	AGC/GRK/BARK	*QLDSPATPEKIRN*	2.667	1.788
>XRN2	7	S	AGC/GRK/BARK	*MRMQRNSSPSISP*	2.273	1.788
>XRN2	7	S	AGC/GRK/BARK	*NSSPSISPNTSFA*	2.273	1.788
>XRN2	7	S	AGC/GRK/BARK	*QRNSSPSISPNTS*	3.818	1.788
>ZAP	7	T	AGC/GRK/BARK	*SPGKSSTHASVSP*	2.515	1.788
>ZC3H11A	7	S	AGC/GRK/BARK	*TKPRRLSSASTGK*	2.758	1.788
>ZDHHC5	7	S	AGC/GRK/BARK	*KLSRGDSLKEPTS*	2.303	1.788
>ZDHHC5	7	S	AGC/GRK/BARK	*RSRGLGSPEPGTT*	2.061	1.788
>ZNF148	7	S	AGC/GRK/BARK	*DSGFSTSPKDNSL*	2.818	1.788
>ZNF148	7	S	AGC/GRK/BARK	*RAGMTSSPDATTG*	2.939	1.788
>ZNF828	7	S	AGC/GRK/BARK	*DEALSPSSKKLKK*	2.424	1.788
>ZNF828	7	S	AGC/GRK/BARK	*LLDEALSPSSKKL*	1.848	1.788
>zyxin	7	S	AGC/GRK/BARK	*SSVSTGSPQPPSF*	2.758	1.788
>ADD1	7	S	AGC/GRK/BARK/GRK-2	*RAAVVTSPPPTTA*	2	1.621
>ADD1 iso2	7	S	AGC/GRK/BARK/GRK-2	*RAAVVTSPPPTTA*	2	1.621
>ADD1 iso3	7	S	AGC/GRK/BARK/GRK-2	*RAAVVTSPPPTTA*	2	1.621
>aftiphilin	7	S	AGC/GRK/BARK/GRK-2	*HLLETHSSPAKTR*	2.207	1.621
>aftiphilin	7	S	AGC/GRK/BARK/GRK-2	*LLETHSSPAKTRE*	2.621	1.621
>AHNAK	7	S	AGC/GRK/BARK/GRK-2	*AEAPLPSPKLEGE*	2.034	1.621
>AHNAK	7	S	AGC/GRK/BARK/GRK-2	*HYEVTGSDDEAGK*	3.552	1.621
>AHNAK	7	S	AGC/GRK/BARK/GRK-2	*LGASSPSMKLHAP*	1.759	1.621
>AHNAK	7	S	AGC/GRK/BARK/GRK-2	*PRHRSNSFSDERE*	2.621	1.621
>AHNAK	7	S	AGC/GRK/BARK/GRK-2	*PSFNVASPESDFG*	2.069	1.621
>AHNAK	7	T	AGC/GRK/BARK/GRK-2	*PSTPTGTLEFAGG*	2.138	1.621
>AHNAK	7	S	AGC/GRK/BARK/GRK-2	*QEVMQNSPAARTG*	2.483	1.621
>AHNAK	7	S	AGC/GRK/BARK/GRK-2	*REFSAPSTPTGTL*	3.241	1.621
>AHNAK	7	S	AGC/GRK/BARK/GRK-2	*SDEREFSAPSTPT*	4.103	1.621
>AHNAK	7	T	AGC/GRK/BARK/GRK-2	*VKDIDITSPEFMI*	1.828	1.621
>AHNAK	7	S	AGC/GRK/BARK/GRK-2	*VPDVDISSPGINV*	1.793	1.621
>AHNAK	7	T	AGC/GRK/BARK/GRK-2	*VQANLDTPDINIE*	1.897	1.621
>AHNAK2 iso2	7	T	AGC/GRK/BARK/GRK-2	*AESRDTTQRSPVH*	3.207	1.621
>AHNAK2 iso2	7	S	AGC/GRK/BARK/GRK-2	*EQSLEASPISKVR*	1.759	1.621
>AHNAK2 iso2	7	T	AGC/GRK/BARK/GRK-2	*GFSSSPTKKPRNT*	1.655	1.621
>AHNAK2 iso2	7	S	AGC/GRK/BARK/GRK-2	*KLGFSSSPTKKPR*	1.69	1.621
>AHNAK2 iso2	7	S	AGC/GRK/BARK/GRK-2	*RDTTQRSPVHVQP*	2.103	1.621
>AIM1	7	S	AGC/GRK/BARK/GRK-2	*VPEAVPSSPGSGS*	3.034	1.621
>AIM1 iso3	7	S	AGC/GRK/BARK/GRK-2	*VPEAVPSSPGSGS*	3.034	1.621
>AKAP12	7	S	AGC/GRK/BARK/GRK-2	*ESNEEQSISPEKR*	2.862	1.621
>AKAP12	7	S	AGC/GRK/BARK/GRK-2	*NEEQSISPEKREM*	2.552	1.621
>AKAP2	7	S	AGC/GRK/BARK/GRK-2	*PPHIELSRSPSDR*	2.207	1.621
>AKAP2 iso3	7	S	AGC/GRK/BARK/GRK-2	*PPHIELSRSPSDR*	2.207	1.621
>AKAP2 iso6	7	S	AGC/GRK/BARK/GRK-2	*LEPAASSLSPDHK*	2.31	1.621
>AKAP2 iso6	7	S	AGC/GRK/BARK/GRK-2	*PAASSLSPDHKNM*	2.207	1.621
>AKAP2 iso6	7	S	AGC/GRK/BARK/GRK-2	*PPHIELSRSPSDR*	2.207	1.621
>AP3D1	7	S	AGC/GRK/BARK/GRK-2	*NAEAVKSPEKEGV*	2.138	1.621
>ARHGEF17	7	S	AGC/GRK/BARK/GRK-2	*SLDHRDSPRRRGP*	1.655	1.621
>ARHGEF2	7	S	AGC/GRK/BARK/GRK-2	*EAQELGSPEDRLQ*	2.345	1.621
>ARHGEF2	7	S	AGC/GRK/BARK/GRK-2	*GLFRLESFESLRG*	1.655	1.621
>ARHGEF2	7	S	AGC/GRK/BARK/GRK-2	*GRAAVASVTPEKQ*	2.138	1.621
>ARHGEF2	7	T	AGC/GRK/BARK/GRK-2	*TPEKQATELALLQ*	2.586	1.621
>ARPP-19	7	S	AGC/GRK/BARK/GRK-2	*MEDKVTSPEKAEE*	4.034	1.621
>ATP2B2	7	S	AGC/GRK/BARK/GRK-2	*TSSSPGSPIHSLE*	1.724	1.621
>ATRX	7	S	AGC/GRK/BARK/GRK-2	*IEIEDASPTKCPI*	2.759	1.621
>AZI1	7	S	AGC/GRK/BARK/GRK-2	*LPASAQSPSTLDS*	3.172	1.621
>Bak1	7	S	AGC/GRK/BARK/GRK-2	*KVGCDESPSPSEQ*	3.483	1.621
>BASP1	7	S	AGC/GRK/BARK/GRK-2	*KAEPEKSEGAAEE*	4.31	1.621
>BAT2	7	S	AGC/GRK/BARK/GRK-2	*PRERSDSGGSSSE*	4.31	1.621
>BAT2L	7	S	AGC/GRK/BARK/GRK-2	*AASLSASPTELGS*	2.517	1.621
>BAT2L	7	S	AGC/GRK/BARK/GRK-2	*SRLLSFSPEEFPT*	1.828	1.621
>Bcl-2L13	7	S	AGC/GRK/BARK/GRK-2	*EGAAQLSEERAGS*	3.31	1.621
>BCLAF1	7	T	AGC/GRK/BARK/GRK-2	*SPAKTITPQNAPR*	2.207	1.621
>BCLAF1	7	S	AGC/GRK/BARK/GRK-2	*VKKEVQSPEQVKS*	3.241	1.621
>BRD1	7	S	AGC/GRK/BARK/GRK-2	*VRIVEYSPPSAPR*	2.31	1.621
>C17orf49	7	S	AGC/GRK/BARK/GRK-2	*IPLPAESPKKGPK*	2.379	1.621
>C17orf49 iso3	7	S	AGC/GRK/BARK/GRK-2	*IPLPAESPKKGPK*	2.379	1.621
>caldesmon	7	S	AGC/GRK/BARK/GRK-2	*NEWLTKSPDGNKS*	1.724	1.621
>caldesmon	7	S	AGC/GRK/BARK/GRK-2	*QTENAFSPSRSGG*	3	1.621
>calnexin	7	S	AGC/GRK/BARK/GRK-2	*EDGVTGSQDEEDS*	3.586	1.621
>calpastatin	7	S	AGC/GRK/BARK/GRK-2	*SAATSKSPSMSTT*	4.379	1.621
>calpastatin iso3	7	S	AGC/GRK/BARK/GRK-2	*SAATSKSPSMSTT*	4.379	1.621
>CAP1	7	S	AGC/GRK/BARK/GRK-2	*GYGDSPSKGAVPY*	2.138	1.621
>CBX1	7	S	AGC/GRK/BARK/GRK-2	*IGATDSSGELMFL*	2.034	1.621
>CBX1	7	S	AGC/GRK/BARK/GRK-2	*IIGATDSSGELMF*	2.31	1.621
>CBX3	7	S	AGC/GRK/BARK/GRK-2	*IGATDSSGELMFL*	2.034	1.621
>CBX3	7	S	AGC/GRK/BARK/GRK-2	*IIGATDSSGELMF*	2.31	1.621
>CLIM1	7	S	AGC/GRK/BARK/GRK-2	*ITNQYNSPTGLYS*	1.759	1.621
>COBLL1	7	S	AGC/GRK/BARK/GRK-2	*CVERSTSVDDTDK*	2.759	1.621
>COBLL1	7	S	AGC/GRK/BARK/GRK-2	*QRDPQLSPEQHPS*	2.724	1.621
>COBLL1 iso2	7	S	AGC/GRK/BARK/GRK-2	*CVERSTSVDDTDK*	2.759	1.621
>COBLL1 iso2	7	S	AGC/GRK/BARK/GRK-2	*QRDPQLSPEQHPS*	2.724	1.621
>coilin	7	S	AGC/GRK/BARK/GRK-2	*ELTSDYSPDVSDY*	1.828	1.621
>CRMP-2	7	S	AGC/GRK/BARK/GRK-2	*ASSAKTSPAKQQA*	2.793	1.621
>CRMP-2	7	T	AGC/GRK/BARK/GRK-2	*PASSAKTSPAKQQ*	2.517	1.621
>CTNND1	7	S	AGC/GRK/BARK/GRK-2	*ERGSLASLDSLRK*	2.103	1.621
>CTNND1	7	S	AGC/GRK/BARK/GRK-2	*LERVRVSPQDANS*	3.069	1.621
>CTNND1	7	S	AGC/GRK/BARK/GRK-2	*SPQDANSLMANGT*	1.724	1.621
>CTNND1 iso3	7	S	AGC/GRK/BARK/GRK-2	*ERGSLASLDSLRK*	2.103	1.621
>CTNND1 iso3	7	S	AGC/GRK/BARK/GRK-2	*LERVRVSPQDANS*	3.069	1.621
>CTNND1 iso3	7	S	AGC/GRK/BARK/GRK-2	*SPQDANSLMANGT*	1.724	1.621
>CUL4B	7	S	AGC/GRK/BARK/GRK-2	*PPQPRDSASPSTS*	3.793	1.621
>CUL4B	7	S	AGC/GRK/BARK/GRK-2	*QPRDSASPSTSSF*	2.828	1.621
>DBN1	7	S	AGC/GRK/BARK/GRK-2	*TPIPTRSPSDSST*	2.207	1.621
>DBN1 iso3	7	S	AGC/GRK/BARK/GRK-2	*TPIPTRSPSDSST*	2.207	1.621
>DDX21	7	S	AGC/GRK/BARK/GRK-2	*GDAGEKSPRLKDG*	2.414	1.621
>DDX51	7	S	AGC/GRK/BARK/GRK-2	*RRRVSGSATPNSE*	2.172	1.621
>DENR	7	T	AGC/GRK/BARK/GRK-2	*NEFAKLTVENSPK*	2.276	1.621
>DNCLI1	7	S	AGC/GRK/BARK/GRK-2	*GEDFPASPQRRTT*	1.655	1.621
>DRIM	7	S	AGC/GRK/BARK/GRK-2	*QASERLSDSKEAL*	3	1.621
>eEF1B	7	S	AGC/GRK/BARK/GRK-2	*DIDLFGSDDEEES*	1.828	1.621
>EFNB1	7	S	AGC/GRK/BARK/GRK-2	*SLSTLASPKGGSG*	2.448	1.621
>EFR3A	7	S	AGC/GRK/BARK/GRK-2	*SRLGPPSSPSAAD*	1.966	1.621
>EHBP1	7	S	AGC/GRK/BARK/GRK-2	*ITKPNVSSPSKLG*	1.828	1.621
>ELYS	7	S	AGC/GRK/BARK/GRK-2	*LVSPLASPVDEIK*	1.69	1.621
>EPB41L3	7	S	AGC/GRK/BARK/GRK-2	*PEAAAHSTPVKRE*	2.414	1.621
>EPB41L3 iso7	7	S	AGC/GRK/BARK/GRK-2	*PEAAAHSTPVKRE*	2.414	1.621
>eplin	7	S	AGC/GRK/BARK/GRK-2	*EVVRELSVEEQIK*	1.655	1.621
>eplin	7	S	AGC/GRK/BARK/GRK-2	*LPESSPSKTAKKF*	2.414	1.621
>Erbin	7	S	AGC/GRK/BARK/GRK-2	*KSTEDLSPQRSGP*	2.448	1.621
>Erbin iso2	7	S	AGC/GRK/BARK/GRK-2	*KSTEDLSPQRSGP*	2.448	1.621
>FAM54B	7	S	AGC/GRK/BARK/GRK-2	*ISLSKASSFADMM*	1.793	1.621
>FAM54B	7	S	AGC/GRK/BARK/GRK-2	*SLSKASSFADMMG*	2.034	1.621
>FARP1	7	S	AGC/GRK/BARK/GRK-2	*PENSGISTLERGQ*	2.483	1.621
>FBL	7	S	AGC/GRK/BARK/GRK-2	*EKRVSISEGDDKI*	2.069	1.621
>FBL	7	S	AGC/GRK/BARK/GRK-2	*YGEKRVSISEGDD*	2.862	1.621
>FLNA	7	S	AGC/GRK/BARK/GRK-2	*RRRRAPSVANIGS*	1.724	1.621
>FLNA	7	S	AGC/GRK/BARK/GRK-2	*SVGVSPSLDLSKI*	1.69	1.621
>GIT1	7	S	AGC/GRK/BARK/GRK-2	*QGKSLSSPTDNLE*	2.655	1.621
>GIT1	7	S	AGC/GRK/BARK/GRK-2	*QQGKSLSSPTDNL*	2.759	1.621
>Gm7964	7	S	AGC/GRK/BARK/GRK-2	*LDLISESPIKGRA*	1.966	1.621
>GNL3	7	S	AGC/GRK/BARK/GRK-2	*KRKLEVSPGDEQS*	2.517	1.621
>GOLGB1	7	S	AGC/GRK/BARK/GRK-2	*DAGMELSSPKLDG*	1.862	1.621
>GOLGB1	7	S	AGC/GRK/BARK/GRK-2	*TTLLNRSDSSPEE*	2.621	1.621
>GPR124	7	S	AGC/GRK/BARK/GRK-2	*TATEDGSPVLGEG*	2.483	1.621
>GTF3C4	7	S	AGC/GRK/BARK/GRK-2	*KILLVDSPGMGDG*	2.345	1.621
>H1E	7	S	AGC/GRK/BARK/GRK-2	*GAKRKTSGPPVSE*	2.276	1.621
>H1E	7	T	AGC/GRK/BARK/GRK-2	*GGAKRKTSGPPVS*	1.759	1.621
>H2AFY	7	T	AGC/GRK/BARK/GRK-2	*DSTTEGTPTDGFT*	3.621	1.621
>H2AFY	7	S	AGC/GRK/BARK/GRK-2	*EVSKAASADSTTE*	3.241	1.621
>H2AFY	7	S	AGC/GRK/BARK/GRK-2	*KAASADSTTEGTP*	4.724	1.621
>H2AX	7	S	AGC/GRK/BARK/GRK-2	*AVGKKASQASQEY*	2.586	1.621
>HBXAP	7	S	AGC/GRK/BARK/GRK-2	*LSDDFDSPVKGPL*	3.069	1.621
>HDGF2	7	S	AGC/GRK/BARK/GRK-2	*ERTRKRSEGLSLE*	2.069	1.621
>HDGF2 iso2	7	S	AGC/GRK/BARK/GRK-2	*ERTRKRSEGLSLE*	2.069	1.621
>HDGF2 iso3	7	S	AGC/GRK/BARK/GRK-2	*ERTRKRSEGLSLE*	2.069	1.621
>HGK	7	S	AGC/GRK/BARK/GRK-2	*VLSRRDSPLQGGG*	2.69	1.621
>HGK iso3	7	S	AGC/GRK/BARK/GRK-2	*VLSRRDSPLQGGG*	2.69	1.621
>HGSNAT	7	S	AGC/GRK/BARK/GRK-2	*INSELGSPSRADP*	1.724	1.621
>hnRNP C1/C2	7	S	AGC/GRK/BARK/GRK-2	*EAGADDSAEEGDL*	4.345	1.621
>hnRNP C1/C2	7	S	AGC/GRK/BARK/GRK-2	*GEDDRDSANGEDD*	4.621	1.621
>hnRNP C1/C2 iso2	7	S	AGC/GRK/BARK/GRK-2	*EAGADDSAEEGDL*	4.345	1.621
>hnRNP C1/C2 iso2	7	S	AGC/GRK/BARK/GRK-2	*GEDDRDSANGEDD*	4.621	1.621
>hnRNP E1	7	S	AGC/GRK/BARK/GRK-2	*FAGIDSSSPEVKG*	2	1.621
>hnRNP K	7	S	AGC/GRK/BARK/GRK-2	*LDLISESPIKGRA*	1.966	1.621
>hnRNP K	7	S	AGC/GRK/BARK/GRK-2	*RDYDDMSPRRGPP*	2.31	1.621
>hnRNP K iso2	7	S	AGC/GRK/BARK/GRK-2	*LDLISESPIKGRA*	1.966	1.621
>hnRNP K iso2	7	S	AGC/GRK/BARK/GRK-2	*RDYDDMSPRRGPP*	2.31	1.621
>hnRNP K iso4	7	S	AGC/GRK/BARK/GRK-2	*LDLISESPIKGRA*	1.966	1.621
>hnRNP K iso4	7	S	AGC/GRK/BARK/GRK-2	*RDYDDMSPRRGPP*	2.31	1.621
>HSP90A	7	S	AGC/GRK/BARK/GRK-2	*ERDKEVSDDEAEE*	4.931	1.621
>IRF2BP2	7	S	AGC/GRK/BARK/GRK-2	*ARKRKPSPEPEGE*	3.172	1.621
>ISGF3G	7	S	AGC/GRK/BARK/GRK-2	*LQHTEQSPSALGH*	3.276	1.621
>KCC4	7	S	AGC/GRK/BARK/GRK-2	*GNPRENSPFINNV*	1.724	1.621
>KIAA1949	7	S	AGC/GRK/BARK/GRK-2	*PGDQKASPTDVHK*	2.241	1.621
>Kidins220	7	S	AGC/GRK/BARK/GRK-2	*AERVAKSPEHSVE*	2.069	1.621
>Lamin B2	7	S	AGC/GRK/BARK/GRK-2	*TEDTSGSPSRASR*	4.31	1.621
>LIG3	7	S	AGC/GRK/BARK/GRK-2	*TTGQVTSPVKGAS*	2.724	1.621
>LMO7	7	S	AGC/GRK/BARK/GRK-2	*AETQLASHSPEEQ*	2.966	1.621
>LMO7 iso4	7	S	AGC/GRK/BARK/GRK-2	*AETQLASHSPEEQ*	2.966	1.621
>LOC646817	7	S	AGC/GRK/BARK/GRK-2	*RLNEQASEEILKV*	2.621	1.621
>MAP1A	7	S	AGC/GRK/BARK/GRK-2	*SAPGQESPVPDTK*	2.241	1.621
>MARCKS	7	S	AGC/GRK/BARK/GRK-2	*AEPAEPSSPAAEA*	4.207	1.621
>MARCKS	7	S	AGC/GRK/BARK/GRK-2	*AVASSPSKANGQE*	3.621	1.621
>MARS	7	S	AGC/GRK/BARK/GRK-2	*GGQAKGSPKPAAV*	2.069	1.621
>MCM6	7	S	AGC/GRK/BARK/GRK-2	*GSSEDASQETVSK*	5.345	1.621
>MCM6	7	S	AGC/GRK/BARK/GRK-2	*IESEIDSEEELIN*	4.379	1.621
>MCT1	7	S	AGC/GRK/BARK/GRK-2	*TMKAAQSPQQHSS*	2.552	1.621
>MeCP2 iso2	7	S	AGC/GRK/BARK/GRK-2	*AAAAAPSGGGGGG*	3.138	1.621
>MLP	7	T	AGC/GRK/BARK/GRK-2	*EGKAAATPESQEP*	1.655	1.621
>MybBP1A	7	S	AGC/GRK/BARK/GRK-2	*IPSDTQSPVSTKR*	2.379	1.621
>MybBP1A	7	T	AGC/GRK/BARK/GRK-2	*KDIPSDTQSPVST*	2.897	1.621
>MybBP1A	7	T	AGC/GRK/BARK/GRK-2	*KLKSEGTTPEKNA*	2.759	1.621
>MybBP1A	7	S	AGC/GRK/BARK/GRK-2	*KRKKLKSEGTTPE*	3.517	1.621
>MybBP1A	7	T	AGC/GRK/BARK/GRK-2	*LKSEGTTPEKNAA*	1.931	1.621
>MybBP1A	7	S	AGC/GRK/BARK/GRK-2	*NGATPVSPIEPES*	1.69	1.621
>NARS2	7	S	AGC/GRK/BARK/GRK-2	*LFQVEPSSKIKGP*	1.862	1.621
>NBS1	7	S	AGC/GRK/BARK/GRK-2	*QSSRKLSQETFNI*	2.724	1.621
>NCAM1	7	S	AGC/GRK/BARK/GRK-2	*AFSKDESKEPIVE*	2.69	1.621
>NCAM1 iso2	7	S	AGC/GRK/BARK/GRK-2	*AFSKDESKEPIVE*	2.69	1.621
>NCBP1	7	T	AGC/GRK/BARK/GRK-2	*PHKRRKTSDANET*	2.069	1.621
>NEDD4	7	S	AGC/GRK/BARK/GRK-2	*GPDNRESPENWEI*	2.448	1.621
>NFI-X	7	S	AGC/GRK/BARK/GRK-2	*DDSEMESPVDDVF*	3.034	1.621
>NFI-X iso2	7	S	AGC/GRK/BARK/GRK-2	*DDSEMESPVDDVF*	3.034	1.621
>NIPA	7	S	AGC/GRK/BARK/GRK-2	*FQSVDGSPQAEQS*	2.448	1.621
>Nogo	7	S	AGC/GRK/BARK/GRK-2	*KEDGVMSPEKTMD*	2.31	1.621
>Nogo	7	S	AGC/GRK/BARK/GRK-2	*KLSTEPSPEFSNY*	3.69	1.621
>Nogo iso4	7	S	AGC/GRK/BARK/GRK-2	*KEDGVMSPEKTMD*	2.31	1.621
>NOL5A	7	S	AGC/GRK/BARK/GRK-2	*KKKRKFSEEPEVA*	2.207	1.621
>NOP14	7	S	AGC/GRK/BARK/GRK-2	*EYNSNISPEEKMM*	1.724	1.621
>NOP5	7	S	AGC/GRK/BARK/GRK-2	*IKEEPLSEEEPCT*	2.931	1.621
>NOP5	7	S	AGC/GRK/BARK/GRK-2	*TSTAVPSPEKKKK*	2.517	1.621
>NUCKS	7	S	AGC/GRK/BARK/GRK-2	*KATVTPSPVKGKA*	2.483	1.621
>NuMA-1	7	S	AGC/GRK/BARK/GRK-2	*SLARLGSPDDGNS*	2.103	1.621
>PABPN1	7	S	AGC/GRK/BARK/GRK-2	*GSGAPGSQEEEEE*	2.793	1.621
>PACS-1	7	S	AGC/GRK/BARK/GRK-2	*KADLQGSASPSKV*	2.621	1.621
>palladin	7	S	AGC/GRK/BARK/GRK-2	*HARRPRSRSRDSG*	2.448	1.621
>palladin	7	S	AGC/GRK/BARK/GRK-2	*QPEASPSHLTLNS*	2.655	1.621
>palladin	7	S	AGC/GRK/BARK/GRK-2	*RRPRSRSRDSGDE*	3.034	1.621
>palladin	7	S	AGC/GRK/BARK/GRK-2	*RSRSRDSGDENEP*	3	1.621
>paralemmin	7	T	AGC/GRK/BARK/GRK-2	*AEDVTRTTPSRRE*	2.897	1.621
>PARD3	7	S	AGC/GRK/BARK/GRK-2	*IEGLDESPTRNAA*	3.276	1.621
>PARD3 iso2	7	S	AGC/GRK/BARK/GRK-2	*IEGLDESPTRNAA*	3.276	1.621
>PDCD5	7	S	AGC/GRK/BARK/GRK-2	*RRKVMDSDEDDAD*	4.138	1.621
>PDXDC1	7	S	AGC/GRK/BARK/GRK-2	*MRMLEKSPRRTEE*	2.379	1.621
>PI4K2A	7	S	AGC/GRK/BARK/GRK-2	*AAGSGPSPPCSPG*	2.103	1.621
>plectin 1	7	S	AGC/GRK/BARK/GRK-2	*NDESQLSPATRGA*	3.414	1.621
>plectin 1	7	S	AGC/GRK/BARK/GRK-2	*QLEPVASPAKKPK*	2.138	1.621
>plectin 1 iso3	7	S	AGC/GRK/BARK/GRK-2	*NDESQLSPATRGA*	3.414	1.621
>plectin 1 iso3	7	S	AGC/GRK/BARK/GRK-2	*QLEPVASPAKKPK*	2.138	1.621
>plectin 1 iso6	7	S	AGC/GRK/BARK/GRK-2	*NDESQLSPATRGA*	3.414	1.621
>plectin 1 iso6	7	S	AGC/GRK/BARK/GRK-2	*QLEPVASPAKKPK*	2.138	1.621
>PSEN1	7	T	AGC/GRK/BARK/GRK-2	*LSGSILTSEDPEE*	2.207	1.621
>PSEN1	7	S	AGC/GRK/BARK/GRK-2	*SGSILTSEDPEER*	2.172	1.621
>PSMD1	7	T	AGC/GRK/BARK/GRK-2	*SAVAGKTPDASPE*	2.069	1.621
>PTP-PEST	7	S	AGC/GRK/BARK/GRK-2	*ADVSEESPPPLPE*	3.931	1.621
>QKI	7	S	AGC/GRK/BARK/GRK-2	*GSTEKRSAELPDA*	2.345	1.621
>QKI iso6	7	S	AGC/GRK/BARK/GRK-2	*GSTEKRSAELPDA*	2.345	1.621
>RanBP2	7	S	AGC/GRK/BARK/GRK-2	*DTKHSSSSPVSGT*	3.172	1.621
>RanBP2	7	S	AGC/GRK/BARK/GRK-2	*SDTKHSSSSPVSG*	4.138	1.621
>RanBP2	7	S	AGC/GRK/BARK/GRK-2	*SSSVHASPLASSP*	1.759	1.621
>RBM15	7	S	AGC/GRK/BARK/GRK-2	*REVDEISPEDDQR*	3.586	1.621
>RILPL1	7	S	AGC/GRK/BARK/GRK-2	*MEEPLGSPPAALS*	1.931	1.621
>RIP3	7	S	AGC/GRK/BARK/GRK-2	*EALGEKSPEGTTV*	2.31	1.621
>RIP3 iso6	7	S	AGC/GRK/BARK/GRK-2	*EALGEKSPEGTTV*	2.31	1.621
>RNF213	7	S	AGC/GRK/BARK/GRK-2	*PIDAAASPVKTAG*	1.862	1.621
>RNF213	7	S	AGC/GRK/BARK/GRK-2	*RMLSISSAYVRLT*	1.724	1.621
>RPL18	7	S	AGC/GRK/BARK/GRK-2	*DQLALESPKGRGT*	1.931	1.621
>RPRC1	7	S	AGC/GRK/BARK/GRK-2	*STGSELSPKSKAR*	2.138	1.621
>RPS8	7	T	AGC/GRK/BARK/GRK-2	*KKGAKLTPEEEEI*	1.724	1.621
>S6	7	S	AGC/GRK/BARK/GRK-2	*KRRRLSSLRASTS*	2.276	1.621
>S6	7	S	AGC/GRK/BARK/GRK-2	*LSSLRASTSKSES*	3.897	1.621
>S6	7	S	AGC/GRK/BARK/GRK-2	*SLRASTSKSESSQ*	3.69	1.621
>SAE2	7	S	AGC/GRK/BARK/GRK-2	*FEVVGDSPEKVGP*	1.759	1.621
>SAFB1	7	S	AGC/GRK/BARK/GRK-2	*APTAALSPEPQDS*	1.966	1.621
>SAFB2	7	S	AGC/GRK/BARK/GRK-2	*APTAALSPEPQDS*	1.966	1.621
>SDPR	7	S	AGC/GRK/BARK/GRK-2	*EEALEDSAEEKME*	3.621	1.621
>SET	7	S	AGC/GRK/BARK/GRK-2	*RLNEQASEEILKV*	2.621	1.621
>SET iso2	7	S	AGC/GRK/BARK/GRK-2	*RLNEQASEEILKV*	2.621	1.621
>SgK269	7	T	AGC/GRK/BARK/GRK-2	*CHKSAPTSPTATN*	3.069	1.621
>SgK269	7	S	AGC/GRK/BARK/GRK-2	*HKSAPTSPTATNI*	2.345	1.621
>SH3PXD2B	7	S	AGC/GRK/BARK/GRK-2	*PKLGPSSPAHSGA*	1.828	1.621
>SLMAP	7	S	AGC/GRK/BARK/GRK-2	*AKESDLSDTLSPS*	4.31	1.621
>SLMAP	7	S	AGC/GRK/BARK/GRK-2	*DLSDTLSPSKEKS*	2.586	1.621
>SMARCA5	7	T	AGC/GRK/BARK/GRK-2	*AAQKTPTSPLKMK*	1.759	1.621
>SMARCA5	7	T	AGC/GRK/BARK/GRK-2	*QPAAQKTPTSPLK*	1.862	1.621
>SMARCC1	7	S	AGC/GRK/BARK/GRK-2	*NEEPVRSPERRDR*	1.897	1.621
>SNAP23	7	S	AGC/GRK/BARK/GRK-2	*GDGGDNSPSNVVS*	2.31	1.621
>SNTB2	7	S	AGC/GRK/BARK/GRK-2	*SGCRSPSLGSDLT*	1.655	1.621
>SNX17	7	S	AGC/GRK/BARK/GRK-2	*SSVPLPSGGTSSP*	1.828	1.621
>SORBS1	7	S	AGC/GRK/BARK/GRK-2	*DLPYSSSPSRSAT*	1.966	1.621
>SORBS1	7	S	AGC/GRK/BARK/GRK-2	*TPAELTSPGRASE*	2.31	1.621
>SORBS1	7	S	AGC/GRK/BARK/GRK-2	*YIDLPYSSSPSRS*	2.172	1.621
>SORBS1 iso4	7	S	AGC/GRK/BARK/GRK-2	*DLPYSSSPSRSAT*	1.966	1.621
>SORBS1 iso4	7	S	AGC/GRK/BARK/GRK-2	*TPAELTSPGRASE*	2.31	1.621
>SORBS1 iso4	7	S	AGC/GRK/BARK/GRK-2	*YIDLPYSSSPSRS*	2.172	1.621
>SORBS1 iso5	7	S	AGC/GRK/BARK/GRK-2	*DLPYSSSPSRSAT*	1.966	1.621
>SORBS1 iso5	7	S	AGC/GRK/BARK/GRK-2	*TPAELTSPGRASE*	2.31	1.621
>SORBS1 iso5	7	S	AGC/GRK/BARK/GRK-2	*YIDLPYSSSPSRS*	2.172	1.621
>SPECC1	7	S	AGC/GRK/BARK/GRK-2	*GSSPTSSCNPTPT*	3.31	1.621
>SPECC1	7	T	AGC/GRK/BARK/GRK-2	*KLGSSPTSSCNPT*	2.724	1.621
>SPECC1	7	S	AGC/GRK/BARK/GRK-2	*LGSSPTSSCNPTP*	2.345	1.621
>SPECC1	7	S	AGC/GRK/BARK/GRK-2	*SKKLGSSPTSSCN*	1.966	1.621
>SPECC1	7	S	AGC/GRK/BARK/GRK-2	*SSKKLGSSPTSSC*	3.276	1.621
>SQSTM1	7	T	AGC/GRK/BARK/GRK-2	*GKRSRLTPTTPES*	2.483	1.621
>SQSTM1	7	T	AGC/GRK/BARK/GRK-2	*SRLTPTTPESSST*	3.241	1.621
>SRm300	7	S	AGC/GRK/BARK/GRK-2	*KSLLPNSSQDELM*	1.862	1.621
>SRm300	7	T	AGC/GRK/BARK/GRK-2	*RRSRSRTSPVSRR*	2.276	1.621
>SRm300	7	S	AGC/GRK/BARK/GRK-2	*SLLPNSSQDELME*	1.793	1.621
>SRm300 iso3	7	S	AGC/GRK/BARK/GRK-2	*KSLLPNSSQDELM*	1.862	1.621
>SRm300 iso3	7	T	AGC/GRK/BARK/GRK-2	*RRSRSRTSPVSRR*	2.276	1.621
>SRm300 iso3	7	S	AGC/GRK/BARK/GRK-2	*SLLPNSSQDELME*	1.793	1.621
>SRm300 iso4	7	S	AGC/GRK/BARK/GRK-2	*KSLLPNSSQDELM*	1.862	1.621
>SRm300 iso4	7	T	AGC/GRK/BARK/GRK-2	*RRSRSRTSPVSRR*	2.276	1.621
>SRm300 iso4	7	S	AGC/GRK/BARK/GRK-2	*SLLPNSSQDELME*	1.793	1.621
>SSRP1	7	S	AGC/GRK/BARK/GRK-2	*SRQLSDSFKSKEF*	2.448	1.621
>SSRP1	7	S	AGC/GRK/BARK/GRK-2	*SSSRQLSDSFKSK*	3.448	1.621
>STIM1	7	S	AGC/GRK/BARK/GRK-2	*VEKLPDSPALAKK*	1.862	1.621
>supervillin	7	S	AGC/GRK/BARK/GRK-2	*ESDRYPSGSEIPV*	2.31	1.621
>supervillin	7	S	AGC/GRK/BARK/GRK-2	*GDSFLDSPSKTMS*	2.414	1.621
>supervillin iso4	7	S	AGC/GRK/BARK/GRK-2	*GDSFLDSPSKTMS*	2.414	1.621
>talin 1	7	S	AGC/GRK/BARK/GRK-2	*MLEDSVSPKKSTV*	2.345	1.621
>TARDBP	7	S	AGC/GRK/BARK/GRK-2	*LPNSKQSPDEPLR*	1.931	1.621
>TBC1D8B	7	S	AGC/GRK/BARK/GRK-2	*VGRKLHSPASSAS*	2.103	1.621
>TBCB	7	S	AGC/GRK/BARK/GRK-2	*VEKYEISPEAYER*	2.241	1.621
>TEX264	7	T	AGC/GRK/BARK/GRK-2	*PPRELSTPERGEE*	2.172	1.621
>TMCC1	7	S	AGC/GRK/BARK/GRK-2	*ISNFQSSPKYGSE*	2.276	1.621
>TMEM115	7	S	AGC/GRK/BARK/GRK-2	*LPLEEASTPPGKV*	2.897	1.621
>TMEM115	7	T	AGC/GRK/BARK/GRK-2	*PLEEASTPPGKVT*	2	1.621
>TMEM55A	7	S	AGC/GRK/BARK/GRK-2	*PPYLQESSPRAEL*	2.138	1.621
>TMPO	7	S	AGC/GRK/BARK/GRK-2	*GAVISESTPIAET*	2.276	1.621
>TMPO	7	S	AGC/GRK/BARK/GRK-2	*LPITEFSDITRRT*	2.069	1.621
>TMPO iso6	7	S	AGC/GRK/BARK/GRK-2	*SAAASPSLIRETT*	2.103	1.621
>TNKS1BP1	7	S	AGC/GRK/BARK/GRK-2	*LRSRNRSAEEGEV*	3.172	1.621
>TOP1	7	S	AGC/GRK/BARK/GRK-2	*DHLHNDSQIEADF*	2.345	1.621
>TOP2B	7	S	AGC/GRK/BARK/GRK-2	*VKYFAESDEEEDV*	2.345	1.621
>TOR1AIP1	7	S	AGC/GRK/BARK/GRK-2	*SQQPQLSPATSGR*	2.552	1.621
>TPD52L2	7	S	AGC/GRK/BARK/GRK-2	*QDINLNSPNKGVL*	2.172	1.621
>TPD52L2 iso2	7	S	AGC/GRK/BARK/GRK-2	*QDINLNSPNKGVL*	2.172	1.621
>TPD52L2 iso3	7	S	AGC/GRK/BARK/GRK-2	*QDINLNSPNKGVL*	2.172	1.621
>TPM1	7	S	AGC/GRK/BARK/GRK-2	*KLVIIESDLERAE*	1.759	1.621
>TPM1 iso2	7	S	AGC/GRK/BARK/GRK-2	*KLVIIESDLERAE*	1.759	1.621
>Trap150	7	S	AGC/GRK/BARK/GRK-2	*KEKGGFSDADVKM*	2.414	1.621
>treacle	7	S	AGC/GRK/BARK/GRK-2	*ANTVLASETEEEG*	2.724	1.621
>treacle	7	T	AGC/GRK/BARK/GRK-2	*SSSPAPTQTLPNS*	2.586	1.621
>treacle	7	T	AGC/GRK/BARK/GRK-2	*TVLASETEEEGNA*	4.034	1.621
>treacle iso3	7	S	AGC/GRK/BARK/GRK-2	*ANTVLASETEEEG*	2.724	1.621
>treacle iso3	7	T	AGC/GRK/BARK/GRK-2	*TVLASETEEEGNA*	4.034	1.621
>TRIM56	7	S	AGC/GRK/BARK/GRK-2	*FEEPKQSPKDSGK*	3.966	1.621
>TRIM56	7	S	AGC/GRK/BARK/GRK-2	*KQSPKDSGKGGAG*	2.414	1.621
>TTC15	7	S	AGC/GRK/BARK/GRK-2	*APVGEKSPDSTSP*	1.828	1.621
>TTC15	7	T	AGC/GRK/BARK/GRK-2	*EKSPDSTSPSYST*	3.069	1.621
>TXNDC1	7	S	AGC/GRK/BARK/GRK-2	*ADEEDVSEEEAED*	5.759	1.621
>TXNDC1	7	S	AGC/GRK/BARK/GRK-2	*QYAKKTSPEFSQP*	1.759	1.621
>UFD1L	7	S	AGC/GRK/BARK/GRK-2	*GVEPSPSPIKPGD*	1.966	1.621
>UFD1L	7	S	AGC/GRK/BARK/GRK-2	*KKGVEPSPSPIKP*	1.793	1.621
>vinculin	7	S	AGC/GRK/BARK/GRK-2	*LRDPNASPGDAGE*	3	1.621
>vinculin	7	T	AGC/GRK/BARK/GRK-2	*SDVFSDTTTPIKL*	2.138	1.621
>vinculin	7	T	AGC/GRK/BARK/GRK-2	*VFSDTTTPIKLLA*	1.724	1.621
>WIZ	7	T	AGC/GRK/BARK/GRK-2	*TLAGSPTPKNPED*	1.828	1.621
>WSTF	7	S	AGC/GRK/BARK/GRK-2	*ADDEGDSDSESVG*	4.828	1.621
>XDH	7	T	AGC/GRK/BARK/GRK-2	*QLDSPATPEKIRN*	2.172	1.621
>XDH	7	S	AGC/GRK/BARK/GRK-2	*QLFQLDSPATPEK*	1.862	1.621
>XRN2	7	S	AGC/GRK/BARK/GRK-2	*MRMQRNSSPSISP*	2.069	1.621
>XRN2	7	S	AGC/GRK/BARK/GRK-2	*NSSPSISPNTSFA*	1.897	1.621
>XRN2	7	S	AGC/GRK/BARK/GRK-2	*QRNSSPSISPNTS*	3.448	1.621
>ZAP	7	T	AGC/GRK/BARK/GRK-2	*SPGKSSTHASVSP*	1.931	1.621
>ZC3H11A	7	S	AGC/GRK/BARK/GRK-2	*TKPRRLSSASTGK*	2.103	1.621
>ZDHHC5	7	S	AGC/GRK/BARK/GRK-2	*KLSRGDSLKEPTS*	1.931	1.621
>ZDHHC5	7	S	AGC/GRK/BARK/GRK-2	*RSRGLGSPEPGTT*	2	1.621
>ZNF148	7	S	AGC/GRK/BARK/GRK-2	*DSGFSTSPKDNSL*	2.207	1.621
>ZNF148	7	S	AGC/GRK/BARK/GRK-2	*RAGMTSSPDATTG*	2.483	1.621
>ZNF828	7	S	AGC/GRK/BARK/GRK-2	*DEALSPSSKKLKK*	2.241	1.621
>zyxin	7	S	AGC/GRK/BARK/GRK-2	*SSVSTGSPQPPSF*	2.241	1.621
>ARHGEF2	7	T	AGC/GRK/BARK/GRK-3	*TPEKQATELALLQ*	5.75	5.75
>COBLL1	7	S	AGC/GRK/BARK/GRK-3	*CVERSTSVDDTDK*	6.25	5.75
>COBLL1 iso2	7	S	AGC/GRK/BARK/GRK-3	*CVERSTSVDDTDK*	6.25	5.75
>CTNND1	7	S	AGC/GRK/BARK/GRK-3	*SPQDANSLMANGT*	8	5.75
>CTNND1 iso3	7	S	AGC/GRK/BARK/GRK-3	*SPQDANSLMANGT*	8	5.75
>CUL4B	7	S	AGC/GRK/BARK/GRK-3	*QPRDSASPSTSSF*	6	5.75
>H2AFY	7	S	AGC/GRK/BARK/GRK-3	*EVSKAASADSTTE*	7.25	5.75
>NuMA-1	7	S	AGC/GRK/BARK/GRK-3	*VPGEPASPISQRL*	5.75	5.75
>ADD1	7	S	AGC/GRK/GRK	*RAAVVTSPPPTTA*	2.042	2
>ADD1 iso2	7	S	AGC/GRK/GRK	*RAAVVTSPPPTTA*	2.042	2
>ADD1 iso3	7	S	AGC/GRK/GRK	*RAAVVTSPPPTTA*	2.042	2
>aftiphilin	7	S	AGC/GRK/GRK	*HLLETHSSPAKTR*	2.375	2
>aftiphilin	7	S	AGC/GRK/GRK	*LLETHSSPAKTRE*	3.167	2
>AHNAK	7	S	AGC/GRK/GRK	*AGKLQGSGVSLAS*	4	2
>AHNAK	7	T	AGC/GRK/GRK	*EFSAPSTPTGTLE*	2.708	2
>AHNAK	7	S	AGC/GRK/GRK	*FGFGAKSPKADIK*	2.458	2
>AHNAK	7	S	AGC/GRK/GRK	*FKMPFLSISSPKV*	2.875	2
>AHNAK	7	S	AGC/GRK/GRK	*GDLGASSPSMKLH*	2.542	2
>AHNAK	7	S	AGC/GRK/GRK	*HYEVTGSDDEAGK*	4	2
>AHNAK	7	S	AGC/GRK/GRK	*LGASSPSMKLHAP*	2.625	2
>AHNAK	7	S	AGC/GRK/GRK	*MPFLSISSPKVSM*	2.792	2
>AHNAK	7	S	AGC/GRK/GRK	*PFLSISSPKVSMP*	2.083	2
>AHNAK	7	T	AGC/GRK/GRK	*PKVSVATPDVSLE*	2.125	2
>AHNAK	7	S	AGC/GRK/GRK	*PRHRSNSFSDERE*	3.75	2
>AHNAK	7	S	AGC/GRK/GRK	*PSFNVASPESDFG*	2.042	2
>AHNAK	7	T	AGC/GRK/GRK	*PSTPTGTLEFAGG*	2.167	2
>AHNAK	7	S	AGC/GRK/GRK	*QEVMQNSPAARTG*	3.042	2
>AHNAK	7	S	AGC/GRK/GRK	*REFSAPSTPTGTL*	3.083	2
>AHNAK	7	S	AGC/GRK/GRK	*SDEREFSAPSTPT*	3.917	2
>AHNAK	7	S	AGC/GRK/GRK	*VPDVDISSPGINV*	2.625	2
>AHNAK2 iso2	7	T	AGC/GRK/GRK	*AESRDTTQRSPVH*	3.958	2
>AHNAK2 iso2	7	S	AGC/GRK/GRK	*EQSLEASPISKVR*	4.417	2
>AHNAK2 iso2	7	S	AGC/GRK/GRK	*FPKLGFSSSPTKK*	2.458	2
>AHNAK2 iso2	7	T	AGC/GRK/GRK	*GFSSSPTKKPRNT*	2.25	2
>AHNAK2 iso2	7	S	AGC/GRK/GRK	*GRSRKLSFSMPRL*	2.625	2
>AHNAK2 iso2	7	S	AGC/GRK/GRK	*KLGFSSSPTKKPR*	3.417	2
>AHNAK2 iso2	7	S	AGC/GRK/GRK	*PKLGFSSSPTKKP*	2.167	2
>AIM1	7	S	AGC/GRK/GRK	*VPEAVPSSPGSGS*	2.792	2
>AIM1 iso3	7	S	AGC/GRK/GRK	*VPEAVPSSPGSGS*	2.792	2
>AKAP12	7	S	AGC/GRK/GRK	*ESNEEQSISPEKR*	3.458	2
>AKAP12	7	S	AGC/GRK/GRK	*NEEQSISPEKREM*	2.792	2
>AKAP12	7	S	AGC/GRK/GRK	*RIKVQGSPLKKLF*	2.75	2
>AKAP2	7	S	AGC/GRK/GRK	*PPHIELSRSPSDR*	3.042	2
>AKAP2 iso3	7	S	AGC/GRK/GRK	*PPHIELSRSPSDR*	3.042	2
>AKAP2 iso6	7	S	AGC/GRK/GRK	*LEPAASSLSPDHK*	2.292	2
>AKAP2 iso6	7	S	AGC/GRK/GRK	*PPHIELSRSPSDR*	3.042	2
>ARHGAP29	7	S	AGC/GRK/GRK	*RLLLLASSPTERS*	3.375	2
>ARHGEF2	7	T	AGC/GRK/GRK	*AAVASVTPEKQAT*	3.167	2
>ARHGEF2	7	S	AGC/GRK/GRK	*GRAAVASVTPEKQ*	3.792	2
>ARHGEF2	7	T	AGC/GRK/GRK	*TPEKQATELALLQ*	2.792	2
>ARID1A	7	T	AGC/GRK/GRK	*LEKLYSTMVRFLS*	2.208	2
>ARL6IP6	7	S	AGC/GRK/GRK	*PRVGDGSPVLPDK*	2.417	2
>ARPP-19	7	S	AGC/GRK/GRK	*MEDKVTSPEKAEE*	2.917	2
>ATP2B2	7	S	AGC/GRK/GRK	*TSSSPGSPIHSLE*	2.125	2
>ATRX	7	S	AGC/GRK/GRK	*IEIEDASPTKCPI*	2.458	2
>AZI1	7	S	AGC/GRK/GRK	*LPASAQSPSTLDS*	2	2
>Bak1	7	S	AGC/GRK/GRK	*KVGCDESPSPSEQ*	3.417	2
>BASP1	7	S	AGC/GRK/GRK	*KAEPEKSEGAAEE*	4.833	2
>BAT2	7	S	AGC/GRK/GRK	*PRERSDSGGSSSE*	4.667	2
>BAT2L	7	S	AGC/GRK/GRK	*AASLSASPTELGS*	3.417	2
>BAT2L	7	S	AGC/GRK/GRK	*SRLLSFSPEEFPT*	2	2
>Bcl-2L13	7	S	AGC/GRK/GRK	*EGAAQLSEERAGS*	3.875	2
>BRD1	7	S	AGC/GRK/GRK	*VRIVEYSPPSAPR*	2.375	2
>C17orf49	7	S	AGC/GRK/GRK	*IPLPAESPKKGPK*	2.083	2
>C17orf49 iso3	7	S	AGC/GRK/GRK	*IPLPAESPKKGPK*	2.083	2
>C1orf144	7	S	AGC/GRK/GRK	*RILGSASPEEEQE*	4.5	2
>caldesmon	7	S	AGC/GRK/GRK	*NEWLTKSPDGNKS*	3.167	2
>caldesmon	7	S	AGC/GRK/GRK	*QTENAFSPSRSGG*	2.417	2
>calnexin	7	S	AGC/GRK/GRK	*EDGVTGSQDEEDS*	4.75	2
>calpastatin	7	S	AGC/GRK/GRK	*SAATSKSPSMSTT*	3.625	2
>calpastatin iso3	7	S	AGC/GRK/GRK	*SAATSKSPSMSTT*	3.625	2
>CAP1	7	S	AGC/GRK/GRK	*GYGDSPSKGAVPY*	2.542	2
>CAP1	7	S	AGC/GRK/GRK	*HCGYGDSPSKGAV*	2.958	2
>CaRHSP1	7	S	AGC/GRK/GRK	*RRTRTFSATVRAS*	4.083	2
>CBX1	7	S	AGC/GRK/GRK	*IIGATDSSGELMF*	2.708	2
>CBX3	7	S	AGC/GRK/GRK	*IIGATDSSGELMF*	2.708	2
>CCDC86	7	S	AGC/GRK/GRK	*KKRVIASPQAPAS*	3.458	2
>CLIM1	7	S	AGC/GRK/GRK	*ITNQYNSPTGLYS*	2.417	2
>COBLL1	7	S	AGC/GRK/GRK	*CVERSTSVDDTDK*	3.875	2
>COBLL1	7	S	AGC/GRK/GRK	*QRDPQLSPEQHPS*	2.292	2
>COBLL1 iso2	7	S	AGC/GRK/GRK	*CVERSTSVDDTDK*	3.875	2
>COBLL1 iso2	7	S	AGC/GRK/GRK	*QRDPQLSPEQHPS*	2.292	2
>coilin	7	S	AGC/GRK/GRK	*ELTSDYSPDVSDY*	2	2
>CRMP-2	7	S	AGC/GRK/GRK	*ASSAKTSPAKQQA*	3.833	2
>CRMP-2	7	T	AGC/GRK/GRK	*PASSAKTSPAKQQ*	2.542	2
>CTNND1	7	S	AGC/GRK/GRK	*ERGSLASLDSLRK*	2.417	2
>CTNND1	7	S	AGC/GRK/GRK	*LERVRVSPQDANS*	2.458	2
>CTNND1	7	S	AGC/GRK/GRK	*SPQDANSLMANGT*	2.917	2
>CTNND1 iso3	7	S	AGC/GRK/GRK	*ERGSLASLDSLRK*	2.417	2
>CTNND1 iso3	7	S	AGC/GRK/GRK	*LERVRVSPQDANS*	2.458	2
>CTNND1 iso3	7	S	AGC/GRK/GRK	*SPQDANSLMANGT*	2.917	2
>CUL4B	7	S	AGC/GRK/GRK	*PPQPRDSASPSTS*	4.417	2
>CUL4B	7	S	AGC/GRK/GRK	*QPRDSASPSTSSF*	4.208	2
>CYLN2	7	S	AGC/GRK/GRK	*IGFPSTSPAKAKK*	4.042	2
>DBN1	7	S	AGC/GRK/GRK	*TPIPTRSPSDSST*	3.75	2
>DBN1 iso3	7	S	AGC/GRK/GRK	*TPIPTRSPSDSST*	3.75	2
>DDX51	7	S	AGC/GRK/GRK	*RRRVSGSATPNSE*	4.667	2
>DNMT1	7	S	AGC/GRK/GRK	*RVPALASPAGSLP*	2.125	2
>DRIM	7	S	AGC/GRK/GRK	*QASERLSDSKEAL*	3.25	2
>eEF-2	7	S	AGC/GRK/GRK	*VMKFSVSPVVRVA*	3.958	2
>eEF1B	7	S	AGC/GRK/GRK	*DIDLFGSDDEEES*	3.167	2
>EFNB1	7	S	AGC/GRK/GRK	*SLSTLASPKGGSG*	2.333	2
>EFR3A	7	S	AGC/GRK/GRK	*SRLGPPSSPSAAD*	3.208	2
>EHBP1	7	S	AGC/GRK/GRK	*ITKPNVSSPSKLG*	3.375	2
>eIF4G	7	S	AGC/GRK/GRK	*ATLPPVSPPKAAL*	2.083	2
>eIF4G iso2	7	S	AGC/GRK/GRK	*ATLPPVSPPKAAL*	2.083	2
>ELYS	7	S	AGC/GRK/GRK	*LVSPLASPVDEIK*	2.5	2
>ELYS	7	S	AGC/GRK/GRK	*VEIKLVSPLASPV*	2	2
>EPB41L3	7	T	AGC/GRK/GRK	*NLITTVTPEKKAE*	2.667	2
>EPB41L3	7	S	AGC/GRK/GRK	*PEAAAHSTPVKRE*	2.292	2
>EPB41L3	7	S	AGC/GRK/GRK	*SSKLSRSPLKIVK*	2.792	2
>EPB41L3 iso7	7	T	AGC/GRK/GRK	*NLITTVTPEKKAE*	2.667	2
>EPB41L3 iso7	7	S	AGC/GRK/GRK	*PEAAAHSTPVKRE*	2.292	2
>EPB41L3 iso7	7	S	AGC/GRK/GRK	*RYTMSRSLDGEVG*	3.25	2
>EPB41L3 iso7	7	S	AGC/GRK/GRK	*SSKLSRSPLKIVK*	2.792	2
>eplin	7	S	AGC/GRK/GRK	*EVVRELSVEEQIK*	4.333	2
>eplin	7	S	AGC/GRK/GRK	*LPESSPSKTAKKF*	4.25	2
>EPS15	7	S	AGC/GRK/GRK	*KNITGSSPVADFS*	2.583	2
>EPS15	7	S	AGC/GRK/GRK	*QKNITGSSPVADF*	2.417	2
>FAM54B	7	S	AGC/GRK/GRK	*ISLSKASSFADMM*	3.375	2
>FAM54B	7	S	AGC/GRK/GRK	*SLSKASSFADMMG*	2.083	2
>FARP1	7	S	AGC/GRK/GRK	*ELGPHQSPALPKS*	2.417	2
>FARP1	7	S	AGC/GRK/GRK	*PENSGISTLERGQ*	2.833	2
>FBL	7	S	AGC/GRK/GRK	*EKRVSISEGDDKI*	2.917	2
>FBL	7	S	AGC/GRK/GRK	*YGEKRVSISEGDD*	3.208	2
>FLNA	7	S	AGC/GRK/GRK	*SVGVSPSLDLSKI*	3.292	2
>FLNB	7	S	AGC/GRK/GRK	*LDVTILSPSRKVV*	2.083	2
>GIT1	7	S	AGC/GRK/GRK	*QGKSLSSPTDNLE*	3.042	2
>GIT1	7	S	AGC/GRK/GRK	*QQGKSLSSPTDNL*	3.208	2
>Gm7964	7	S	AGC/GRK/GRK	*LDLISESPIKGRA*	3.708	2
>GNL3	7	S	AGC/GRK/GRK	*KRKLEVSPGDEQS*	3.542	2
>GOLGB1	7	S	AGC/GRK/GRK	*TTLLNRSDSSPEE*	4.375	2
>GPR124	7	S	AGC/GRK/GRK	*TATEDGSPVLGEG*	2.792	2
>H1E	7	S	AGC/GRK/GRK	*GAKRKTSGPPVSE*	2.458	2
>H1E	7	T	AGC/GRK/GRK	*GGAKRKTSGPPVS*	2.375	2
>H2AFY	7	T	AGC/GRK/GRK	*DSTTEGTPTDGFT*	3.292	2
>H2AFY	7	S	AGC/GRK/GRK	*EVSKAASADSTTE*	4.292	2
>H2AFY	7	S	AGC/GRK/GRK	*KAASADSTTEGTP*	4.625	2
>H2AX	7	S	AGC/GRK/GRK	*AVGKKASQASQEY*	4.167	2
>HBXAP	7	S	AGC/GRK/GRK	*LSDDFDSPVKGPL*	2.625	2
>HDGF2	7	S	AGC/GRK/GRK	*ERTRKRSEGLSLE*	3.167	2
>HDGF2 iso2	7	S	AGC/GRK/GRK	*ERTRKRSEGLSLE*	3.167	2
>HDGF2 iso3	7	S	AGC/GRK/GRK	*ERTRKRSEGLSLE*	3.167	2
>HGK	7	S	AGC/GRK/GRK	*VLSRRDSPLQGGG*	2.625	2
>HGK iso3	7	S	AGC/GRK/GRK	*VLSRRDSPLQGGG*	2.625	2
>hnRNP C1/C2	7	S	AGC/GRK/GRK	*EAGADDSAEEGDL*	2.5	2
>hnRNP C1/C2	7	S	AGC/GRK/GRK	*GEDDRDSANGEDD*	3.208	2
>hnRNP C1/C2 iso2	7	S	AGC/GRK/GRK	*EAGADDSAEEGDL*	2.5	2
>hnRNP C1/C2 iso2	7	S	AGC/GRK/GRK	*GEDDRDSANGEDD*	3.208	2
>hnRNP D-like	7	S	AGC/GRK/GRK	*VFVGGLSPDTSEE*	2.792	2
>hnRNP D0	7	S	AGC/GRK/GRK	*IFVGGLSPDTPEE*	2.583	2
>hnRNP D0 iso3	7	S	AGC/GRK/GRK	*IFVGGLSPDTPEE*	2.583	2
>hnRNP E1	7	S	AGC/GRK/GRK	*AGIDSSSPEVKGY*	2.625	2
>hnRNP E1	7	S	AGC/GRK/GRK	*FAGIDSSSPEVKG*	2.917	2
>hnRNP K	7	S	AGC/GRK/GRK	*LDLISESPIKGRA*	3.708	2
>hnRNP K iso2	7	S	AGC/GRK/GRK	*LDLISESPIKGRA*	3.708	2
>hnRNP K iso4	7	S	AGC/GRK/GRK	*LDLISESPIKGRA*	3.708	2
>HP1BP3	7	S	AGC/GRK/GRK	*ARKARPSPSVIKK*	2.792	2
>HP1BP3 iso2	7	S	AGC/GRK/GRK	*ARKARPSPSVIKK*	2.792	2
>HSP90A	7	S	AGC/GRK/GRK	*ERDKEVSDDEAEE*	4.5	2
>IP3R3	7	S	AGC/GRK/GRK	*GKNVRRSIQGVGH*	3.125	2
>IP3R3	7	S	AGC/GRK/GRK	*GVGHMMSTMVLSR*	2.125	2
>IRF2BP2	7	S	AGC/GRK/GRK	*ARKRKPSPEPEGE*	2.625	2
>ISGF3G	7	S	AGC/GRK/GRK	*LQHTEQSPSALGH*	2.833	2
>KCC4	7	S	AGC/GRK/GRK	*GNPRENSPFINNV*	2.292	2
>KIAA1949	7	S	AGC/GRK/GRK	*PGDQKASPTDVHK*	2.708	2
>Kidins220	7	S	AGC/GRK/GRK	*AERVAKSPEHSVE*	3	2
>Lamin B2	7	S	AGC/GRK/GRK	*TEDTSGSPSRASR*	3.625	2
>LARP	7	T	AGC/GRK/GRK	*GSPRAVTPVPTKT*	2.083	2
>LIG3	7	S	AGC/GRK/GRK	*TTGQVTSPVKGAS*	4.875	2
>LIM	7	S	AGC/GRK/GRK	*RPFGSVSSPKVTS*	3.583	2
>LMO7	7	S	AGC/GRK/GRK	*AETQLASHSPEEQ*	3	2
>LMO7 iso4	7	S	AGC/GRK/GRK	*AETQLASHSPEEQ*	3	2
>LOC646817	7	S	AGC/GRK/GRK	*RLNEQASEEILKV*	3.333	2
>MAP1A	7	S	AGC/GRK/GRK	*SAPGQESPVPDTK*	3.083	2
>MARCKS	7	S	AGC/GRK/GRK	*AEPAEPSSPAAEA*	4.542	2
>MARCKS	7	S	AGC/GRK/GRK	*AVASSPSKANGQE*	4	2
>MARCKS	7	S	AGC/GRK/GRK	*FKLSGFSFKKSKK*	2.542	2
>MARS	7	S	AGC/GRK/GRK	*GGQAKGSPKPAAV*	2.542	2
>MARS	7	T	AGC/GRK/GRK	*QHIQTLTDEVTKQ*	2.875	2
>MCM6	7	S	AGC/GRK/GRK	*GSSEDASQETVSK*	4.458	2
>MCM6	7	S	AGC/GRK/GRK	*IESEIDSEEELIN*	3	2
>MCT1	7	S	AGC/GRK/GRK	*TMKAAQSPQQHSS*	2.417	2
>MeCP2	7	S	AGC/GRK/GRK	*KRVLEKSPGKLVV*	2.625	2
>MeCP2 iso2	7	S	AGC/GRK/GRK	*KRVLEKSPGKLVV*	2.625	2
>MLP	7	T	AGC/GRK/GRK	*EGKAAATPESQEP*	2.25	2
>MybBP1A	7	S	AGC/GRK/GRK	*IPSDTQSPVSTKR*	3.083	2
>MybBP1A	7	T	AGC/GRK/GRK	*KDIPSDTQSPVST*	3.875	2
>MybBP1A	7	T	AGC/GRK/GRK	*KLKSEGTTPEKNA*	3.958	2
>MybBP1A	7	S	AGC/GRK/GRK	*KRKKLKSEGTTPE*	3.208	2
>MybBP1A	7	T	AGC/GRK/GRK	*LKSEGTTPEKNAA*	2.458	2
>MybBP1A	7	S	AGC/GRK/GRK	*LSLVSRSPSLLQS*	2.167	2
>MybBP1A	7	S	AGC/GRK/GRK	*NGATPVSPIEPES*	3	2
>MYO9B	7	T	AGC/GRK/GRK	*ATGAALTPTEERR*	2.083	2
>MYO9B iso2	7	T	AGC/GRK/GRK	*ATGAALTPTEERR*	2.083	2
>NARS2	7	S	AGC/GRK/GRK	*HTPVLTSNDCEGA*	2.417	2
>NARS2	7	S	AGC/GRK/GRK	*LFQVEPSSKIKGP*	2.708	2
>NBS1	7	S	AGC/GRK/GRK	*QSSRKLSQETFNI*	2.375	2
>NCAM1	7	S	AGC/GRK/GRK	*AFSKDESKEPIVE*	2.625	2
>NCAM1 iso2	7	S	AGC/GRK/GRK	*AFSKDESKEPIVE*	2.625	2
>NCBP1	7	T	AGC/GRK/GRK	*PHKRRKTSDANET*	3.292	2
>nestin	7	S	AGC/GRK/GRK	*SQEFLRSPEAEEE*	2.625	2
>NFI-X	7	S	AGC/GRK/GRK	*DDSEMESPVDDVF*	2.583	2
>NFI-X iso2	7	S	AGC/GRK/GRK	*DDSEMESPVDDVF*	2.583	2
>NIPA	7	S	AGC/GRK/GRK	*FQSVDGSPQAEQS*	3.667	2
>Nogo	7	S	AGC/GRK/GRK	*KEDGVMSPEKTMD*	2.792	2
>Nogo	7	S	AGC/GRK/GRK	*KLSTEPSPEFSNY*	2.792	2
>Nogo	7	T	AGC/GRK/GRK	*VMSPEKTMDIFNE*	2.292	2
>Nogo iso4	7	S	AGC/GRK/GRK	*KEDGVMSPEKTMD*	2.792	2
>Nogo iso4	7	T	AGC/GRK/GRK	*VMSPEKTMDIFNE*	2.292	2
>NOL5A	7	S	AGC/GRK/GRK	*KKKRKFSEEPEVA*	3.792	2
>NOP14	7	S	AGC/GRK/GRK	*EYNSNISPEEKMM*	3.125	2
>NOP5	7	S	AGC/GRK/GRK	*IKEEPLSEEEPCT*	3.25	2
>NOP5	7	S	AGC/GRK/GRK	*TSTAVPSPEKKKK*	2.375	2
>NUCKS	7	S	AGC/GRK/GRK	*KATVTPSPVKGKA*	3.958	2
>NuMA-1	7	S	AGC/GRK/GRK	*SLARLGSPDDGNS*	2.292	2
>NuMA-1	7	S	AGC/GRK/GRK	*VPGEPASPISQRL*	2.542	2
>PABPN1	7	S	AGC/GRK/GRK	*GSGAPGSQEEEEE*	4.167	2
>PACS-1	7	S	AGC/GRK/GRK	*KADLQGSASPSKV*	4.542	2
>palladin	7	S	AGC/GRK/GRK	*HARRPRSRSRDSG*	2.458	2
>palladin	7	S	AGC/GRK/GRK	*QPEASPSHLTLNS*	2.583	2
>palladin	7	S	AGC/GRK/GRK	*RRPRSRSRDSGDE*	3	2
>palladin	7	S	AGC/GRK/GRK	*RSRSRDSGDENEP*	2.917	2
>paralemmin	7	T	AGC/GRK/GRK	*AEDVTRTTPSRRE*	2.125	2
>PARD3	7	S	AGC/GRK/GRK	*IEGLDESPTRNAA*	4.083	2
>PARD3 iso2	7	S	AGC/GRK/GRK	*IEGLDESPTRNAA*	4.083	2
>PDCD5	7	S	AGC/GRK/GRK	*RRKVMDSDEDDAD*	3.917	2
>PDXDC1	7	S	AGC/GRK/GRK	*MRMLEKSPRRTEE*	2.875	2
>PEX14	7	S	AGC/GRK/GRK	*RRQFPPSPSAPKI*	2.792	2
>PSEN1	7	T	AGC/GRK/GRK	*LSGSILTSEDPEE*	2.208	2
>PSEN1	7	S	AGC/GRK/GRK	*SGSILTSEDPEER*	3.417	2
>QKI	7	S	AGC/GRK/GRK	*GSTEKRSAELPDA*	2.333	2
>QKI iso6	7	S	AGC/GRK/GRK	*GSTEKRSAELPDA*	2.333	2
>RanBP2	7	S	AGC/GRK/GRK	*ASPLASSPVRKNL*	2.708	2
>RanBP2	7	S	AGC/GRK/GRK	*DTKHSSSSPVSGT*	3.792	2
>RanBP2	7	S	AGC/GRK/GRK	*HASPLASSPVRKN*	2.208	2
>RanBP2	7	S	AGC/GRK/GRK	*SDTKHSSSSPVSG*	3.083	2
>RanBP2	7	S	AGC/GRK/GRK	*SSSVHASPLASSP*	3.542	2
>RBM15	7	S	AGC/GRK/GRK	*REVDEISPEDDQR*	3	2
>RILPL1	7	S	AGC/GRK/GRK	*MEEPLGSPPAALS*	2.042	2
>RIP3	7	S	AGC/GRK/GRK	*EALGEKSPEGTTV*	3.375	2
>RIP3 iso6	7	S	AGC/GRK/GRK	*EALGEKSPEGTTV*	3.375	2
>RNF213	7	S	AGC/GRK/GRK	*PIDAAASPVKTAG*	4.083	2
>RNF213	7	T	AGC/GRK/GRK	*SAYVRLTYSEEMA*	2.583	2
>RNF213	7	S	AGC/GRK/GRK	*SRMLSISSAYVRL*	2.042	2
>RNF213	7	S	AGC/GRK/GRK	*YVRLTYSEEMAVW*	2.542	2
>RPL18	7	S	AGC/GRK/GRK	*DQLALESPKGRGT*	2.042	2
>RPRC1	7	S	AGC/GRK/GRK	*STGSELSPKSKAR*	3.083	2
>RRP1B	7	S	AGC/GRK/GRK	*DKSILVSPTGLSR*	2.208	2
>RRS1	7	S	AGC/GRK/GRK	*LRQAGPSPEAELR*	2.833	2
>S6	7	S	AGC/GRK/GRK	*KRRRLSSLRASTS*	3.625	2
>S6	7	S	AGC/GRK/GRK	*LSSLRASTSKSES*	6.167	2
>S6	7	S	AGC/GRK/GRK	*SLRASTSKSESSQ*	6.625	2
>Scribble	7	S	AGC/GRK/GRK	*ERLRMQSPELPAP*	2.167	2
>Scribble iso3	7	S	AGC/GRK/GRK	*ERLRMQSPELPAP*	2.167	2
>SDPR	7	S	AGC/GRK/GRK	*EEALEDSAEEKME*	4.625	2
>SET	7	S	AGC/GRK/GRK	*RLNEQASEEILKV*	3.333	2
>SET iso2	7	S	AGC/GRK/GRK	*RLNEQASEEILKV*	3.333	2
>SFRS7	7	S	AGC/GRK/GRK	*RRSRSGSIIGSRY*	3.208	2
>SgK269	7	T	AGC/GRK/GRK	*CHKSAPTSPTATN*	2.167	2
>SgK269	7	S	AGC/GRK/GRK	*EVAGELSPRDPRT*	3.125	2
>SgK269	7	S	AGC/GRK/GRK	*HKSAPTSPTATNI*	3.625	2
>SH3PXD2B	7	S	AGC/GRK/GRK	*PKLGPSSPAHSGA*	2.208	2
>SH3PXD2B	7	S	AGC/GRK/GRK	*PPKLGPSSPAHSG*	2.833	2
>SLMAP	7	S	AGC/GRK/GRK	*AKESDLSDTLSPS*	3.208	2
>SLMAP	7	S	AGC/GRK/GRK	*DLSDTLSPSKEKS*	3.333	2
>SLTM	7	S	AGC/GRK/GRK	*QHSSTASPVNRIV*	3.042	2
>SMARCA5	7	T	AGC/GRK/GRK	*QPAAQKTPTSPLK*	3.375	2
>SNAP23	7	S	AGC/GRK/GRK	*GDGGDNSPSNVVS*	2.917	2
>SNTB2	7	S	AGC/GRK/GRK	*SGCRSPSLGSDLT*	3.625	2
>SNX17	7	S	AGC/GRK/GRK	*SSVPLPSGGTSSP*	2.833	2
>SORBS1	7	S	AGC/GRK/GRK	*DLPYSSSPSRSAT*	5	2
>SORBS1	7	S	AGC/GRK/GRK	*TPAELTSPGRASE*	2.792	2
>SORBS1	7	S	AGC/GRK/GRK	*YIDLPYSSSPSRS*	2.917	2
>SORBS1 iso4	7	S	AGC/GRK/GRK	*DLPYSSSPSRSAT*	5	2
>SORBS1 iso4	7	S	AGC/GRK/GRK	*TPAELTSPGRASE*	2.792	2
>SORBS1 iso4	7	S	AGC/GRK/GRK	*YIDLPYSSSPSRS*	2.917	2
>SORBS1 iso5	7	S	AGC/GRK/GRK	*DLPYSSSPSRSAT*	5	2
>SORBS1 iso5	7	S	AGC/GRK/GRK	*TPAELTSPGRASE*	2.792	2
>SORBS1 iso5	7	S	AGC/GRK/GRK	*YIDLPYSSSPSRS*	2.917	2
>SPECC1	7	S	AGC/GRK/GRK	*GSSPTSSCNPTPT*	2.417	2
>SPECC1	7	T	AGC/GRK/GRK	*KLGSSPTSSCNPT*	2.333	2
>SPECC1	7	S	AGC/GRK/GRK	*LGSSPTSSCNPTP*	2.667	2
>SPECC1	7	S	AGC/GRK/GRK	*SKKLGSSPTSSCN*	3.917	2
>SPECC1	7	S	AGC/GRK/GRK	*SSKKLGSSPTSSC*	3.167	2
>SQSTM1	7	S	AGC/GRK/GRK	*EHGGKRSRLTPTT*	3.5	2
>SQSTM1	7	T	AGC/GRK/GRK	*GKRSRLTPTTPES*	2.792	2
>SQSTM1	7	T	AGC/GRK/GRK	*SRLTPTTPESSST*	3.292	2
>SRm300	7	S	AGC/GRK/GRK	*KSLLPNSSQDELM*	2.167	2
>SRm300	7	T	AGC/GRK/GRK	*RRSRSRTSPVSRR*	2.542	2
>SRm300	7	S	AGC/GRK/GRK	*SLLPNSSQDELME*	4.5	2
>SRm300 iso3	7	S	AGC/GRK/GRK	*KSLLPNSSQDELM*	2.167	2
>SRm300 iso3	7	T	AGC/GRK/GRK	*RRSRSRTSPVSRR*	2.542	2
>SRm300 iso3	7	S	AGC/GRK/GRK	*SLLPNSSQDELME*	4.5	2
>SRm300 iso4	7	S	AGC/GRK/GRK	*KSLLPNSSQDELM*	2.167	2
>SRm300 iso4	7	T	AGC/GRK/GRK	*RRSRSRTSPVSRR*	2.542	2
>SRm300 iso4	7	S	AGC/GRK/GRK	*SLLPNSSQDELME*	4.5	2
>SSRP1	7	S	AGC/GRK/GRK	*SRQLSDSFKSKEF*	2.75	2
>SSRP1	7	S	AGC/GRK/GRK	*SSSRQLSDSFKSK*	2.792	2
>supervillin	7	S	AGC/GRK/GRK	*GDSFLDSPSKTMS*	2.917	2
>supervillin iso4	7	S	AGC/GRK/GRK	*GDSFLDSPSKTMS*	2.917	2
>SYNPO iso2	7	S	AGC/GRK/GRK	*FRGAAFSPIPRSP*	2.208	2
>talin 1	7	S	AGC/GRK/GRK	*MLEDSVSPKKSTV*	3.583	2
>Tara	7	S	AGC/GRK/GRK	*LSPLAPSSPQRMR*	2.333	2
>TARDBP	7	S	AGC/GRK/GRK	*LPNSKQSPDEPLR*	2.708	2
>TBC1D8B	7	S	AGC/GRK/GRK	*VGRKLHSPASSAS*	2.833	2
>TBCB	7	S	AGC/GRK/GRK	*VEKYEISPEAYER*	3.042	2
>TCP11L1	7	S	AGC/GRK/GRK	*VGRPHSSPARLVT*	2.75	2
>tensin 1	7	S	AGC/GRK/GRK	*TMAAPGSPSLSHR*	2.125	2
>TMCC1	7	S	AGC/GRK/GRK	*ISNFQSSPKYGSE*	2.917	2
>TMEM115	7	S	AGC/GRK/GRK	*LPLEEASTPPGKV*	4.125	2
>TMEM115	7	T	AGC/GRK/GRK	*PLEEASTPPGKVT*	2.208	2
>TMEM55A	7	S	AGC/GRK/GRK	*PPYLQESSPRAEL*	2.875	2
>TMPO	7	S	AGC/GRK/GRK	*GAVISESTPIAET*	2.875	2
>TMPO	7	S	AGC/GRK/GRK	*LPITEFSDITRRT*	3.958	2
>TMPO iso6	7	S	AGC/GRK/GRK	*LVSAAASPSLIRE*	2.292	2
>TMPO iso6	7	S	AGC/GRK/GRK	*SAAASPSLIRETT*	3.375	2
>TNKS1BP1	7	S	AGC/GRK/GRK	*APGAGCSPGEPRE*	2.5	2
>TNKS1BP1	7	S	AGC/GRK/GRK	*LRSRNRSAEEGEV*	3	2
>TOP1	7	S	AGC/GRK/GRK	*DHLHNDSQIEADF*	3.583	2
>TOP2B	7	S	AGC/GRK/GRK	*VKYFAESDEEEDV*	2.333	2
>TOR1AIP1	7	S	AGC/GRK/GRK	*SQQPQLSPATSGR*	2.875	2
>TPD52L2	7	S	AGC/GRK/GRK	*QDINLNSPNKGVL*	2.708	2
>TPD52L2 iso2	7	S	AGC/GRK/GRK	*QDINLNSPNKGVL*	2.708	2
>TPD52L2 iso3	7	S	AGC/GRK/GRK	*QDINLNSPNKGVL*	2.708	2
>TPM1	7	S	AGC/GRK/GRK	*KLVIIESDLERAE*	3.042	2
>TPM1 iso2	7	S	AGC/GRK/GRK	*KLVIIESDLERAE*	3.042	2
>treacle	7	S	AGC/GRK/GRK	*ANTVLASETEEEG*	3.833	2
>treacle	7	S	AGC/GRK/GRK	*SQKRKLSGDLEAG*	2.25	2
>treacle	7	T	AGC/GRK/GRK	*SSSPAPTQTLPNS*	3.458	2
>treacle	7	T	AGC/GRK/GRK	*TVLASETEEEGNA*	3.333	2
>treacle iso3	7	S	AGC/GRK/GRK	*ANTVLASETEEEG*	3.833	2
>treacle iso3	7	T	AGC/GRK/GRK	*TVLASETEEEGNA*	3.333	2
>TRIM56	7	S	AGC/GRK/GRK	*FEEPKQSPKDSGK*	2.125	2
>TRIM56	7	S	AGC/GRK/GRK	*KQSPKDSGKGGAG*	2.958	2
>TRIP12	7	S	AGC/GRK/GRK	*SESLLTSPPKACT*	2.208	2
>TTC15	7	S	AGC/GRK/GRK	*APVGEKSPDSTSP*	4.042	2
>TTC15	7	T	AGC/GRK/GRK	*EKSPDSTSPSYST*	3.75	2
>TXNDC1	7	S	AGC/GRK/GRK	*ADEEDVSEEEAED*	4.375	2
>TXNDC1	7	S	AGC/GRK/GRK	*QYAKKTSPEFSQP*	3.042	2
>UFD1L	7	S	AGC/GRK/GRK	*GVEPSPSPIKPGD*	3.292	2
>UFD1L	7	S	AGC/GRK/GRK	*KKGVEPSPSPIKP*	2.5	2
>vinculin	7	S	AGC/GRK/GRK	*LRDPNASPGDAGE*	2.792	2
>vinculin	7	T	AGC/GRK/GRK	*SDVFSDTTTPIKL*	3	2
>vinculin	7	T	AGC/GRK/GRK	*VFSDTTTPIKLLA*	2.542	2
>WHSC1L1	7	S	AGC/GRK/GRK	*DRLIISSPSQRSE*	2.958	2
>WIZ	7	T	AGC/GRK/GRK	*TLAGSPTPKNPED*	2.542	2
>WSTF	7	S	AGC/GRK/GRK	*ADDEGDSDSESVG*	3.458	2
>XDH	7	S	AGC/GRK/GRK	*QLFQLDSPATPEK*	2.583	2
>XRN2	7	S	AGC/GRK/GRK	*MRMQRNSSPSISP*	2.833	2
>XRN2	7	S	AGC/GRK/GRK	*NSSPSISPNTSFA*	3.417	2
>XRN2	7	S	AGC/GRK/GRK	*QRNSSPSISPNTS*	3.542	2
>ZAP	7	T	AGC/GRK/GRK	*SPGKSSTHASVSP*	3.125	2
>ZC3H11A	7	S	AGC/GRK/GRK	*TKPRRLSSASTGK*	2.792	2
>ZDHHC5	7	S	AGC/GRK/GRK	*KLSRGDSLKEPTS*	2.917	2
>ZNF148	7	S	AGC/GRK/GRK	*DSGFSTSPKDNSL*	3.5	2
>ZNF148	7	S	AGC/GRK/GRK	*RAGMTSSPDATTG*	3.667	2
>ZNF828	7	S	AGC/GRK/GRK	*DEALSPSSKKLKK*	2.833	2
>ZNF828	7	S	AGC/GRK/GRK	*LLDEALSPSSKKL*	2.208	2
>zyxin	7	S	AGC/GRK/GRK	*PVVSKFSPGAPSG*	2.708	2
>zyxin	7	S	AGC/GRK/GRK	*SSVSTGSPQPPSF*	2.458	2
>ADD1	7	S	AGC/GRK/GRK/GRK-1	*RAAVVTSPPPTTA*	5.625	3.75
>ADD1 iso2	7	S	AGC/GRK/GRK/GRK-1	*RAAVVTSPPPTTA*	5.625	3.75
>ADD1 iso3	7	S	AGC/GRK/GRK/GRK-1	*RAAVVTSPPPTTA*	5.625	3.75
>aftiphilin	7	S	AGC/GRK/GRK/GRK-1	*HLLETHSSPAKTR*	4.875	3.75
>aftiphilin	7	S	AGC/GRK/GRK/GRK-1	*LLETHSSPAKTRE*	5	3.75
>AHNAK	7	S	AGC/GRK/GRK/GRK-1	*AGKLQGSGVSLAS*	5.75	3.75
>AHNAK	7	T	AGC/GRK/GRK/GRK-1	*EFSAPSTPTGTLE*	6.5	3.75
>AHNAK	7	S	AGC/GRK/GRK/GRK-1	*FGFGAKSPKADIK*	4.75	3.75
>AHNAK	7	S	AGC/GRK/GRK/GRK-1	*FKMPFLSISSPKV*	5.5	3.75
>AHNAK	7	S	AGC/GRK/GRK/GRK-1	*HYEVTGSDDEAGK*	4.375	3.75
>AHNAK	7	S	AGC/GRK/GRK/GRK-1	*MPFLSISSPKVSM*	4.25	3.75
>AHNAK	7	S	AGC/GRK/GRK/GRK-1	*PFLSISSPKVSMP*	4.25	3.75
>AHNAK	7	T	AGC/GRK/GRK/GRK-1	*PKVSVATPDVSLE*	3.75	3.75
>AHNAK	7	S	AGC/GRK/GRK/GRK-1	*PSFNVASPESDFG*	4.125	3.75
>AHNAK	7	S	AGC/GRK/GRK/GRK-1	*QEVMQNSPAARTG*	5.875	3.75
>AHNAK	7	S	AGC/GRK/GRK/GRK-1	*SDEREFSAPSTPT*	5	3.75
>AHNAK	7	S	AGC/GRK/GRK/GRK-1	*VEFDIKSPKFKAE*	4.125	3.75
>AHNAK2 iso2	7	T	AGC/GRK/GRK/GRK-1	*AESRDTTQRSPVH*	9.125	3.75
>AHNAK2 iso2	7	S	AGC/GRK/GRK/GRK-1	*EQSLEASPISKVR*	6.875	3.75
>AHNAK2 iso2	7	S	AGC/GRK/GRK/GRK-1	*FPKLGFSSSPTKK*	4.75	3.75
>AHNAK2 iso2	7	S	AGC/GRK/GRK/GRK-1	*GRSRKLSFSMPRL*	3.75	3.75
>AHNAK2 iso2	7	S	AGC/GRK/GRK/GRK-1	*KLGFSSSPTKKPR*	6	3.75
>AHNAK2 iso2	7	S	AGC/GRK/GRK/GRK-1	*PKLGFSSSPTKKP*	4.875	3.75
>AIM1	7	T	AGC/GRK/GRK/GRK-1	*TAEFILTHSPSSR*	4.125	3.75
>AIM1	7	S	AGC/GRK/GRK/GRK-1	*VPEAVPSSPGSGS*	4.25	3.75
>AIM1 iso3	7	S	AGC/GRK/GRK/GRK-1	*VPEAVPSSPGSGS*	4.25	3.75
>AKAP2	7	S	AGC/GRK/GRK/GRK-1	*PPHIELSRSPSDR*	4.25	3.75
>AKAP2 iso3	7	S	AGC/GRK/GRK/GRK-1	*PPHIELSRSPSDR*	4.25	3.75
>AKAP2 iso6	7	S	AGC/GRK/GRK/GRK-1	*PPHIELSRSPSDR*	4.25	3.75
>ARHGAP29	7	S	AGC/GRK/GRK/GRK-1	*RLLLLASSPTERS*	5.25	3.75
>ARHGEF2	7	T	AGC/GRK/GRK/GRK-1	*AAVASVTPEKQAT*	5.125	3.75
>ARHGEF2	7	S	AGC/GRK/GRK/GRK-1	*GRAAVASVTPEKQ*	6.875	3.75
>ARHGEF2	7	T	AGC/GRK/GRK/GRK-1	*TPEKQATELALLQ*	5.875	3.75
>ARID1A	7	T	AGC/GRK/GRK/GRK-1	*LEKLYSTMVRFLS*	3.875	3.75
>ARL6IP6	7	S	AGC/GRK/GRK/GRK-1	*PRVGDGSPVLPDK*	5	3.75
>ARPP-19	7	S	AGC/GRK/GRK/GRK-1	*MEDKVTSPEKAEE*	4.75	3.75
>ATP2B2	7	S	AGC/GRK/GRK/GRK-1	*TSSSPGSPIHSLE*	3.75	3.75
>ATRX	7	S	AGC/GRK/GRK/GRK-1	*IEIEDASPTKCPI*	4.5	3.75
>Bak1	7	S	AGC/GRK/GRK/GRK-1	*KVGCDESPSPSEQ*	4.375	3.75
>BASP1	7	S	AGC/GRK/GRK/GRK-1	*KAEPEKSEGAAEE*	6.125	3.75
>BAT2	7	S	AGC/GRK/GRK/GRK-1	*PRERSDSGGSSSE*	4.625	3.75
>BAT2L	7	S	AGC/GRK/GRK/GRK-1	*AASLSASPTELGS*	6	3.75
>Bcl-2L13	7	S	AGC/GRK/GRK/GRK-1	*EGAAQLSEERAGS*	4.625	3.75
>C1orf144	7	S	AGC/GRK/GRK/GRK-1	*RILGSASPEEEQE*	4.5	3.75
>caldesmon	7	S	AGC/GRK/GRK/GRK-1	*NEWLTKSPDGNKS*	4.25	3.75
>caldesmon	7	S	AGC/GRK/GRK/GRK-1	*QTENAFSPSRSGG*	4	3.75
>calnexin	7	S	AGC/GRK/GRK/GRK-1	*EDGVTGSQDEEDS*	6	3.75
>calpastatin	7	S	AGC/GRK/GRK/GRK-1	*SAATSKSPSMSTT*	5.625	3.75
>calpastatin iso3	7	S	AGC/GRK/GRK/GRK-1	*SAATSKSPSMSTT*	5.625	3.75
>CAP1	7	S	AGC/GRK/GRK/GRK-1	*GYGDSPSKGAVPY*	4	3.75
>CAP1	7	S	AGC/GRK/GRK/GRK-1	*HCGYGDSPSKGAV*	4.75	3.75
>CaRHSP1	7	S	AGC/GRK/GRK/GRK-1	*RRTRTFSATVRAS*	8.125	3.75
>CCDC86	7	S	AGC/GRK/GRK/GRK-1	*KKRVIASPQAPAS*	9.125	3.75
>CHD-1	7	S	AGC/GRK/GRK/GRK-1	*ASSGPRSPLDQRS*	4.125	3.75
>CLIM1	7	S	AGC/GRK/GRK/GRK-1	*ITNQYNSPTGLYS*	4	3.75
>COBLL1	7	S	AGC/GRK/GRK/GRK-1	*CVERSTSVDDTDK*	4.25	3.75
>COBLL1 iso2	7	S	AGC/GRK/GRK/GRK-1	*CVERSTSVDDTDK*	4.25	3.75
>CRMP-2	7	S	AGC/GRK/GRK/GRK-1	*ASSAKTSPAKQQA*	7.125	3.75
>CRMP-2	7	T	AGC/GRK/GRK/GRK-1	*PASSAKTSPAKQQ*	5	3.75
>CTNND1	7	S	AGC/GRK/GRK/GRK-1	*SPQDANSLMANGT*	5	3.75
>CTNND1 iso3	7	S	AGC/GRK/GRK/GRK-1	*SPQDANSLMANGT*	5	3.75
>CUL4B	7	S	AGC/GRK/GRK/GRK-1	*PPQPRDSASPSTS*	5.375	3.75
>CUL4B	7	S	AGC/GRK/GRK/GRK-1	*QPRDSASPSTSSF*	6.625	3.75
>CYLN2	7	S	AGC/GRK/GRK/GRK-1	*IGFPSTSPAKAKK*	6.25	3.75
>DBN1	7	S	AGC/GRK/GRK/GRK-1	*TPIPTRSPSDSST*	5.75	3.75
>DBN1 iso3	7	S	AGC/GRK/GRK/GRK-1	*TPIPTRSPSDSST*	5.75	3.75
>DDX51	7	S	AGC/GRK/GRK/GRK-1	*RRRVSGSATPNSE*	7.25	3.75
>DNCLI1	7	S	AGC/GRK/GRK/GRK-1	*GEDFPASPQRRTT*	4	3.75
>DNMT1	7	S	AGC/GRK/GRK/GRK-1	*RVPALASPAGSLP*	4.5	3.75
>DRIM	7	S	AGC/GRK/GRK/GRK-1	*QASERLSDSKEAL*	5.75	3.75
>eEF-2	7	S	AGC/GRK/GRK/GRK-1	*VMKFSVSPVVRVA*	7.625	3.75
>eEF1B	7	S	AGC/GRK/GRK/GRK-1	*DIDLFGSDDEEES*	5	3.75
>EFNB1	7	S	AGC/GRK/GRK/GRK-1	*SLSTLASPKGGSG*	5.25	3.75
>EFR3A	7	S	AGC/GRK/GRK/GRK-1	*SRLGPPSSPSAAD*	5.5	3.75
>EGFR	7	T	AGC/GRK/GRK/GRK-1	*ELVEPLTPSGEAP*	4.75	3.75
>EHBP1	7	S	AGC/GRK/GRK/GRK-1	*ITKPNVSSPSKLG*	5.25	3.75
>eIF4G	7	S	AGC/GRK/GRK/GRK-1	*ATLPPVSPPKAAL*	5.125	3.75
>eIF4G iso2	7	S	AGC/GRK/GRK/GRK-1	*ATLPPVSPPKAAL*	5.125	3.75
>ELYS	7	S	AGC/GRK/GRK/GRK-1	*LVSPLASPVDEIK*	5.875	3.75
>ELYS	7	S	AGC/GRK/GRK/GRK-1	*VEIKLVSPLASPV*	5.875	3.75
>EPB41L3	7	T	AGC/GRK/GRK/GRK-1	*NLITTVTPEKKAE*	4.625	3.75
>EPB41L3	7	S	AGC/GRK/GRK/GRK-1	*SSKLSRSPLKIVK*	4	3.75
>EPB41L3 iso7	7	T	AGC/GRK/GRK/GRK-1	*NLITTVTPEKKAE*	4.625	3.75
>EPB41L3 iso7	7	S	AGC/GRK/GRK/GRK-1	*RYTMSRSLDGEVG*	4.625	3.75
>EPB41L3 iso7	7	S	AGC/GRK/GRK/GRK-1	*SSKLSRSPLKIVK*	4	3.75
>eplin	7	S	AGC/GRK/GRK/GRK-1	*EVVRELSVEEQIK*	4.125	3.75
>eplin	7	S	AGC/GRK/GRK/GRK-1	*LPESSPSKTAKKF*	8	3.75
>EPS15	7	S	AGC/GRK/GRK/GRK-1	*KNITGSSPVADFS*	6.5	3.75
>ERK1	7	T	AGC/GRK/GRK/GRK-1	*DHTGFLTEYVATR*	4.25	3.75
>ERK2	7	T	AGC/GRK/GRK/GRK-1	*DHTGFLTEYVATR*	4.25	3.75
>ESYT2	7	S	AGC/GRK/GRK/GRK-1	*SSSLLASPSHIAA*	4.875	3.75
>FAM122A	7	S	AGC/GRK/GRK/GRK-1	*GLLLPASPVRMHS*	4.625	3.75
>FAM54B	7	S	AGC/GRK/GRK/GRK-1	*ISLSKASSFADMM*	5.5	3.75
>FAM54B	7	S	AGC/GRK/GRK/GRK-1	*SLSKASSFADMMG*	3.75	3.75
>FARP1	7	S	AGC/GRK/GRK/GRK-1	*ELGPHQSPALPKS*	5.875	3.75
>FARP1	7	S	AGC/GRK/GRK/GRK-1	*PENSGISTLERGQ*	5.25	3.75
>FBL	7	S	AGC/GRK/GRK/GRK-1	*EKRVSISEGDDKI*	3.75	3.75
>FLNB	7	S	AGC/GRK/GRK/GRK-1	*LDVTILSPSRKVV*	4.25	3.75
>FRS2	7	T	AGC/GRK/GRK/GRK-1	*TTPLPQTPTRRTE*	4.5	3.75
>GIT1	7	S	AGC/GRK/GRK/GRK-1	*QGKSLSSPTDNLE*	5.75	3.75
>Gm7964	7	S	AGC/GRK/GRK/GRK-1	*LDLISESPIKGRA*	5.625	3.75
>GOLGB1	7	S	AGC/GRK/GRK/GRK-1	*TTLLNRSDSSPEE*	6.75	3.75
>GPR124	7	S	AGC/GRK/GRK/GRK-1	*TATEDGSPVLGEG*	4.75	3.75
>H1E	7	S	AGC/GRK/GRK/GRK-1	*GAKRKTSGPPVSE*	4.375	3.75
>H1E	7	T	AGC/GRK/GRK/GRK-1	*GGAKRKTSGPPVS*	5.25	3.75
>H2AFY	7	S	AGC/GRK/GRK/GRK-1	*EVSKAASADSTTE*	7.25	3.75
>H2AFY	7	S	AGC/GRK/GRK/GRK-1	*KAASADSTTEGTP*	6.625	3.75
>H2AX	7	S	AGC/GRK/GRK/GRK-1	*AVGKKASQASQEY*	7.625	3.75
>HBXAP	7	S	AGC/GRK/GRK/GRK-1	*LSDDFDSPVKGPL*	4.5	3.75
>HDGF2	7	S	AGC/GRK/GRK/GRK-1	*ERTRKRSEGLSLE*	4.125	3.75
>HDGF2 iso2	7	S	AGC/GRK/GRK/GRK-1	*ERTRKRSEGLSLE*	4.125	3.75
>HDGF2 iso3	7	S	AGC/GRK/GRK/GRK-1	*ERTRKRSEGLSLE*	4.125	3.75
>hnRNP D-like	7	S	AGC/GRK/GRK/GRK-1	*VFVGGLSPDTSEE*	4.25	3.75
>hnRNP D0	7	S	AGC/GRK/GRK/GRK-1	*IFVGGLSPDTPEE*	4.75	3.75
>hnRNP D0 iso3	7	S	AGC/GRK/GRK/GRK-1	*IFVGGLSPDTPEE*	4.75	3.75
>hnRNP E1	7	S	AGC/GRK/GRK/GRK-1	*FAGIDSSSPEVKG*	4.625	3.75
>hnRNP K	7	S	AGC/GRK/GRK/GRK-1	*LDLISESPIKGRA*	5.625	3.75
>hnRNP K iso2	7	S	AGC/GRK/GRK/GRK-1	*LDLISESPIKGRA*	5.625	3.75
>hnRNP K iso4	7	S	AGC/GRK/GRK/GRK-1	*LDLISESPIKGRA*	5.625	3.75
>HSP90A	7	S	AGC/GRK/GRK/GRK-1	*ERDKEVSDDEAEE*	4.75	3.75
>IP3R3	7	S	AGC/GRK/GRK/GRK-1	*GVGHMMSTMVLSR*	4.375	3.75
>KIAA1949	7	S	AGC/GRK/GRK/GRK-1	*PGDQKASPTDVHK*	4.75	3.75
>Kidins220	7	S	AGC/GRK/GRK/GRK-1	*AERVAKSPEHSVE*	3.875	3.75
>Lamin B2	7	S	AGC/GRK/GRK/GRK-1	*TEDTSGSPSRASR*	4.5	3.75
>LARP	7	T	AGC/GRK/GRK/GRK-1	*GSPRAVTPVPTKT*	5.875	3.75
>LIG3	7	S	AGC/GRK/GRK/GRK-1	*EKLAVKSSPVKVG*	5	3.75
>LIG3	7	S	AGC/GRK/GRK/GRK-1	*TTGQVTSPVKGAS*	9.5	3.75
>LIM	7	S	AGC/GRK/GRK/GRK-1	*RPFGSVSSPKVTS*	5	3.75
>LMO7	7	S	AGC/GRK/GRK/GRK-1	*AETQLASHSPEEQ*	5	3.75
>LMO7 iso4	7	S	AGC/GRK/GRK/GRK-1	*AETQLASHSPEEQ*	5	3.75
>LOC646817	7	S	AGC/GRK/GRK/GRK-1	*RLNEQASEEILKV*	4.625	3.75
>MAP1A	7	S	AGC/GRK/GRK/GRK-1	*SAPGQESPVPDTK*	4.875	3.75
>MARCKS	7	S	AGC/GRK/GRK/GRK-1	*AEPAEPSSPAAEA*	5.75	3.75
>MARCKS	7	S	AGC/GRK/GRK/GRK-1	*AVASSPSKANGQE*	4.25	3.75
>MARCKS	7	S	AGC/GRK/GRK/GRK-1	*FKLSGFSFKKSKK*	4.25	3.75
>MARS	7	S	AGC/GRK/GRK/GRK-1	*GGQAKGSPKPAAV*	4.125	3.75
>MARS	7	T	AGC/GRK/GRK/GRK-1	*QHIQTLTDEVTKQ*	4.375	3.75
>MCM6	7	S	AGC/GRK/GRK/GRK-1	*GSSEDASQETVSK*	6.875	3.75
>MCM6	7	S	AGC/GRK/GRK/GRK-1	*IESEIDSEEELIN*	4	3.75
>MICALL2	7	S	AGC/GRK/GRK/GRK-1	*PGEAVTSPVRLHP*	4.375	3.75
>MLP	7	T	AGC/GRK/GRK/GRK-1	*EGKAAATPESQEP*	3.875	3.75
>MybBP1A	7	S	AGC/GRK/GRK/GRK-1	*IPSDTQSPVSTKR*	6.75	3.75
>MybBP1A	7	T	AGC/GRK/GRK/GRK-1	*KDIPSDTQSPVST*	5.125	3.75
>MybBP1A	7	S	AGC/GRK/GRK/GRK-1	*KRKKLKSEGTTPE*	5.25	3.75
>MybBP1A	7	T	AGC/GRK/GRK/GRK-1	*LKSEGTTPEKNAA*	6.375	3.75
>MybBP1A	7	S	AGC/GRK/GRK/GRK-1	*NGATPVSPIEPES*	7.75	3.75
>MYO9B	7	T	AGC/GRK/GRK/GRK-1	*ATGAALTPTEERR*	5.125	3.75
>MYO9B iso2	7	T	AGC/GRK/GRK/GRK-1	*ATGAALTPTEERR*	5.125	3.75
>NARS2	7	S	AGC/GRK/GRK/GRK-1	*HTPVLTSNDCEGA*	5.375	3.75
>NCAM1	7	S	AGC/GRK/GRK/GRK-1	*AFSKDESKEPIVE*	3.875	3.75
>NCAM1 iso2	7	S	AGC/GRK/GRK/GRK-1	*AFSKDESKEPIVE*	3.875	3.75
>NCBP1	7	T	AGC/GRK/GRK/GRK-1	*PHKRRKTSDANET*	5.5	3.75
>nestin	7	S	AGC/GRK/GRK/GRK-1	*SQEFLRSPEAEEE*	4.75	3.75
>NFI-X	7	S	AGC/GRK/GRK/GRK-1	*DDSEMESPVDDVF*	5	3.75
>NFI-X iso2	7	S	AGC/GRK/GRK/GRK-1	*DDSEMESPVDDVF*	5	3.75
>NIPA	7	S	AGC/GRK/GRK/GRK-1	*FQSVDGSPQAEQS*	5.375	3.75
>Nogo	7	S	AGC/GRK/GRK/GRK-1	*KEDGVMSPEKTMD*	3.875	3.75
>Nogo iso4	7	S	AGC/GRK/GRK/GRK-1	*KEDGVMSPEKTMD*	3.875	3.75
>NOL5A	7	S	AGC/GRK/GRK/GRK-1	*KKKRKFSEEPEVA*	6.375	3.75
>NOP5	7	S	AGC/GRK/GRK/GRK-1	*IKEEPLSEEEPCT*	7.125	3.75
>NUCKS	7	S	AGC/GRK/GRK/GRK-1	*KATVTPSPVKGKA*	6.75	3.75
>NuMA-1	7	S	AGC/GRK/GRK/GRK-1	*VPGEPASPISQRL*	5.875	3.75
>NUP35	7	S	AGC/GRK/GRK/GRK-1	*SDRGVLSSPSLAF*	5.25	3.75
>PABPN1	7	S	AGC/GRK/GRK/GRK-1	*GSGAPGSQEEEEE*	5.875	3.75
>PACS-1	7	S	AGC/GRK/GRK/GRK-1	*KADLQGSASPSKV*	5.25	3.75
>palladin	7	S	AGC/GRK/GRK/GRK-1	*HARRPRSRSRDSG*	5.75	3.75
>palladin	7	S	AGC/GRK/GRK/GRK-1	*RRPRSRSRDSGDE*	4	3.75
>PARD3	7	S	AGC/GRK/GRK/GRK-1	*IEGLDESPTRNAA*	7.75	3.75
>PARD3 iso2	7	S	AGC/GRK/GRK/GRK-1	*IEGLDESPTRNAA*	7.75	3.75
>PDCD5	7	S	AGC/GRK/GRK/GRK-1	*RRKVMDSDEDDAD*	4.25	3.75
>PEX14	7	S	AGC/GRK/GRK/GRK-1	*RRQFPPSPSAPKI*	6.375	3.75
>plectin 1	7	S	AGC/GRK/GRK/GRK-1	*NDESQLSPATRGA*	4.125	3.75
>plectin 1	7	S	AGC/GRK/GRK/GRK-1	*QLEPVASPAKKPK*	4.375	3.75
>plectin 1 iso3	7	S	AGC/GRK/GRK/GRK-1	*NDESQLSPATRGA*	4.125	3.75
>plectin 1 iso3	7	S	AGC/GRK/GRK/GRK-1	*QLEPVASPAKKPK*	4.375	3.75
>plectin 1 iso6	7	S	AGC/GRK/GRK/GRK-1	*NDESQLSPATRGA*	4.125	3.75
>plectin 1 iso6	7	S	AGC/GRK/GRK/GRK-1	*QLEPVASPAKKPK*	4.375	3.75
>PSEN1	7	T	AGC/GRK/GRK/GRK-1	*LSGSILTSEDPEE*	4.5	3.75
>PSEN1	7	S	AGC/GRK/GRK/GRK-1	*SGSILTSEDPEER*	6	3.75
>PSMD1	7	T	AGC/GRK/GRK/GRK-1	*SAVAGKTPDASPE*	4.625	3.75
>QKI	7	S	AGC/GRK/GRK/GRK-1	*GSTEKRSAELPDA*	4.75	3.75
>QKI iso6	7	S	AGC/GRK/GRK/GRK-1	*GSTEKRSAELPDA*	4.75	3.75
>RanBP2	7	S	AGC/GRK/GRK/GRK-1	*ASPLASSPVRKNL*	4.375	3.75
>RanBP2	7	S	AGC/GRK/GRK/GRK-1	*DTKHSSSSPVSGT*	6	3.75
>RanBP2	7	S	AGC/GRK/GRK/GRK-1	*HASPLASSPVRKN*	4.875	3.75
>RanBP2	7	S	AGC/GRK/GRK/GRK-1	*SDTKHSSSSPVSG*	5.875	3.75
>RanBP2	7	S	AGC/GRK/GRK/GRK-1	*SSSVHASPLASSP*	7.875	3.75
>RILPL1	7	S	AGC/GRK/GRK/GRK-1	*MEEPLGSPPAALS*	4.75	3.75
>RIP3	7	S	AGC/GRK/GRK/GRK-1	*EALGEKSPEGTTV*	4.75	3.75
>RIP3 iso6	7	S	AGC/GRK/GRK/GRK-1	*EALGEKSPEGTTV*	4.75	3.75
>RNF213	7	S	AGC/GRK/GRK/GRK-1	*PIDAAASPVKTAG*	8.75	3.75
>RNF213	7	S	AGC/GRK/GRK/GRK-1	*RMLSISSAYVRLT*	4.625	3.75
>RNF213	7	T	AGC/GRK/GRK/GRK-1	*SAYVRLTYSEEMA*	3.875	3.75
>RNF213	7	S	AGC/GRK/GRK/GRK-1	*YVRLTYSEEMAVW*	4.125	3.75
>RPRC1	7	S	AGC/GRK/GRK/GRK-1	*STGSELSPKSKAR*	5.5	3.75
>RRP1B	7	S	AGC/GRK/GRK/GRK-1	*DKSILVSPTGLSR*	6	3.75
>RRS1	7	S	AGC/GRK/GRK/GRK-1	*LRQAGPSPEAELR*	4	3.75
>S6	7	S	AGC/GRK/GRK/GRK-1	*KRRRLSSLRASTS*	7.25	3.75
>S6	7	S	AGC/GRK/GRK/GRK-1	*LSSLRASTSKSES*	7.375	3.75
>S6	7	S	AGC/GRK/GRK/GRK-1	*SLRASTSKSESSQ*	9.75	3.75
>Scribble	7	S	AGC/GRK/GRK/GRK-1	*ERLRMQSPELPAP*	5.25	3.75
>Scribble iso3	7	S	AGC/GRK/GRK/GRK-1	*ERLRMQSPELPAP*	5.25	3.75
>SET	7	S	AGC/GRK/GRK/GRK-1	*RLNEQASEEILKV*	4.625	3.75
>SET iso2	7	S	AGC/GRK/GRK/GRK-1	*RLNEQASEEILKV*	4.625	3.75
>SFRS7	7	S	AGC/GRK/GRK/GRK-1	*RRSRSGSIIGSRY*	4.5	3.75
>SgK269	7	S	AGC/GRK/GRK/GRK-1	*EVAGELSPRDPRT*	4.5	3.75
>SgK269	7	S	AGC/GRK/GRK/GRK-1	*HKSAPTSPTATNI*	8.375	3.75
>SH3PXD2B	7	S	AGC/GRK/GRK/GRK-1	*PKLGPSSPAHSGA*	4.75	3.75
>SH3PXD2B	7	S	AGC/GRK/GRK/GRK-1	*PPKLGPSSPAHSG*	6.125	3.75
>SLMAP	7	S	AGC/GRK/GRK/GRK-1	*AKESDLSDTLSPS*	6.375	3.75
>SLMAP	7	S	AGC/GRK/GRK/GRK-1	*DLSDTLSPSKEKS*	5	3.75
>SLTM	7	S	AGC/GRK/GRK/GRK-1	*QHSSTASPVNRIV*	5.375	3.75
>SMARCA5	7	S	AGC/GRK/GRK/GRK-1	*AQKTPTSPLKMKP*	5.125	3.75
>SMARCA5	7	T	AGC/GRK/GRK/GRK-1	*QPAAQKTPTSPLK*	7.5	3.75
>SNAP23	7	S	AGC/GRK/GRK/GRK-1	*GDGGDNSPSNVVS*	3.75	3.75
>SNX17	7	S	AGC/GRK/GRK/GRK-1	*SSVPLPSGGTSSP*	3.75	3.75
>SORBS1	7	S	AGC/GRK/GRK/GRK-1	*DLPYSSSPSRSAT*	7	3.75
>SORBS1	7	S	AGC/GRK/GRK/GRK-1	*TPAELTSPGRASE*	4.75	3.75
>SORBS1	7	S	AGC/GRK/GRK/GRK-1	*YIDLPYSSSPSRS*	4.75	3.75
>SORBS1 iso4	7	S	AGC/GRK/GRK/GRK-1	*DLPYSSSPSRSAT*	7	3.75
>SORBS1 iso4	7	S	AGC/GRK/GRK/GRK-1	*TPAELTSPGRASE*	4.75	3.75
>SORBS1 iso4	7	S	AGC/GRK/GRK/GRK-1	*YIDLPYSSSPSRS*	4.75	3.75
>SORBS1 iso5	7	S	AGC/GRK/GRK/GRK-1	*DLPYSSSPSRSAT*	7	3.75
>SORBS1 iso5	7	S	AGC/GRK/GRK/GRK-1	*TPAELTSPGRASE*	4.75	3.75
>SORBS1 iso5	7	S	AGC/GRK/GRK/GRK-1	*YIDLPYSSSPSRS*	4.75	3.75
>SPECC1	7	S	AGC/GRK/GRK/GRK-1	*LGSSPTSSCNPTP*	7	3.75
>SPECC1	7	S	AGC/GRK/GRK/GRK-1	*SKKLGSSPTSSCN*	7.75	3.75
>SPECC1	7	S	AGC/GRK/GRK/GRK-1	*SSKKLGSSPTSSC*	6	3.75
>SQSTM1	7	S	AGC/GRK/GRK/GRK-1	*EHGGKRSRLTPTT*	7.625	3.75
>SQSTM1	7	T	AGC/GRK/GRK/GRK-1	*GKRSRLTPTTPES*	7	3.75
>SQSTM1	7	T	AGC/GRK/GRK/GRK-1	*SRLTPTTPESSST*	7.25	3.75
>SRm300	7	S	AGC/GRK/GRK/GRK-1	*SLLPNSSQDELME*	5.25	3.75
>SRm300 iso3	7	S	AGC/GRK/GRK/GRK-1	*SLLPNSSQDELME*	5.25	3.75
>SRm300 iso4	7	S	AGC/GRK/GRK/GRK-1	*SLLPNSSQDELME*	5.25	3.75
>SSRP1	7	S	AGC/GRK/GRK/GRK-1	*SRQLSDSFKSKEF*	3.75	3.75
>SSRP1	7	S	AGC/GRK/GRK/GRK-1	*SSSRQLSDSFKSK*	4.125	3.75
>supervillin	7	S	AGC/GRK/GRK/GRK-1	*GDSFLDSPSKTMS*	4.5	3.75
>supervillin iso4	7	S	AGC/GRK/GRK/GRK-1	*GDSFLDSPSKTMS*	4.5	3.75
>SYNPO iso2	7	S	AGC/GRK/GRK/GRK-1	*FRGAAFSPIPRSP*	4.375	3.75
>talin 1	7	S	AGC/GRK/GRK/GRK-1	*MLEDSVSPKKSTV*	5.125	3.75
>TARDBP	7	S	AGC/GRK/GRK/GRK-1	*LPNSKQSPDEPLR*	5	3.75
>TBC1D8B	7	S	AGC/GRK/GRK/GRK-1	*VGRKLHSPASSAS*	6.875	3.75
>TCP11L1	7	S	AGC/GRK/GRK/GRK-1	*VGRPHSSPARLVT*	4.25	3.75
>Titin	7	T	AGC/GRK/GRK/GRK-1	*VPEVPKTAVPQKK*	5.5	3.75
>Titin iso4	7	T	AGC/GRK/GRK/GRK-1	*VPEVPKTAVPQKK*	5.5	3.75
>TMEM115	7	S	AGC/GRK/GRK/GRK-1	*LPLEEASTPPGKV*	4.125	3.75
>TMEM115	7	T	AGC/GRK/GRK/GRK-1	*PLEEASTPPGKVT*	4.75	3.75
>TMPO	7	S	AGC/GRK/GRK/GRK-1	*LPITEFSDITRRT*	5.125	3.75
>TMPO iso6	7	S	AGC/GRK/GRK/GRK-1	*SAAASPSLIRETT*	4.25	3.75
>TNKS1BP1	7	S	AGC/GRK/GRK/GRK-1	*APGAGCSPGEPRE*	4.5	3.75
>TNKS1BP1	7	S	AGC/GRK/GRK/GRK-1	*ASGGLLSPSTPHS*	5.25	3.75
>TOP1	7	S	AGC/GRK/GRK/GRK-1	*DHLHNDSQIEADF*	5.25	3.75
>TOR1AIP1	7	S	AGC/GRK/GRK/GRK-1	*SQQPQLSPATSGR*	4.5	3.75
>TPD52L2	7	S	AGC/GRK/GRK/GRK-1	*QDINLNSPNKGVL*	3.875	3.75
>TPD52L2 iso2	7	S	AGC/GRK/GRK/GRK-1	*QDINLNSPNKGVL*	3.875	3.75
>TPD52L2 iso3	7	S	AGC/GRK/GRK/GRK-1	*QDINLNSPNKGVL*	3.875	3.75
>TPM1	7	S	AGC/GRK/GRK/GRK-1	*KLVIIESDLERAE*	6.25	3.75
>TPM1 iso2	7	S	AGC/GRK/GRK/GRK-1	*KLVIIESDLERAE*	6.25	3.75
>TPX2	7	S	AGC/GRK/GRK/GRK-1	*PLTVPVSPKFSTR*	3.75	3.75
>treacle	7	S	AGC/GRK/GRK/GRK-1	*ANTVLASETEEEG*	9.125	3.75
>treacle	7	S	AGC/GRK/GRK/GRK-1	*SQKRKLSGDLEAG*	4.125	3.75
>treacle	7	T	AGC/GRK/GRK/GRK-1	*SSSPAPTQTLPNS*	7.75	3.75
>treacle	7	T	AGC/GRK/GRK/GRK-1	*TVLASETEEEGNA*	4.25	3.75
>treacle iso3	7	S	AGC/GRK/GRK/GRK-1	*ANTVLASETEEEG*	9.125	3.75
>treacle iso3	7	T	AGC/GRK/GRK/GRK-1	*TVLASETEEEGNA*	4.25	3.75
>TRIM56	7	S	AGC/GRK/GRK/GRK-1	*KQSPKDSGKGGAG*	4.5	3.75
>TRIP12	7	S	AGC/GRK/GRK/GRK-1	*SESLLTSPPKACT*	5.25	3.75
>TTC15	7	S	AGC/GRK/GRK/GRK-1	*APVGEKSPDSTSP*	6.25	3.75
>TTC15	7	T	AGC/GRK/GRK/GRK-1	*EKSPDSTSPSYST*	5	3.75
>TXNDC1	7	S	AGC/GRK/GRK/GRK-1	*ADEEDVSEEEAED*	5.625	3.75
>TXNDC1	7	S	AGC/GRK/GRK/GRK-1	*QYAKKTSPEFSQP*	4	3.75
>UFD1L	7	S	AGC/GRK/GRK/GRK-1	*GVEPSPSPIKPGD*	5.625	3.75
>vinculin	7	T	AGC/GRK/GRK/GRK-1	*VFSDTTTPIKLLA*	5.5	3.75
>WHSC1L1	7	S	AGC/GRK/GRK/GRK-1	*DRLIISSPSQRSE*	5	3.75
>WIZ	7	S	AGC/GRK/GRK/GRK-1	*PLTLAGSPTPKNP*	4.375	3.75
>WSTF	7	S	AGC/GRK/GRK/GRK-1	*ADDEGDSDSESVG*	6	3.75
>XDH	7	S	AGC/GRK/GRK/GRK-1	*QLFQLDSPATPEK*	5.25	3.75
>XRN2	7	S	AGC/GRK/GRK/GRK-1	*MRMQRNSSPSISP*	4.25	3.75
>XRN2	7	S	AGC/GRK/GRK/GRK-1	*NSSPSISPNTSFA*	4	3.75
>ZAP	7	T	AGC/GRK/GRK/GRK-1	*SPGKSSTHASVSP*	5.625	3.75
>ZC3H11A	7	S	AGC/GRK/GRK/GRK-1	*TKPRRLSSASTGK*	5.75	3.75
>ZDHHC5	7	S	AGC/GRK/GRK/GRK-1	*KLSRGDSLKEPTS*	5.125	3.75
>ZNF148	7	S	AGC/GRK/GRK/GRK-1	*DSGFSTSPKDNSL*	4.875	3.75
>ZNF148	7	S	AGC/GRK/GRK/GRK-1	*RAGMTSSPDATTG*	7.5	3.75
>ZNF828	7	S	AGC/GRK/GRK/GRK-1	*LLDEALSPSSKKL*	4.625	3.75
>zyxin	7	S	AGC/GRK/GRK/GRK-1	*PVVSKFSPGAPSG*	6.625	3.75
>zyxin	7	S	AGC/GRK/GRK/GRK-1	*SSVSTGSPQPPSF*	5.125	3.75
>AHNAK	7	S	AGC/GRK/GRK/GRK-4	*PRHRSNSFSDERE*	7	5
>AKAP12	7	S	AGC/GRK/GRK/GRK-4	*ESNEEQSISPEKR*	6.333	5
>ARHGAP29	7	S	AGC/GRK/GRK/GRK-4	*RLLLLASSPTERS*	5.333	5
>EPB41L3 iso7	7	S	AGC/GRK/GRK/GRK-4	*RYTMSRSLDGEVG*	5	5
>eplin	7	S	AGC/GRK/GRK/GRK-4	*EVVRELSVEEQIK*	7	5
>GNL3	7	S	AGC/GRK/GRK/GRK-4	*KRKLEVSPGDEQS*	6	5
>S6	7	S	AGC/GRK/GRK/GRK-4	*LSSLRASTSKSES*	5.333	5
>S6	7	S	AGC/GRK/GRK/GRK-4	*SLRASTSKSESSQ*	5.667	5
>SDPR	7	S	AGC/GRK/GRK/GRK-4	*EEALEDSAEEKME*	5	5
>AHNAK	7	S	AGC/GRK/GRK/GRK-5	*HYEVTGSDDEAGK*	2.364	2.273
>AHNAK	7	S	AGC/GRK/GRK/GRK-5	*PSFNVASPESDFG*	2.545	2.273
>AHNAK	7	S	AGC/GRK/GRK/GRK-5	*SDEREFSAPSTPT*	2.636	2.273
>ARHGEF2	7	S	AGC/GRK/GRK/GRK-5	*EAQELGSPEDRLQ*	3	2.273
>ATRX	7	S	AGC/GRK/GRK/GRK-5	*IEIEDASPTKCPI*	2.545	2.273
>calnexin	7	S	AGC/GRK/GRK/GRK-5	*EDGVTGSQDEEDS*	2.636	2.273
>COBLL1	7	S	AGC/GRK/GRK/GRK-5	*CVERSTSVDDTDK*	3.091	2.273
>COBLL1 iso2	7	S	AGC/GRK/GRK/GRK-5	*CVERSTSVDDTDK*	3.091	2.273
>eEF1B	7	S	AGC/GRK/GRK/GRK-5	*DIDLFGSDDEEES*	4.182	2.273
>FLNA	7	S	AGC/GRK/GRK/GRK-5	*SVGVSPSLDLSKI*	2.545	2.273
>hnRNP C1/C2	7	S	AGC/GRK/GRK/GRK-5	*EAGADDSAEEGDL*	2.364	2.273
>hnRNP C1/C2 iso2	7	S	AGC/GRK/GRK/GRK-5	*EAGADDSAEEGDL*	2.364	2.273
>Lamin B2	7	S	AGC/GRK/GRK/GRK-5	*TEDTSGSPSRASR*	2.364	2.273
>MCM6	7	S	AGC/GRK/GRK/GRK-5	*IESEIDSEEELIN*	3.545	2.273
>NFI-X	7	S	AGC/GRK/GRK/GRK-5	*DDSEMESPVDDVF*	3.182	2.273
>NFI-X iso2	7	S	AGC/GRK/GRK/GRK-5	*DDSEMESPVDDVF*	3.182	2.273
>NOP5	7	S	AGC/GRK/GRK/GRK-5	*TSTAVPSPEKKKK*	2.364	2.273
>PABPN1	7	S	AGC/GRK/GRK/GRK-5	*GSGAPGSQEEEEE*	2.364	2.273
>supervillin	7	S	AGC/GRK/GRK/GRK-5	*ESDRYPSGSEIPV*	3.273	2.273
>TMEM115	7	S	AGC/GRK/GRK/GRK-5	*LPLEEASTPPGKV*	3.455	2.273
>TMEM115	7	T	AGC/GRK/GRK/GRK-5	*PLEEASTPPGKVT*	2.909	2.273
>TMPO	7	S	AGC/GRK/GRK/GRK-5	*LPITEFSDITRRT*	3.636	2.273
>TXNDC1	7	S	AGC/GRK/GRK/GRK-5	*ADEEDVSEEEAED*	2.727	2.273
>WSTF	7	S	AGC/GRK/GRK/GRK-5	*ADDEGDSDSESVG*	2.455	2.273
>ZDHHC5	7	S	AGC/GRK/GRK/GRK-5	*KLSRGDSLKEPTS*	2.636	2.273
>AHNAK	7	S	AGC/PKA	*PRHRSNSFSDERE*	4.492	2.77
>AHNAK2 iso2	7	T	AGC/PKA	*AESRDTTQRSPVH*	3.038	2.77
>AHNAK2 iso2	7	S	AGC/PKA	*GRSRKLSFSMPRL*	6.062	2.77
>ARHGEF17	7	S	AGC/PKA	*SLDHRDSPRRRGP*	2.841	2.77
>BAT2	7	S	AGC/PKA	*PRERSDSGGSSSE*	3.87	2.77
>CaRHSP1	7	S	AGC/PKA	*RRTRTFSATVRAS*	4.795	2.77
>COBLL1	7	S	AGC/PKA	*CVERSTSVDDTDK*	3.086	2.77
[truncated: 8,831 more rows]

## Sheet: Viral protein kinase motifs
Protein	Position	Code	Kinase	Peptide	Score	Cutoff		Viral protein	Sequence	Phosphoresidue
>ORF10 (dUTPase)	>ORF10 (dUTPase)							ORF10 (dUTPase)	AItDGGEsPMEWQTL	3,8
>ORF10 (dUTPase)	8	S	CMGC/CDK/CDC2/CDC2	AITDGGESPMEWQTL	6.043	4.072		ORF11 (dUTPase)	AESHPWsGRPsssPR	7,11,12,13
>ORF10 (dUTPase)	8	S	CMGC/CDK/CDC2/CDK2	AITDGGESPMEWQTL	3.662	3.095		ORF17 (capsid maturation protease)	VQQLFCEELsK	10
>ORF11 (dUTPase)	>ORF11 (dUTPase)							ORF21 (thymidine kinase)	VSsVGENYDIPR	3
>ORF11 (dUTPase)	13	S	CMGC/CDK/CDC2/CDC2	WSGRPSSSPR*****	10.058	4.072		ORF21 (thymidine kinase)	MPGtPSR	4
>ORF11 (dUTPase)	12	S	CMGC/CDK/CDC2/CDK2	PWSGRPSSSPR****	3.946	3.095		ORF21 (thymidine kinase)	HPEAGGNKPDFLPVDKPLPsVPQHVPQGYEEMAGsPPPER	20,35
>ORF11 (dUTPase)	13	S	CMGC/CDK/CDC2/CDK2	WSGRPSSSPR*****	10.878	3.095		ORF21 (thymidine kinase)	IITRRPstGEVER	7,8
>ORF11 (dUTPase)	13	S	CMGC/MAPK/ERK/MAPK1	WSGRPSSSPR*****	8.391	6.557		ORF21 (thymidine kinase)	NNPGFQPDsDsDEHVYAEPEEVYDNPFDAMR	9,11
>ORF11 (dUTPase)	13	S	CMGC/MAPK/ERK/MAPK3	WSGRPSSSPR*****	8.448	7.747		ORF21 (thymidine kinase)	QEAVDsDDDATYAtPSFDR	6,14
>ORF11 (dUTPase)	13	S	CMGC/MAPK/JNK/MAPK8	WSGRPSSSPR*****	16.5	15.889		ORF21 (thymidine kinase)	RPNPPVIIFsDsEtEsDAEAVGER	10,12,14,16
>ORF11 (dUTPase)	13	S	CMGC/MAPK/JNK/MAPK9	WSGRPSSSPR*****	5.211	4.947		ORF21 (thymidine kinase)	RPPEQsDsEsDyEDIGAYGQPAR	6,8,10,12
>ORF17 (capsid maturation protease)	>ORF17 (capsid maturation protease)							ORF21 (thymidine kinase)	HPEAGGNKPDFLPVDKPLPSVPQHVPQGyEEMAGSPPPER	29
>ORF21 (thymidine kinase)	>ORF21 (thymidine kinase)							ORF21 (thymidine kinase)	VSSVGENyDIPR	8
>ORF21 (thymidine kinase)	>ORF21 (thymidine kinase)							ORF21 (thymidine kinase)	NNPGFQPDSDSDEHVyAEPEEVYDNPFDAMR	16
>ORF21 (thymidine kinase)	4	T	CMGC/CDK/CDC2/CDC2	****MPGTPSR****	12.115	4.072		ORF25 (MCP)	KIMAELItMEQtLLKICGHEK	8,12
>ORF21 (thymidine kinase)	4	T	CMGC/CDK/CDC2/CDK2	****MPGTPSR****	13.689	3.095		ORF36 (kinase)	VSTMAsDDTLCIK	6
>ORF21 (thymidine kinase)	4	T	CMGC/MAPK/ERK/MAPK1	****MPGTPSR****	10.165	6.557		ORF36 (kinase)	FtPGDTLGEGGFGR	2
>ORF21 (thymidine kinase)	4	T	CMGC/MAPK/ERK/MAPK3	****MPGTPSR****	10.368	7.747		ORF39 (glyc M)	AKyTDLEtEsEDEL	3,8,10
>ORF21 (thymidine kinase)	4	T	CMGC/MAPK/JNK/MAPK9	****MPGTPSR****	7.263	4.947		ORF45	ETQSDSSSDSsGNSHK	11
>ORF21 (thymidine kinase)	>ORF21 (thymidine kinase)							ORF45	tPPTPALILPyDyVssEDsDDEAQEHADNR	1,11,13,14,17
>ORF21 (thymidine kinase)	35	S	CMGC/CDK/CDC2/CDC2	GYEEMAGSPPPER**	8.942	4.072		ORF52 (BLRF2)	REsIIVSSSR	3
>ORF21 (thymidine kinase)	35	S	CMGC/CDK/CDC2/CDK2	GYEEMAGSPPPER**	8.986	3.095		ORF52 (BLRF2)	SSGAVssDDSILTAAK	6,7
>ORF21 (thymidine kinase)	35	S	CMGC/MAPK/ERK/MAPK1	GYEEMAGSPPPER**	7.835	6.557		ORF52 (BLRF2)	VDVSMEETTVGASGGIGPssQTEtKK	19,20
>ORF21 (thymidine kinase)	35	S	CMGC/MAPK/JNK/MAPK9	GYEEMAGSPPPER**	5.895	4.947		ORF59	LSVALLNVDSsTGR	11
>ORF21 (thymidine kinase)	>ORF21 (thymidine kinase)							ORF59	DRGAsKsEDADGsPPVPDHPKEsLtSDsDsSVPGPR	5,7,13,23,25,28,30
>ORF21 (thymidine kinase)	7	S	CAMK/RAD53	*IITRRPSTGEVER*	4.412	3.176		ORF59	EPVVtGAsKDR	5,8
>ORF21 (thymidine kinase)	>ORF21 (thymidine kinase)							ORF59	EsLtsDsDSSVPGPR	2,4,5,7
>ORF21 (thymidine kinase)	9	S	Other/CK2/CK2a	NPGFQPDSDSDEHVY	4.382	2.927		ORF59	sTDLssLtHtPsDRFssDLR	1,5,6,8,10,12,16,17
>ORF21 (thymidine kinase)	11	S	Other/CK2/CK2a	GFQPDSDSDEHVYAE	4.455	2.927		ORF6 (SSDBP)	RIAtFEDIDL	4
>ORF21 (thymidine kinase)	9	S	Other/CK2/CK2b	NPGFQPDSDSDEHVY	8.75	6.5		ORF65 (M9)	VIPDPSsLTDKDDQNLGESTK	7
>ORF21 (thymidine kinase)	>ORF21 (thymidine kinase)							ORF69 (nuc egress prot)	MRstGsAPsCSGESAR	3,4,6,9
>ORF21 (thymidine kinase)	6	S	Other/CK2/CK2a	**QEAVDSDDDATYA	5.976	2.927		ORF75B (FGARAT)	YFLtSPVR	4
>ORF21 (thymidine kinase)	6	S	Other/CK2/CK2b	**QEAVDSDDDATYA	10	6.5		ORF8 (glyc B)	KGYSQLPLEDESTsL	14
>ORF21 (thymidine kinase)	14	T	CMGC/CDK/CDC2/CDC2	DDDATYATPSFDR**	8.633	4.072		ORF8 (glyc B)	QAPPPYsASPPAIDKEEIKR	7
>ORF21 (thymidine kinase)	14	T	CMGC/CDK/CDC2/CDK2	DDDATYATPSFDR**	6.959	3.095
>ORF21 (thymidine kinase)	14	T	CMGC/MAPK/JNK/MAPK9	DDDATYATPSFDR**	6.789	4.947			red = no call in GPS
>ORF21 (thymidine kinase)	>ORF21 (thymidine kinase)
>ORF21 (thymidine kinase)	10	S	Other/CK2/CK2a	NPPVIIFSDSETESD	3.748	2.927
>ORF21 (thymidine kinase)	12	S	Other/CK2/CK2a	PVIIFSDSETESDAE	3.976	2.927
>ORF21 (thymidine kinase)	14	T	Other/CK2/CK2a	IIFSDSETESDAEAV	3.333	2.927
>ORF21 (thymidine kinase)	16	S	Other/CK2/CK2a	FSDSETESDAEAVGE	6.211	2.927
>ORF21 (thymidine kinase)	10	S	Other/CK2/CK2b	NPPVIIFSDSETESD	8.5	6.5
>ORF21 (thymidine kinase)	>ORF21 (thymidine kinase)
>ORF21 (thymidine kinase)	6	S	Other/CK2/CK2a	**RPPEQSDSESDYE	6.943	2.927
>ORF21 (thymidine kinase)	8	S	Other/CK2/CK2a	RPPEQSDSESDYEDI	5.797	2.927
>ORF21 (thymidine kinase)	10	S	Other/CK2/CK2a	PEQSDSESDYEDIGA	4.772	2.927
>ORF21 (thymidine kinase)	6	S	Other/CK2/CK2b	**RPPEQSDSESDYE	6.75	6.5
>ORF21 (thymidine kinase)	>ORF21 (thymidine kinase)
>ORF25 (MCP)	>ORF25 (MCP)
>ORF36 (kinase)	>ORF36 (kinase)
>ORF36 (kinase)	>ORF36 (kinase)
>ORF36 (kinase)	2	T	CMGC/CDK/CDC2/CDK2	******FTPGDTLGE	3.878	3.095
>ORF36 (kinase)	2	T	CMGC/MAPK/ERK/MAPK1	******FTPGDTLGE	6.826	6.557
>ORF36 (kinase)	2	T	CMGC/MAPK/ERK/MAPK3	******FTPGDTLGE	8.172	7.747
>ORF36 (kinase)	2	T	CMGC/MAPK/JNK/MAPK9	******FTPGDTLGE	6.632	4.947
>ORF39 (glyc M)	>ORF39 (glyc M)
>ORF39 (glyc M)	8	T	Other/CK2/CK2a	AKYTDLETESEDEL*	4.48	2.927
>ORF39 (glyc M)	10	S	Other/CK2/CK2a	YTDLETESEDEL***	6.504	2.927
>ORF45	>ORF45
>ORF45	11	S	Other/CK2/CK2a	SDSSSDSSGNSHK**	4.317	2.927
>ORF45	>ORF45
>ORF45	1	T	CMGC/CDK/CDC2/CDC2	*******TPPTPALI	5.799	4.072
>ORF45	1	T	CMGC/CDK/CDC2/CDK2	*******TPPTPALI	3.811	3.095
>ORF45	1	T	CMGC/MAPK/ERK/MAPK1	*******TPPTPALI	10.209	6.557
>ORF45	1	T	CMGC/MAPK/ERK/MAPK3	*******TPPTPALI	9.529	7.747
>ORF45	1	T	CMGC/MAPK/JNK/MAPK8	*******TPPTPALI	16.333	15.889
>ORF45	1	T	CMGC/MAPK/JNK/MAPK9	*******TPPTPALI	8.947	4.947
>ORF52 (BLRF2)	>ORF52 (BLRF2)
>ORF52 (BLRF2)	>ORF52 (BLRF2)
>ORF52 (BLRF2)	6	S	Other/CK2/CK2b	**SSGAVSSDDSILT	7	6.5
>ORF52 (BLRF2)	>ORF52 (BLRF2)
>ORF59	>ORF59
>ORF59	5	S	Other/CK2/CK2a	***DRGASKSEDADG	4.057	2.927
>ORF59	23	S	Other/CK2/CK2a	VPDHPKESLTSDSDS	3.154	2.927
>ORF59	13	S	CMGC/CDK/CDC2/CDC2	KSEDADGSPPVPDHP	6.662	4.072
>ORF59	13	S	CMGC/CDK/CDC2/CDK2	KSEDADGSPPVPDHP	3.946	3.095
>ORF59	13	S	CMGC/MAPK/ERK/MAPK1	KSEDADGSPPVPDHP	6.826	6.557
>ORF59	13	S	CMGC/MAPK/JNK/MAPK9	KSEDADGSPPVPDHP	5.842	4.947
>ORF59	>ORF59
>ORF59	2	S	Other/CK2/CK2a	******ESLTSDSDS	3.984	2.927
>ORF59	4	T	Other/CK2/CK2a	****ESLTSDSDSSV	3.106	2.927
>ORF59	5	S	Other/CK2/CK2a	***ESLTSDSDSSVP	4.293	2.927
>ORF59	5	S	Other/CK2/CK2b	***ESLTSDSDSSVP	10.25	6.5
>ORF59	>ORF59
>ORF59	10	T	CMGC/CDK/CDC2/CDC2	DLSSLTHTPSDRFSS	5.007	4.072
>ORF59	10	T	CMGC/CDK/CDC2/CDK2	DLSSLTHTPSDRFSS	5.973	3.095
>ORF59	10	T	CMGC/MAPK/ERK/MAPK3	DLSSLTHTPSDRFSS	8.08	7.747
>ORF59	10	T	CMGC/MAPK/JNK/MAPK9	DLSSLTHTPSDRFSS	6.684	4.947
>ORF6 (SSDBP)	>ORF6 (SSDBP)
>ORF65 (M9)	>ORF65 (M9)
>ORF65 (M9)	7	S	Other/CK2/CK2a	*VIPDPSSLTDKDDQ	2.984	2.927
>ORF69 (nuc egress prot)	>ORF69 (nuc egress prot)
>ORF69 (nuc egress prot)	3	S	CAMK/RAD53	*****MRSTGSAPSC	3.765	3.176
>ORF75B (FGARAT)	>ORF75B (FGARAT)
>ORF8 (glyc B)	>ORF8 (glyc B)
